# Supplementary material for: MitProNet: A Knowledgebase and Analysis Platform of Proteome, Interactome and Diseases for Mammalian Mitochondria
Source: PLoS One. 2014 Oct 27;9(10):e111187. doi: 10.1371/journal.pone.0111187 (PMC4210245; doi:10.1371/journal.pone.0111187)
Supplement: Table S2 — List of high-confidence mammalian mitochondrial proteins. (XLS) [file pone.0111187.s003.xls]

## Sheet: Sheet1
Table S2. List of high-confidence mammalian mitochondrial proteins.
Entrez_Gene_ID	Protein_Confidential_ID	MitoCart	MitoP2	Gene_Symbol	Gene_Description	UniprotKB_AC	GO_ID	KEGG_ID	MIPS_ID	OMIM_ID	Data_Set_1	Data_Set_2	Data_Set_3	Data_Set_4	Data_Set_5	Data_Set_6	Data_Set_7	Data_Set_8	Data_Set_9	Data_Set_10	Data_Set_11	Data_Set_12	Data_Set_13	Data_Set_14	Data_Set_15	Data_Set_16	Data_Set_17	Data_Set_18	Data_Set_19	Data_Set_20	Data_Set_21	Data_Set_22	Data_Set_23	GFP	OMIM_Gene_ID
10005	HIGH	FALSE	TRUE	ACOT8	acyl-CoA thioesterase 8	O14734	GO:0004091;GO:0005515;GO:0005739;GO:0005777;GO:0006629;GO:0006637;GO:0007031;GO:0016291;GO:0016787;GO:0033540;GO:0033882;GO:0044419	01040;	-	608123	FALSE	FALSE	FALSE	FALSE	FALSE	TRUE	FALSE	TRUE	FALSE	FALSE	FALSE	FALSE	FALSE	FALSE	FALSE	TRUE	FALSE	FALSE	FALSE	FALSE	FALSE	FALSE	FALSE	FALSE	608123
10017	HIGH	FALSE	TRUE	BCL2L10	BCL2-like 10 (apoptosis facilitator)	Q9HD36	GO:0005515;GO:0005624;GO:0005634;GO:0005739;GO:0005829;GO:0006916;GO:0006919;GO:0007283;GO:0007292;GO:0016020;GO:0016021;GO:0031965;GO:0042981	-	-	606910	TRUE	FALSE	FALSE	FALSE	FALSE	FALSE	FALSE	FALSE	FALSE	FALSE	FALSE	FALSE	FALSE	FALSE	FALSE	FALSE	FALSE	FALSE	FALSE	FALSE	FALSE	FALSE	FALSE	FALSE	606910
100272147	HIGH	FALSE	TRUE	MTCP1NB	mature T-cell proliferation 1 neighbor	P56277	GO:0005739;GO:0008283	-	-	-	FALSE	FALSE	FALSE	FALSE	FALSE	FALSE	FALSE	FALSE	FALSE	FALSE	FALSE	FALSE	FALSE	FALSE	FALSE	TRUE	FALSE	FALSE	FALSE	FALSE	FALSE	FALSE	FALSE	FALSE	-
100287852	HIGH	FALSE	FALSE	LOC100287852	similar to CG5323	-	-	-	-	-	FALSE	FALSE	FALSE	FALSE	FALSE	FALSE	FALSE	FALSE	FALSE	FALSE	FALSE	FALSE	FALSE	FALSE	TRUE	FALSE	FALSE	FALSE	FALSE	FALSE	FALSE	FALSE	FALSE	FALSE	-
100287932	HIGH	FALSE	FALSE	LOC100287932	similar to translocase of inner mitochondrial membrane 23 (yeast) homolog	O14925	-	-	605;660;3093;3097	-	FALSE	FALSE	FALSE	FALSE	FALSE	FALSE	FALSE	FALSE	FALSE	FALSE	FALSE	FALSE	FALSE	TRUE	FALSE	TRUE	TRUE	TRUE	TRUE	FALSE	FALSE	FALSE	FALSE	FALSE	-
10058	HIGH	TRUE	TRUE	ABCB6	ATP-binding cassette, sub-family B (MDR/TAP), member 6	Q9NP58	GO:0000166;GO:0005524;GO:0005739;GO:0005740;GO:0005741;GO:0006879;GO:0016020;GO:0016021;GO:0016887;GO:0042626;GO:0043190;GO:0055085	02010;	-	605452	TRUE	FALSE	FALSE	FALSE	FALSE	FALSE	FALSE	FALSE	FALSE	FALSE	FALSE	FALSE	TRUE	FALSE	FALSE	FALSE	TRUE	FALSE	FALSE	FALSE	FALSE	FALSE	FALSE	FALSE	605452
10059	HIGH	FALSE	TRUE	DNM1L	dynamin 1-like	O00429	GO:0000166;GO:0003924;GO:0005515;GO:0005525;GO:0005737;GO:0005741;GO:0005783;GO:0005801;GO:0005829;GO:0005829;GO:0007006;GO:0007154;GO:0007275;GO:0016020;GO:0016787;GO:0019898;GO:0043653	-	-	603850	TRUE	FALSE	FALSE	FALSE	FALSE	FALSE	FALSE	TRUE	FALSE	TRUE	FALSE	FALSE	TRUE	FALSE	TRUE	TRUE	FALSE	FALSE	FALSE	FALSE	FALSE	FALSE	FALSE	FALSE	603850
10061	HIGH	TRUE	FALSE	ABCF2	ATP-binding cassette, sub-family F (GCN20), member 2	Q9UG63	GO:0000166;GO:0005215;GO:0005524;GO:0005740;GO:0006810;GO:0016887;GO:0043190	-	-	612510	TRUE	FALSE	FALSE	FALSE	FALSE	FALSE	TRUE	FALSE	FALSE	FALSE	FALSE	FALSE	TRUE	FALSE	FALSE	FALSE	FALSE	FALSE	FALSE	FALSE	FALSE	FALSE	FALSE	FALSE	612510
10063	HIGH	TRUE	TRUE	COX17	COX17 cytochrome c oxidase assembly homolog (S. cerevisiae)	Q14061	GO:0005737;GO:0005739;GO:0005758;GO:0006091;GO:0006825;GO:0016531;GO:0046872	00190;	-	604813	TRUE	FALSE	FALSE	FALSE	FALSE	TRUE	FALSE	TRUE	FALSE	FALSE	FALSE	FALSE	TRUE	FALSE	TRUE	TRUE	FALSE	FALSE	FALSE	FALSE	FALSE	FALSE	FALSE	FALSE	604813
10101	HIGH	FALSE	FALSE	NUBP2	nucleotide binding protein 2 (MinD homolog, E. coli)	Q9Y5Y2	GO:0000166;GO:0005506;GO:0005515;GO:0005524;GO:0005634;GO:0005813;GO:0046872;GO:0051539	-	-	610779	TRUE	FALSE	FALSE	FALSE	FALSE	FALSE	FALSE	FALSE	FALSE	FALSE	FALSE	FALSE	FALSE	FALSE	FALSE	FALSE	FALSE	FALSE	FALSE	FALSE	FALSE	FALSE	FALSE	FALSE	610779
10102	HIGH	TRUE	TRUE	TSFM	Ts translation elongation factor, mitochondrial	P43897	GO:0003711;GO:0003746;GO:0005622;GO:0005634;GO:0005739;GO:0005739;GO:0006414	-	-	604723;610505	TRUE	FALSE	TRUE	TRUE	FALSE	TRUE	TRUE	TRUE	FALSE	FALSE	FALSE	FALSE	TRUE	TRUE	TRUE	TRUE	TRUE	FALSE	TRUE	FALSE	FALSE	FALSE	FALSE	FALSE	604723
10105	HIGH	TRUE	TRUE	PPIF	peptidylprolyl isomerase F	P30405	GO:0003755;GO:0005515;GO:0005624;GO:0005739;GO:0005743;GO:0005759;GO:0006457;GO:0016018;GO:0016853;GO:0042981;GO:0046902	-	-	604486	TRUE	TRUE	TRUE	TRUE	FALSE	TRUE	TRUE	TRUE	FALSE	TRUE	TRUE	FALSE	TRUE	TRUE	TRUE	TRUE	TRUE	TRUE	TRUE	FALSE	FALSE	FALSE	FALSE	FALSE	604486
10128	HIGH	TRUE	TRUE	LRPPRC	leucine-rich PPR-motif containing	P42704	GO:0000794;GO:0003677;GO:0003697;GO:0003723;GO:0005515;GO:0005634;GO:0005637;GO:0005640;GO:0005654;GO:0005737;GO:0005739;GO:0005856;GO:0006810;GO:0008017;GO:0016020;GO:0042645;GO:0045449;GO:0047497;GO:0048471;GO:0048487;GO:0051015;GO:0051028	-	-	220111;607544	TRUE	TRUE	TRUE	FALSE	FALSE	FALSE	FALSE	FALSE	FALSE	TRUE	TRUE	FALSE	TRUE	TRUE	TRUE	FALSE	TRUE	TRUE	TRUE	FALSE	FALSE	FALSE	FALSE	FALSE	607544
10131	HIGH	TRUE	TRUE	TRAP1	TNF receptor-associated protein 1	Q12931	GO:0000166;GO:0005164;GO:0005524;GO:0005575;GO:0005739;GO:0006457;GO:0006950;GO:0008150;GO:0051082	-	-	606219	TRUE	TRUE	TRUE	TRUE	TRUE	TRUE	TRUE	TRUE	FALSE	TRUE	TRUE	FALSE	TRUE	TRUE	TRUE	TRUE	TRUE	TRUE	TRUE	FALSE	FALSE	FALSE	FALSE	TRUE	606219
10157	HIGH	TRUE	TRUE	AASS	aminoadipate-semialdehyde synthase	Q9UDR5	GO:0005488;GO:0005739;GO:0016491;GO:0019477;GO:0047130;GO:0047131;GO:0051262;GO:0055114	00300;00310;	-	238700;268700;605113	TRUE	FALSE	FALSE	FALSE	FALSE	TRUE	FALSE	TRUE	FALSE	FALSE	FALSE	FALSE	FALSE	FALSE	FALSE	TRUE	FALSE	FALSE	FALSE	FALSE	FALSE	FALSE	FALSE	FALSE	605113
10165	HIGH	TRUE	TRUE	SLC25A13	solute carrier family 25, member 13 (citrin)	Q9UJS0	GO:0005215;GO:0005313;GO:0005488;GO:0005509;GO:0005739;GO:0005743;GO:0005887;GO:0006754;GO:0015183;GO:0015810;GO:0015813;GO:0016020;GO:0043490;GO:0045333;GO:0051592;GO:0055085	-	-	603471;603859;605814	TRUE	TRUE	FALSE	FALSE	FALSE	TRUE	TRUE	TRUE	TRUE	TRUE	TRUE	TRUE	TRUE	FALSE	TRUE	TRUE	TRUE	TRUE	TRUE	FALSE	FALSE	FALSE	FALSE	FALSE	603859
10166	HIGH	TRUE	TRUE	SLC25A15	solute carrier family 25 (mitochondrial carrier; ornithine transporter) member 15	Q9Y619	GO:0000050;GO:0000064;GO:0000066;GO:0005215;GO:0005488;GO:0005739;GO:0005743;GO:0006520;GO:0016020;GO:0016021;GO:0055085	-	-	238970;603861	TRUE	FALSE	FALSE	FALSE	FALSE	TRUE	TRUE	FALSE	TRUE	FALSE	FALSE	FALSE	FALSE	FALSE	FALSE	TRUE	FALSE	FALSE	FALSE	FALSE	FALSE	FALSE	FALSE	FALSE	603861
10202	HIGH	FALSE	FALSE	DHRS2	dehydrogenase/reductase (SDR family) member 2	Q13268	GO:0004090;GO:0005488;GO:0005634;GO:0005635;GO:0005737;GO:0005739;GO:0008207;GO:0008285;GO:0009636;GO:0016491;GO:0034599;GO:0043011;GO:0043066;GO:0055114	-	-	-	TRUE	FALSE	FALSE	FALSE	FALSE	FALSE	FALSE	FALSE	FALSE	FALSE	FALSE	FALSE	FALSE	FALSE	FALSE	FALSE	FALSE	FALSE	FALSE	FALSE	FALSE	FALSE	FALSE	FALSE	-
10211	HIGH	FALSE	FALSE	FLOT1	flotillin 1	O75955	GO:0005515;GO:0005624;GO:0005794;GO:0005815;GO:0005886;GO:0005886;GO:0016021;GO:0016600;GO:0019898;GO:0034451;GO:0042470	04910;	-	606998	TRUE	FALSE	FALSE	FALSE	FALSE	FALSE	FALSE	FALSE	FALSE	FALSE	FALSE	FALSE	TRUE	TRUE	TRUE	TRUE	TRUE	FALSE	FALSE	FALSE	FALSE	FALSE	FALSE	FALSE	606998
10229	HIGH	TRUE	FALSE	COQ7	coenzyme Q7 homolog, ubiquinone (yeast)	Q99807	GO:0005506;GO:0005634;GO:0005739;GO:0006744;GO:0016491;GO:0019538;GO:0055114	00130;	-	601683	TRUE	TRUE	FALSE	FALSE	FALSE	TRUE	TRUE	FALSE	FALSE	FALSE	TRUE	FALSE	FALSE	TRUE	TRUE	TRUE	TRUE	TRUE	FALSE	FALSE	FALSE	FALSE	FALSE	FALSE	601683
10240	HIGH	TRUE	TRUE	MRPS31	mitochondrial ribosomal protein S31	Q92665	GO:0005739;GO:0005840;GO:0019904	-	320;315	611992	TRUE	FALSE	TRUE	FALSE	FALSE	TRUE	TRUE	FALSE	FALSE	FALSE	FALSE	FALSE	TRUE	TRUE	TRUE	TRUE	TRUE	TRUE	TRUE	FALSE	FALSE	FALSE	FALSE	FALSE	611992
10245	HIGH	TRUE	TRUE	TIMM17B	translocase of inner mitochondrial membrane 17 homolog B (yeast)	O60830	GO:0005739;GO:0005744;GO:0006626;GO:0006886;GO:0008565;GO:0015450;GO:0016020;GO:0016021;GO:0055085	-	605	300249	TRUE	TRUE	TRUE	FALSE	FALSE	FALSE	TRUE	FALSE	TRUE	FALSE	FALSE	FALSE	FALSE	TRUE	FALSE	TRUE	TRUE	TRUE	TRUE	FALSE	FALSE	FALSE	FALSE	FALSE	300249
10247	HIGH	TRUE	FALSE	HRSP12	heat-responsive protein 12	P52758	GO:0004519;GO:0005634;GO:0005737;GO:0006449;GO:0016787	-	-	602487	TRUE	TRUE	FALSE	FALSE	FALSE	FALSE	FALSE	TRUE	FALSE	TRUE	TRUE	FALSE	FALSE	TRUE	FALSE	TRUE	FALSE	TRUE	TRUE	FALSE	FALSE	FALSE	FALSE	TRUE	602487
10249	HIGH	TRUE	TRUE	GLYAT	glycine-N-acyltransferase	Q6IB77	GO:0005739;GO:0006637;GO:0008415;GO:0009636;GO:0016740;GO:0047961	-	-	607424	TRUE	FALSE	FALSE	FALSE	FALSE	TRUE	FALSE	FALSE	FALSE	FALSE	TRUE	FALSE	FALSE	FALSE	FALSE	FALSE	FALSE	FALSE	FALSE	FALSE	FALSE	FALSE	FALSE	FALSE	607424
10294	HIGH	FALSE	FALSE	DNAJA2	DnaJ (Hsp40) homolog, subfamily A, member 2	O60884	GO:0006457;GO:0008270;GO:0008284;GO:0016020;GO:0031072;GO:0031225;GO:0046872;GO:0051082	-	-	611322	TRUE	FALSE	FALSE	FALSE	FALSE	FALSE	TRUE	TRUE	FALSE	FALSE	FALSE	FALSE	FALSE	FALSE	TRUE	TRUE	FALSE	FALSE	FALSE	FALSE	FALSE	FALSE	FALSE	FALSE	611322
10295	HIGH	TRUE	TRUE	BCKDK	branched chain ketoacid dehydrogenase kinase	O14874	GO:0000155;GO:0000166;GO:0004674;GO:0005515;GO:0005524;GO:0005739;GO:0005759;GO:0005947;GO:0005947;GO:0007165;GO:0009083;GO:0009083;GO:0016310;GO:0016310;GO:0018106;GO:0047323	-	-	-	TRUE	FALSE	FALSE	FALSE	FALSE	TRUE	TRUE	FALSE	FALSE	FALSE	FALSE	FALSE	FALSE	TRUE	TRUE	TRUE	TRUE	FALSE	TRUE	FALSE	FALSE	FALSE	FALSE	FALSE	-
10328	HIGH	FALSE	FALSE	COX4NB	COX4 neighbor	O43402	GO:0005634;GO:0005737;GO:0005739	-	-	604886	TRUE	FALSE	TRUE	FALSE	FALSE	TRUE	FALSE	TRUE	FALSE	FALSE	FALSE	FALSE	TRUE	TRUE	FALSE	FALSE	FALSE	FALSE	FALSE	FALSE	FALSE	FALSE	FALSE	FALSE	604886
10352	HIGH	TRUE	TRUE	WARS2	tryptophanyl tRNA synthetase 2, mitochondrial	Q9UGM6	GO:0000166;GO:0001570;GO:0004830;GO:0004830;GO:0005524;GO:0005737;GO:0005739;GO:0005759;GO:0005759;GO:0006436;GO:0016874	00380;00970;	-	604733	TRUE	FALSE	TRUE	FALSE	FALSE	TRUE	FALSE	FALSE	FALSE	FALSE	FALSE	FALSE	FALSE	FALSE	TRUE	TRUE	TRUE	FALSE	TRUE	FALSE	FALSE	FALSE	FALSE	FALSE	604733
10400	HIGH	FALSE	TRUE	PEMT	phosphatidylethanolamine N-methyltransferase	Q9UBM1	GO:0004608;GO:0005624;GO:0005739;GO:0005783;GO:0005789;GO:0006629;GO:0006650;GO:0006656;GO:0008285;GO:0008429;GO:0008654;GO:0016020;GO:0016021;GO:0016740;GO:0031526;GO:0033273;GO:0042383;GO:0042493;GO:0043200;GO:0045471;GO:0046498;GO:0046500;GO:0050747	00260;00564;	-	602391	TRUE	FALSE	FALSE	FALSE	FALSE	TRUE	FALSE	FALSE	FALSE	FALSE	FALSE	FALSE	FALSE	FALSE	FALSE	FALSE	FALSE	FALSE	FALSE	FALSE	FALSE	FALSE	FALSE	FALSE	602391
10430	HIGH	FALSE	FALSE	TMEM147	transmembrane protein 147	Q9BVK8	GO:0005515;GO:0016020;GO:0016021	-	-	-	TRUE	FALSE	FALSE	FALSE	FALSE	FALSE	FALSE	FALSE	FALSE	FALSE	FALSE	FALSE	FALSE	FALSE	FALSE	FALSE	FALSE	FALSE	FALSE	FALSE	FALSE	FALSE	FALSE	FALSE	613585
10431	HIGH	TRUE	TRUE	TIMM23	translocase of inner mitochondrial membrane 23 homolog (yeast)	O14925	GO:0005515;GO:0005739;GO:0005744;GO:0005758;GO:0006626;GO:0006886;GO:0008565;GO:0015450;GO:0016020;GO:0016021;GO:0055085	-	605;660;3093;3097	605034	TRUE	TRUE	TRUE	FALSE	FALSE	TRUE	TRUE	FALSE	TRUE	FALSE	FALSE	FALSE	FALSE	TRUE	FALSE	TRUE	TRUE	TRUE	TRUE	FALSE	FALSE	FALSE	FALSE	FALSE	-
10440	HIGH	TRUE	TRUE	TIMM17A	translocase of inner mitochondrial membrane 17 homolog A (yeast)	Q99595	GO:0005739;GO:0005744;GO:0006626;GO:0006886;GO:0008565;GO:0015450;GO:0016020;GO:0016021;GO:0055085	-	605;3097	605057	TRUE	FALSE	TRUE	FALSE	FALSE	TRUE	TRUE	FALSE	FALSE	FALSE	FALSE	FALSE	FALSE	FALSE	FALSE	TRUE	TRUE	FALSE	TRUE	FALSE	FALSE	FALSE	FALSE	FALSE	605057
10449	HIGH	TRUE	TRUE	ACAA2	acetyl-Coenzyme A acyltransferase 2	P42765	GO:0003988;GO:0005739;GO:0005743;GO:0006629;GO:0006631;GO:0006695;GO:0008152;GO:0008415;GO:0016740	00062;00071;00120;00280;	-	604770	TRUE	TRUE	TRUE	TRUE	FALSE	TRUE	FALSE	FALSE	TRUE	TRUE	TRUE	TRUE	TRUE	TRUE	TRUE	TRUE	TRUE	FALSE	TRUE	FALSE	FALSE	FALSE	FALSE	FALSE	604770
10452	HIGH	TRUE	TRUE	TOMM40	translocase of outer mitochondrial membrane 40 homolog (yeast)	O96008	GO:0000299;GO:0005739;GO:0005742;GO:0006626;GO:0006820;GO:0008308;GO:0008320;GO:0015031;GO:0016020;GO:0031307;GO:0046930;GO:0055085	-	3092	608061	TRUE	TRUE	TRUE	TRUE	FALSE	FALSE	FALSE	FALSE	FALSE	FALSE	FALSE	FALSE	TRUE	TRUE	TRUE	TRUE	TRUE	TRUE	TRUE	FALSE	FALSE	FALSE	FALSE	FALSE	608061
10456	HIGH	FALSE	TRUE	HAX1	HCLS1 associated protein X-1	O00165	GO:0005625;GO:0005634;GO:0005739;GO:0005783;GO:0015629;GO:0016020;GO:0019966;GO:0031965;GO:0047485	-	-	605998;610738	TRUE	FALSE	TRUE	FALSE	FALSE	TRUE	TRUE	FALSE	FALSE	FALSE	FALSE	FALSE	FALSE	FALSE	TRUE	TRUE	FALSE	FALSE	TRUE	FALSE	FALSE	FALSE	FALSE	FALSE	605998
10463	HIGH	FALSE	FALSE	SLC30A9	solute carrier family 30 (zinc transporter), member 9	Q6PML9	GO:0000166;GO:0003700;GO:0005634;GO:0005856;GO:0006812;GO:0006829;GO:0008150;GO:0008270;GO:0008324;GO:0016020;GO:0016021;GO:0045449;GO:0055085	-	-	604604	TRUE	FALSE	FALSE	FALSE	FALSE	FALSE	FALSE	FALSE	FALSE	FALSE	FALSE	FALSE	TRUE	FALSE	FALSE	FALSE	FALSE	FALSE	FALSE	FALSE	FALSE	FALSE	FALSE	FALSE	604604
10469	HIGH	TRUE	TRUE	TIMM44	translocase of inner mitochondrial membrane 44 homolog (yeast)	O43615	GO:0000166;GO:0005515;GO:0005524;GO:0005739;GO:0005744;GO:0005759;GO:0006626;GO:0006886;GO:0015450;GO:0016020;GO:0055085	-	605	605058	TRUE	FALSE	TRUE	FALSE	FALSE	FALSE	TRUE	FALSE	TRUE	TRUE	TRUE	FALSE	TRUE	TRUE	TRUE	TRUE	TRUE	TRUE	TRUE	FALSE	FALSE	FALSE	FALSE	FALSE	605058
10476	HIGH	TRUE	TRUE	ATP5H	ATP synthase, H+ transporting, mitochondrial F0 complex, subunit d	O75947	GO:0000276;GO:0005739;GO:0006811;GO:0015078;GO:0015986;GO:0015992;GO:0016020;GO:0016887	00190;	563	-	TRUE	TRUE	TRUE	TRUE	FALSE	TRUE	TRUE	TRUE	FALSE	FALSE	FALSE	TRUE	TRUE	TRUE	TRUE	TRUE	TRUE	FALSE	TRUE	FALSE	FALSE	FALSE	FALSE	FALSE	-
10478	HIGH	FALSE	FALSE	SLC25A17	solute carrier family 25 (mitochondrial carrier; peroxisomal membrane protein, 34kDa), member 17	O43808	GO:0005215;GO:0005515;GO:0005739;GO:0005743;GO:0005777;GO:0005778;GO:0005887;GO:0016020;GO:0055085	-	-	606795	TRUE	FALSE	FALSE	FALSE	FALSE	TRUE	FALSE	FALSE	FALSE	FALSE	FALSE	FALSE	FALSE	FALSE	FALSE	FALSE	FALSE	FALSE	FALSE	FALSE	FALSE	FALSE	FALSE	FALSE	606795
10479	HIGH	FALSE	TRUE	SLC9A6	solute carrier family 9 (sodium/hydrogen exchanger), member 6	Q92581	GO:0005739;GO:0005768;GO:0005789;GO:0005792;GO:0005886;GO:0006812;GO:0006814;GO:0006885;GO:0015297;GO:0015299;GO:0015385;GO:0016021;GO:0031402;GO:0031901;GO:0055038;GO:0055085	-	-	300231;300243	TRUE	FALSE	FALSE	FALSE	FALSE	TRUE	FALSE	FALSE	FALSE	FALSE	FALSE	FALSE	FALSE	FALSE	FALSE	FALSE	FALSE	FALSE	FALSE	FALSE	FALSE	FALSE	FALSE	FALSE	300231
10531	HIGH	TRUE	TRUE	PITRM1	pitrilysin metallopeptidase 1	Q5JRX3	GO:0004222;GO:0005634;GO:0005739;GO:0005739;GO:0005759;GO:0006508;GO:0008047;GO:0008233;GO:0008270;GO:0046872	-	-	-	TRUE	TRUE	TRUE	FALSE	FALSE	FALSE	TRUE	FALSE	FALSE	FALSE	TRUE	FALSE	TRUE	FALSE	TRUE	TRUE	TRUE	TRUE	TRUE	FALSE	FALSE	FALSE	FALSE	FALSE	-
10539	HIGH	FALSE	FALSE	GLRX3	glutaredoxin 3	O76003	GO:0005080;GO:0005515;GO:0005737;GO:0005938;GO:0009055;GO:0015035;GO:0045454	-	-	612754	TRUE	TRUE	FALSE	FALSE	FALSE	FALSE	FALSE	FALSE	FALSE	FALSE	FALSE	FALSE	FALSE	FALSE	TRUE	FALSE	FALSE	FALSE	FALSE	FALSE	FALSE	FALSE	FALSE	FALSE	612754
10564	HIGH	FALSE	FALSE	ARFGEF2	ADP-ribosylation factor guanine nucleotide-exchange factor 2 (brefeldin A-inhibited)	Q9Y6D5	GO:0000139;GO:0005086;GO:0005488;GO:0005622;GO:0005737;GO:0005802;GO:0005829;GO:0006887;GO:0007242;GO:0016020;GO:0017022;GO:0032012;GO:0050811	-	-	605371;608097	TRUE	FALSE	FALSE	FALSE	FALSE	FALSE	FALSE	FALSE	FALSE	FALSE	FALSE	FALSE	FALSE	FALSE	FALSE	FALSE	FALSE	FALSE	FALSE	FALSE	FALSE	FALSE	FALSE	FALSE	605371
10573	HIGH	TRUE	TRUE	MRPL28	mitochondrial ribosomal protein L28	Q13084	GO:0003700;GO:0003735;GO:0005739;GO:0005761;GO:0005840;GO:0006412;GO:0045182;GO:0045449	-	320;324	604853	TRUE	FALSE	FALSE	FALSE	FALSE	FALSE	TRUE	FALSE	FALSE	FALSE	FALSE	FALSE	TRUE	TRUE	TRUE	TRUE	TRUE	FALSE	TRUE	FALSE	FALSE	FALSE	FALSE	FALSE	604853
10574	HIGH	TRUE	FALSE	CCT7	chaperonin containing TCP1, subunit 7 (eta)	Q99832	GO:0000166;GO:0005524;GO:0005737;GO:0005737;GO:0005829;GO:0005832;GO:0006457;GO:0042802;GO:0051082	-	-	605140	TRUE	FALSE	TRUE	FALSE	FALSE	FALSE	TRUE	TRUE	FALSE	FALSE	FALSE	FALSE	TRUE	FALSE	FALSE	TRUE	FALSE	FALSE	TRUE	FALSE	FALSE	FALSE	FALSE	TRUE	605140
10575	HIGH	FALSE	FALSE	CCT4	chaperonin containing TCP1, subunit 4 (delta)	P50991	GO:0000166;GO:0005524;GO:0005737;GO:0005829;GO:0005832;GO:0006457;GO:0042470;GO:0051082	-	-	605142	TRUE	FALSE	TRUE	FALSE	FALSE	FALSE	TRUE	TRUE	FALSE	FALSE	FALSE	FALSE	TRUE	FALSE	FALSE	TRUE	FALSE	FALSE	TRUE	FALSE	FALSE	FALSE	FALSE	FALSE	605142
10576	HIGH	FALSE	FALSE	CCT2	chaperonin containing TCP1, subunit 2 (beta)	P78371	GO:0000166;GO:0005524;GO:0005634;GO:0005730;GO:0005737;GO:0005737;GO:0005829;GO:0005829;GO:0005832;GO:0006457;GO:0051082	-	-	605139	TRUE	FALSE	TRUE	FALSE	FALSE	FALSE	TRUE	TRUE	FALSE	FALSE	FALSE	FALSE	TRUE	FALSE	TRUE	TRUE	FALSE	FALSE	TRUE	FALSE	FALSE	FALSE	FALSE	FALSE	605139
10587	HIGH	TRUE	TRUE	TXNRD2	thioredoxin reductase 2	Q9NNW7	GO:0000305;GO:0004791;GO:0005737;GO:0005739;GO:0008430;GO:0009055;GO:0010269;GO:0016491;GO:0042803;GO:0045454;GO:0050660;GO:0050661;GO:0055114	00240;	-	606448	TRUE	TRUE	FALSE	FALSE	FALSE	FALSE	FALSE	FALSE	FALSE	FALSE	FALSE	FALSE	TRUE	TRUE	TRUE	TRUE	TRUE	FALSE	FALSE	FALSE	FALSE	FALSE	FALSE	FALSE	606448
10588	HIGH	TRUE	FALSE	MTHFS	5,10-methenyltetrahydrofolate synthetase (5-formyltetrahydrofolate cyclo-ligase)	P49914	GO:0000166;GO:0000287;GO:0005524;GO:0005542;GO:0005737;GO:0005794;GO:0005829;GO:0005886;GO:0009396;GO:0015942;GO:0016874;GO:0030272	00670;	-	604197	TRUE	FALSE	FALSE	FALSE	FALSE	FALSE	FALSE	FALSE	FALSE	FALSE	TRUE	FALSE	FALSE	FALSE	FALSE	FALSE	FALSE	TRUE	FALSE	FALSE	FALSE	FALSE	FALSE	FALSE	604197
10632	HIGH	TRUE	TRUE	ATP5L	ATP synthase, H+ transporting, mitochondrial F0 complex, subunit G	O75964	GO:0000276;GO:0005515;GO:0005739;GO:0006811;GO:0015078;GO:0015986;GO:0015992;GO:0016020;GO:0016887	00190;	563	-	TRUE	TRUE	TRUE	TRUE	FALSE	TRUE	FALSE	FALSE	TRUE	FALSE	TRUE	FALSE	TRUE	TRUE	TRUE	TRUE	TRUE	TRUE	TRUE	FALSE	FALSE	FALSE	FALSE	FALSE	-
10650	HIGH	TRUE	FALSE	SLMO1	sLOWmo homolog 1 (Drosophila)	Q96N28	-	-	-	-	TRUE	FALSE	FALSE	FALSE	FALSE	FALSE	FALSE	FALSE	FALSE	FALSE	FALSE	FALSE	FALSE	FALSE	FALSE	FALSE	FALSE	FALSE	FALSE	FALSE	FALSE	FALSE	FALSE	FALSE	-
10651	HIGH	TRUE	TRUE	MTX2	metaxin 2	O75431	GO:0005739;GO:0005741;GO:0006626;GO:0015031;GO:0016020	-	-	608555	TRUE	TRUE	TRUE	FALSE	FALSE	TRUE	FALSE	TRUE	FALSE	TRUE	TRUE	FALSE	TRUE	TRUE	TRUE	TRUE	TRUE	TRUE	TRUE	FALSE	FALSE	FALSE	FALSE	FALSE	608555
10667	HIGH	TRUE	TRUE	FARS2	phenylalanyl-tRNA synthetase 2, mitochondrial	O95363	GO:0000049;GO:0000166;GO:0000287;GO:0004826;GO:0004826;GO:0005524;GO:0005625;GO:0005737;GO:0005739;GO:0005759;GO:0005759;GO:0006432;GO:0008033;GO:0016874	00400;00970;	-	611592	TRUE	FALSE	FALSE	FALSE	FALSE	TRUE	FALSE	FALSE	FALSE	FALSE	FALSE	FALSE	FALSE	FALSE	FALSE	TRUE	TRUE	FALSE	TRUE	FALSE	FALSE	FALSE	FALSE	FALSE	611592
10693	HIGH	FALSE	FALSE	CCT6B	chaperonin containing TCP1, subunit 6B (zeta 2)	Q92526	GO:0000166;GO:0005524;GO:0005737;GO:0006457;GO:0007283;GO:0008565;GO:0051082;GO:0051131	-	-	610730	TRUE	FALSE	FALSE	FALSE	FALSE	FALSE	FALSE	FALSE	FALSE	FALSE	FALSE	FALSE	TRUE	FALSE	FALSE	TRUE	FALSE	FALSE	FALSE	FALSE	FALSE	FALSE	FALSE	FALSE	610730
10721	HIGH	FALSE	FALSE	POLQ	polymerase (DNA directed), theta	O75417	GO:0000166;GO:0003684;GO:0003887;GO:0005524;GO:0005654;GO:0006260;GO:0006281;GO:0006974;GO:0016740;GO:0016779	-	-	604419	TRUE	FALSE	FALSE	FALSE	FALSE	FALSE	FALSE	FALSE	FALSE	TRUE	FALSE	FALSE	FALSE	FALSE	FALSE	FALSE	FALSE	FALSE	FALSE	FALSE	FALSE	FALSE	FALSE	FALSE	604419
10723	HIGH	FALSE	FALSE	SLC12A7	solute carrier family 12 (potassium/chloride transporters), member 7	Q9Y666	GO:0005215;GO:0005887;GO:0006811;GO:0006813;GO:0006814;GO:0006821;GO:0006884;GO:0015293;GO:0015379;GO:0016020;GO:0030955;GO:0055085	-	-	604879	TRUE	FALSE	FALSE	FALSE	FALSE	FALSE	FALSE	FALSE	FALSE	FALSE	FALSE	FALSE	FALSE	FALSE	FALSE	FALSE	TRUE	FALSE	TRUE	FALSE	FALSE	FALSE	FALSE	FALSE	604879
10730	HIGH	TRUE	TRUE	YME1L1	YME1-like 1 (S. cerevisiae)	Q96TA2	GO:0000166;GO:0004222;GO:0005524;GO:0005739;GO:0006508;GO:0008233;GO:0008270;GO:0016020;GO:0017111;GO:0046872	-	-	607472	TRUE	FALSE	TRUE	FALSE	FALSE	FALSE	TRUE	FALSE	FALSE	FALSE	FALSE	FALSE	TRUE	FALSE	FALSE	TRUE	TRUE	FALSE	TRUE	FALSE	FALSE	FALSE	FALSE	FALSE	607472
10797	HIGH	TRUE	TRUE	MTHFD2	methylenetetrahydrofolate dehydrogenase (NADP+ dependent) 2, methenyltetrahydrofolate cyclohydrolase	P13995	GO:0000287;GO:0004477;GO:0004487;GO:0004488;GO:0005488;GO:0005739;GO:0006730;GO:0009396;GO:0016491;GO:0016787;GO:0042301;GO:0046653;GO:0055114	00630;00670;	-	604887	TRUE	FALSE	TRUE	TRUE	FALSE	TRUE	TRUE	FALSE	FALSE	FALSE	FALSE	FALSE	TRUE	FALSE	FALSE	FALSE	FALSE	FALSE	TRUE	FALSE	FALSE	FALSE	FALSE	FALSE	604887
10840	HIGH	TRUE	FALSE	ALDH1L1	aldehyde dehydrogenase 1 family, member L1	O75891	GO:0000036;GO:0005737;GO:0006730;GO:0008168;GO:0009058;GO:0009258;GO:0016155;GO:0016491;GO:0016742;GO:0055114	00670;	-	600249	TRUE	FALSE	FALSE	FALSE	FALSE	FALSE	FALSE	TRUE	FALSE	FALSE	FALSE	FALSE	TRUE	FALSE	TRUE	TRUE	FALSE	FALSE	FALSE	FALSE	FALSE	FALSE	FALSE	FALSE	600249
10845	HIGH	TRUE	TRUE	CLPX	ClpX caseinolytic peptidase X homolog (E. coli)	O76031	GO:0000166;GO:0004176;GO:0005524;GO:0005739;GO:0005739;GO:0005743;GO:0006457;GO:0008270;GO:0009841;GO:0016504;GO:0016887;GO:0042645;GO:0046872;GO:0051082;GO:0051603	-	-	-	TRUE	FALSE	TRUE	FALSE	FALSE	FALSE	TRUE	FALSE	TRUE	FALSE	TRUE	FALSE	TRUE	TRUE	TRUE	TRUE	TRUE	TRUE	TRUE	FALSE	FALSE	FALSE	FALSE	FALSE	-
10873	HIGH	TRUE	TRUE	ME3	malic enzyme 3, NADP(+)-dependent, mitochondrial	Q16798	GO:0004473;GO:0005739;GO:0005759;GO:0006090;GO:0006108;GO:0006800;GO:0009060;GO:0016491;GO:0046872;GO:0048037;GO:0051287;GO:0055114	00620;00710;	-	604626	TRUE	FALSE	FALSE	FALSE	FALSE	TRUE	FALSE	TRUE	FALSE	FALSE	TRUE	FALSE	FALSE	TRUE	TRUE	TRUE	TRUE	FALSE	FALSE	FALSE	FALSE	FALSE	FALSE	FALSE	604626
10884	HIGH	TRUE	TRUE	MRPS30	mitochondrial ribosomal protein S30	Q9NP92	GO:0003735;GO:0005739;GO:0005840;GO:0006412;GO:0006915	-	320;315	611991	TRUE	FALSE	FALSE	FALSE	FALSE	FALSE	FALSE	FALSE	FALSE	FALSE	FALSE	FALSE	FALSE	FALSE	TRUE	TRUE	TRUE	FALSE	FALSE	FALSE	FALSE	FALSE	FALSE	FALSE	611991
10901	HIGH	TRUE	TRUE	DHRS4	dehydrogenase/reductase (SDR family) member 4	Q9BTZ2	GO:0004090;GO:0005488;GO:0005739;GO:0005777;GO:0016491;GO:0055114	00830;	-	611596	TRUE	FALSE	FALSE	FALSE	FALSE	TRUE	TRUE	TRUE	FALSE	FALSE	TRUE	FALSE	FALSE	TRUE	TRUE	TRUE	TRUE	TRUE	FALSE	FALSE	FALSE	FALSE	FALSE	FALSE	611596
10922	HIGH	TRUE	FALSE	FASTK	Fas-activated serine/threonine kinase	Q14296	GO:0000166;GO:0005515;GO:0005524;GO:0006468;GO:0006915;GO:0007165;GO:0008624;GO:0016740;GO:0033867	-	-	606965	TRUE	FALSE	FALSE	FALSE	FALSE	FALSE	FALSE	FALSE	FALSE	FALSE	FALSE	FALSE	FALSE	FALSE	FALSE	FALSE	FALSE	FALSE	FALSE	FALSE	FALSE	FALSE	FALSE	TRUE	606965
10935	HIGH	TRUE	TRUE	PRDX3	peroxiredoxin 3	P30048	GO:0001893;GO:0005737;GO:0005739;GO:0005769;GO:0006979;GO:0007005;GO:0008022;GO:0008284;GO:0008385;GO:0008785;GO:0016491;GO:0019901;GO:0030099;GO:0032496;GO:0033673;GO:0034614;GO:0042542;GO:0042744;GO:0042802;GO:0043027;GO:0043524;GO:0045454;GO:0051092;GO:0051881;GO:0051920;GO:0055114	-	-	604769	TRUE	TRUE	TRUE	TRUE	FALSE	TRUE	TRUE	TRUE	FALSE	TRUE	TRUE	FALSE	TRUE	TRUE	TRUE	TRUE	TRUE	TRUE	TRUE	FALSE	FALSE	FALSE	FALSE	FALSE	604769
10939	HIGH	TRUE	TRUE	AFG3L2	AFG3 ATPase family gene 3-like 2 (yeast)	Q9Y4W6	GO:0000166;GO:0004222;GO:0005524;GO:0005739;GO:0005739;GO:0005743;GO:0006508;GO:0007409;GO:0007528;GO:0008233;GO:0008270;GO:0016020;GO:0016021;GO:0016265;GO:0017111;GO:0021675;GO:0040014;GO:0042552;GO:0046872;GO:0048747;GO:0051082;GO:0060013	-	-	604581	TRUE	TRUE	TRUE	FALSE	FALSE	FALSE	TRUE	FALSE	FALSE	FALSE	TRUE	FALSE	TRUE	TRUE	TRUE	TRUE	TRUE	TRUE	TRUE	FALSE	FALSE	FALSE	FALSE	FALSE	604581
10948	HIGH	FALSE	TRUE	STARD3	StAR-related lipid transfer (START) domain containing 3	Q14849	GO:0005737;GO:0005768;GO:0006629;GO:0006694;GO:0006839;GO:0006869;GO:0008203;GO:0008289;GO:0015485;GO:0016020;GO:0016021;GO:0017127	-	-	607048	TRUE	FALSE	FALSE	FALSE	FALSE	TRUE	FALSE	FALSE	FALSE	FALSE	FALSE	FALSE	FALSE	FALSE	FALSE	FALSE	FALSE	FALSE	FALSE	FALSE	FALSE	FALSE	FALSE	FALSE	607048
10953	HIGH	TRUE	TRUE	TOMM34	translocase of outer mitochondrial membrane 34	Q15785	GO:0005048;GO:0005488;GO:0005737;GO:0005739;GO:0005741;GO:0006626;GO:0016020;GO:0016021;GO:0031072	-	-	-	TRUE	FALSE	FALSE	FALSE	FALSE	FALSE	FALSE	FALSE	FALSE	FALSE	FALSE	FALSE	TRUE	FALSE	FALSE	TRUE	FALSE	FALSE	FALSE	FALSE	FALSE	FALSE	FALSE	FALSE	-
10965	HIGH	TRUE	TRUE	ACOT2	acyl-CoA thioesterase 2	P49753	GO:0000038;GO:0001676;GO:0004091;GO:0005515;GO:0005739;GO:0006629;GO:0006637;GO:0016290;GO:0016787;GO:0016790	01040;	-	609972	TRUE	TRUE	FALSE	FALSE	FALSE	FALSE	TRUE	FALSE	FALSE	FALSE	FALSE	FALSE	TRUE	FALSE	TRUE	TRUE	TRUE	FALSE	FALSE	FALSE	FALSE	FALSE	FALSE	FALSE	609972
10975	HIGH	TRUE	TRUE	UQCR	ubiquinol-cytochrome c reductase, 6.4kDa subunit	O14957	GO:0005739;GO:0005743;GO:0006122;GO:0006810;GO:0008121;GO:0009055;GO:0016020;GO:0016021;GO:0022900;GO:0070469	00190;	-	609711	TRUE	FALSE	FALSE	FALSE	FALSE	TRUE	FALSE	FALSE	TRUE	FALSE	FALSE	FALSE	FALSE	FALSE	FALSE	TRUE	FALSE	FALSE	FALSE	FALSE	FALSE	FALSE	FALSE	FALSE	609711
10981	HIGH	TRUE	TRUE	RAB32	RAB32, member RAS oncogene family	Q13637	GO:0000166;GO:0005525;GO:0005739;GO:0007264;GO:0015031	-	-	612906	TRUE	FALSE	FALSE	FALSE	FALSE	FALSE	FALSE	FALSE	FALSE	FALSE	FALSE	FALSE	TRUE	FALSE	FALSE	FALSE	FALSE	FALSE	FALSE	FALSE	FALSE	FALSE	FALSE	FALSE	612906
10989	HIGH	TRUE	TRUE	IMMT	inner membrane protein, mitochondrial (mitofilin)	Q16891	GO:0003674;GO:0005515;GO:0005739;GO:0005743;GO:0008150;GO:0016020;GO:0016021;GO:0031305	-	-	600378	TRUE	TRUE	TRUE	TRUE	FALSE	FALSE	TRUE	TRUE	FALSE	FALSE	FALSE	FALSE	TRUE	TRUE	TRUE	TRUE	TRUE	FALSE	TRUE	FALSE	FALSE	FALSE	FALSE	FALSE	600378
10993	HIGH	FALSE	FALSE	SDS	serine dehydratase	P20132	GO:0003941;GO:0004794;GO:0005575;GO:0005737;GO:0006094;GO:0006520;GO:0006565;GO:0008152;GO:0016829;GO:0030170;GO:0042803;GO:0042866	00260;00272;	-	182128	TRUE	FALSE	FALSE	FALSE	FALSE	FALSE	FALSE	FALSE	FALSE	FALSE	FALSE	FALSE	FALSE	FALSE	FALSE	FALSE	FALSE	FALSE	FALSE	FALSE	FALSE	FALSE	FALSE	FALSE	182128
11019	HIGH	TRUE	TRUE	LIAS	lipoic acid synthetase	O43766	GO:0005506;GO:0005634;GO:0005730;GO:0005737;GO:0005739;GO:0005739;GO:0008152;GO:0009107;GO:0016740;GO:0016992;GO:0017140;GO:0046872;GO:0051539	00785;	-	607031	TRUE	FALSE	FALSE	FALSE	FALSE	TRUE	TRUE	FALSE	FALSE	FALSE	FALSE	FALSE	FALSE	FALSE	TRUE	TRUE	TRUE	FALSE	FALSE	FALSE	FALSE	FALSE	FALSE	FALSE	607031
11020	HIGH	FALSE	FALSE	RABL4	RAB, member of RAS oncogene family-like 4	Q9BW83;A6NMI4;	GO:0000166;GO:0005525;GO:0007264	-	-	-	TRUE	FALSE	FALSE	FALSE	FALSE	FALSE	FALSE	FALSE	FALSE	FALSE	FALSE	FALSE	FALSE	FALSE	FALSE	FALSE	FALSE	FALSE	FALSE	FALSE	FALSE	FALSE	FALSE	FALSE	-
11021	HIGH	TRUE	FALSE	RAB35	RAB35, member RAS oncogene family	Q15286	GO:0000166;GO:0000910;GO:0003924;GO:0005525;GO:0005546;GO:0005886;GO:0005905;GO:0007264;GO:0008104;GO:0015031;GO:0016197;GO:0031253;GO:0042470;GO:0045171;GO:0045334	-	-	604199	TRUE	TRUE	FALSE	FALSE	FALSE	FALSE	FALSE	FALSE	FALSE	FALSE	FALSE	FALSE	TRUE	FALSE	FALSE	FALSE	FALSE	TRUE	FALSE	FALSE	FALSE	FALSE	FALSE	FALSE	604199
11112	HIGH	TRUE	TRUE	HIBADH	3-hydroxyisobutyrate dehydrogenase	P31937	GO:0004616;GO:0005488;GO:0005739;GO:0006098;GO:0006573;GO:0008442;GO:0016491;GO:0051287;GO:0055114	00280;	-	608475	TRUE	TRUE	TRUE	FALSE	FALSE	TRUE	TRUE	TRUE	FALSE	TRUE	TRUE	FALSE	TRUE	TRUE	TRUE	TRUE	TRUE	TRUE	TRUE	FALSE	FALSE	FALSE	FALSE	FALSE	608475
11194	HIGH	TRUE	FALSE	ABCB8	ATP-binding cassette, sub-family B (MDR/TAP), member 8	Q9NUT2;Q8N1X3;Q6ZRM3;C9JTY4;B4DG02;B3KSN3;B3KND2;A5D8W3;	GO:0000166;GO:0005215;GO:0005524;GO:0005624;GO:0005739;GO:0005740;GO:0005743;GO:0016020;GO:0016021;GO:0016887;GO:0042626;GO:0043190;GO:0055085	02010;	-	605464	TRUE	FALSE	FALSE	FALSE	FALSE	FALSE	FALSE	FALSE	FALSE	FALSE	FALSE	FALSE	FALSE	FALSE	FALSE	FALSE	TRUE	FALSE	FALSE	FALSE	FALSE	FALSE	FALSE	FALSE	605464
1120	HIGH	FALSE	FALSE	CHKB	choline kinase beta	Q9Y259	GO:0000166;GO:0004103;GO:0004305;GO:0005524;GO:0006656;GO:0007517;GO:0016740	00260;00564;	-	612395	TRUE	FALSE	FALSE	FALSE	FALSE	FALSE	FALSE	FALSE	FALSE	FALSE	FALSE	FALSE	FALSE	FALSE	FALSE	FALSE	FALSE	FALSE	FALSE	FALSE	FALSE	FALSE	FALSE	FALSE	612395
11216	HIGH	TRUE	TRUE	AKAP10	A kinase (PRKA) anchor protein 10	O43572	GO:0004871;GO:0005515;GO:0005737;GO:0005739;GO:0007165;GO:0008104;GO:0016020	-	-	115080;152430;604694	TRUE	FALSE	FALSE	FALSE	FALSE	TRUE	FALSE	FALSE	FALSE	FALSE	FALSE	FALSE	FALSE	FALSE	FALSE	TRUE	FALSE	FALSE	FALSE	FALSE	FALSE	FALSE	FALSE	FALSE	604694
11222	HIGH	TRUE	TRUE	MRPL3	mitochondrial ribosomal protein L3	P09001	GO:0003723;GO:0003735;GO:0005622;GO:0005739;GO:0005840;GO:0006412	-	320;324	607118	TRUE	FALSE	FALSE	FALSE	FALSE	TRUE	FALSE	TRUE	FALSE	FALSE	FALSE	FALSE	FALSE	FALSE	TRUE	TRUE	TRUE	TRUE	TRUE	FALSE	FALSE	FALSE	FALSE	FALSE	607118
11232	HIGH	TRUE	TRUE	POLG2	polymerase (DNA directed), gamma 2, accessory subunit	Q9UHN1	GO:0000166;GO:0000262;GO:0003677;GO:0003697;GO:0003887;GO:0004820;GO:0005524;GO:0005737;GO:0005739;GO:0006261;GO:0006281;GO:0006412;GO:0006426;GO:0016740;GO:0016779;GO:0042802	-	-	604983;610131	TRUE	FALSE	FALSE	FALSE	FALSE	TRUE	TRUE	FALSE	FALSE	FALSE	FALSE	FALSE	FALSE	FALSE	FALSE	TRUE	TRUE	FALSE	FALSE	FALSE	FALSE	FALSE	FALSE	FALSE	604983
11238	HIGH	TRUE	TRUE	CA5B	carbonic anhydrase VB, mitochondrial	Q9Y2D0	GO:0004089;GO:0005739;GO:0006730;GO:0008270;GO:0016829;GO:0046872	00910;	-	300230	TRUE	FALSE	FALSE	FALSE	FALSE	FALSE	FALSE	FALSE	FALSE	FALSE	FALSE	FALSE	FALSE	FALSE	FALSE	TRUE	FALSE	FALSE	FALSE	FALSE	FALSE	FALSE	FALSE	FALSE	300230
112812	HIGH	TRUE	TRUE	FDX1L	ferredoxin 1-like	Q6P4F2	GO:0005506;GO:0005739;GO:0005759;GO:0006810;GO:0009055;GO:0022900;GO:0046872;GO:0051537	-	-	-	TRUE	FALSE	FALSE	FALSE	FALSE	FALSE	FALSE	FALSE	FALSE	FALSE	FALSE	FALSE	FALSE	FALSE	TRUE	FALSE	FALSE	FALSE	FALSE	FALSE	FALSE	FALSE	FALSE	FALSE	614585
112817	HIGH	TRUE	TRUE	DHDPSL	dihydrodipicolinate synthase-like, mitochondrial	Q86XE5	GO:0005739;GO:0008152;GO:0016829	-	-	-	TRUE	FALSE	FALSE	FALSE	FALSE	TRUE	FALSE	FALSE	FALSE	FALSE	FALSE	FALSE	FALSE	FALSE	FALSE	FALSE	FALSE	FALSE	FALSE	FALSE	FALSE	FALSE	FALSE	TRUE	613597
113000	HIGH	FALSE	FALSE	RPUSD1	RNA pseudouridylate synthase domain containing 1	Q9UJJ7	GO:0001522;GO:0003723;GO:0009982	-	-	-	TRUE	FALSE	FALSE	FALSE	FALSE	FALSE	FALSE	FALSE	FALSE	FALSE	FALSE	FALSE	FALSE	FALSE	FALSE	FALSE	FALSE	FALSE	FALSE	FALSE	FALSE	FALSE	FALSE	FALSE	-
11315	HIGH	TRUE	TRUE	PARK7	Parkinson disease (autosomal recessive, early onset) 7	Q99497	GO:0005515;GO:0005634;GO:0005737;GO:0005739;GO:0005829;GO:0006979;GO:0007265;GO:0008344;GO:0030424;GO:0042493;GO:0042542;GO:0042743;GO:0051583;GO:0051899;GO:0051920;GO:0060081	01510;05020;	-	602533;606324	FALSE	FALSE	TRUE	FALSE	FALSE	FALSE	FALSE	TRUE	FALSE	FALSE	TRUE	FALSE	TRUE	TRUE	TRUE	TRUE	TRUE	FALSE	FALSE	FALSE	FALSE	FALSE	FALSE	FALSE	602533
11332	HIGH	FALSE	FALSE	ACOT7	acyl-CoA thioesterase 7	O00154	GO:0000062;GO:0004091;GO:0005737;GO:0005739;GO:0006629;GO:0016290;GO:0016787	01040;	-	602587	TRUE	FALSE	FALSE	FALSE	FALSE	FALSE	FALSE	TRUE	FALSE	FALSE	FALSE	FALSE	FALSE	FALSE	TRUE	TRUE	TRUE	FALSE	FALSE	FALSE	FALSE	FALSE	FALSE	FALSE	602587
11334	HIGH	FALSE	FALSE	TUSC2	tumor suppressor candidate 2	O75896	GO:0005515;GO:0007049;GO:0007267;GO:0008283	-	-	607052	TRUE	FALSE	FALSE	FALSE	FALSE	FALSE	FALSE	FALSE	FALSE	FALSE	FALSE	FALSE	FALSE	FALSE	FALSE	FALSE	FALSE	FALSE	FALSE	FALSE	FALSE	FALSE	FALSE	FALSE	607052
113675	HIGH	TRUE	FALSE	SDSL	serine dehydratase-like	Q96GA7	GO:0003941;GO:0004794;GO:0005575;GO:0006520;GO:0008152;GO:0016829;GO:0022610;GO:0030170	-	-	-	TRUE	FALSE	FALSE	FALSE	FALSE	FALSE	FALSE	FALSE	FALSE	FALSE	FALSE	FALSE	FALSE	FALSE	FALSE	FALSE	FALSE	FALSE	FALSE	FALSE	FALSE	FALSE	FALSE	FALSE	-
114112	HIGH	FALSE	FALSE	TXNRD3	thioredoxin reductase 3	Q86VQ6;B4DRZ5;	GO:0004791;GO:0005634;GO:0005737;GO:0005783;GO:0005792;GO:0006810;GO:0007275;GO:0007283;GO:0008430;GO:0009055;GO:0015035;GO:0016491;GO:0022900;GO:0030154;GO:0045454;GO:0050660;GO:0050661	-	-	606235	TRUE	FALSE	FALSE	FALSE	FALSE	FALSE	FALSE	FALSE	FALSE	FALSE	FALSE	FALSE	FALSE	FALSE	FALSE	FALSE	FALSE	FALSE	FALSE	FALSE	FALSE	FALSE	FALSE	FALSE	606235
114789	HIGH	TRUE	TRUE	SLC25A25	solute carrier family 25 (mitochondrial carrier; phosphate carrier), member 25	Q6KCM7	GO:0005488;GO:0005509;GO:0005739;GO:0005743;GO:0016020;GO:0016021;GO:0055085	-	-	608745	TRUE	FALSE	FALSE	FALSE	FALSE	FALSE	FALSE	FALSE	FALSE	FALSE	FALSE	FALSE	FALSE	FALSE	FALSE	FALSE	FALSE	FALSE	FALSE	FALSE	FALSE	FALSE	FALSE	FALSE	608745
114899	HIGH	FALSE	TRUE	C1QTNF3	C1q and tumor necrosis factor related protein 3	Q9BXJ4	GO:0005576	-	-	612045	TRUE	FALSE	FALSE	FALSE	FALSE	FALSE	FALSE	TRUE	FALSE	FALSE	FALSE	FALSE	FALSE	FALSE	FALSE	FALSE	FALSE	FALSE	FALSE	FALSE	FALSE	FALSE	FALSE	FALSE	612045
114971	HIGH	FALSE	FALSE	PTPMT1	protein tyrosine phosphatase, mitochondrial 1	Q8WUK0	GO:0004439;GO:0004725;GO:0005739;GO:0005743;GO:0006470;GO:0008138;GO:0016020;GO:0016787	00562;04070;	-	609538	TRUE	FALSE	FALSE	FALSE	FALSE	FALSE	FALSE	FALSE	FALSE	FALSE	FALSE	FALSE	FALSE	TRUE	FALSE	TRUE	TRUE	FALSE	TRUE	FALSE	FALSE	FALSE	FALSE	FALSE	609538
115286	HIGH	TRUE	TRUE	SLC25A26	solute carrier family 25, member 26	Q70HW3	GO:0000095;GO:0005488;GO:0005739;GO:0005743;GO:0015805;GO:0016020;GO:0016021;GO:0055085	-	-	611037	TRUE	FALSE	FALSE	FALSE	FALSE	FALSE	FALSE	FALSE	FALSE	FALSE	FALSE	FALSE	FALSE	FALSE	FALSE	FALSE	FALSE	FALSE	FALSE	FALSE	FALSE	FALSE	FALSE	FALSE	611037
115416	HIGH	FALSE	FALSE	C7orf30	chromosome 7 open reading frame 30	Q96EH3	-	-	-	-	TRUE	FALSE	FALSE	FALSE	FALSE	FALSE	FALSE	FALSE	FALSE	FALSE	FALSE	FALSE	FALSE	FALSE	FALSE	FALSE	FALSE	FALSE	FALSE	FALSE	FALSE	FALSE	FALSE	FALSE	-
115817	HIGH	TRUE	FALSE	DHRS1	dehydrogenase/reductase (SDR family) member 1	Q96LJ7	GO:0005488;GO:0005634;GO:0005737;GO:0005743;GO:0005783;GO:0005794;GO:0016491;GO:0055114	-	-	610410	TRUE	FALSE	FALSE	FALSE	FALSE	FALSE	FALSE	FALSE	FALSE	FALSE	FALSE	FALSE	FALSE	FALSE	TRUE	TRUE	TRUE	TRUE	FALSE	FALSE	FALSE	FALSE	FALSE	FALSE	610410
1159	HIGH	TRUE	TRUE	CKMT1B	creatine kinase, mitochondrial 1B	P12532	-	00330;	-	123290	TRUE	FALSE	FALSE	FALSE	FALSE	TRUE	FALSE	FALSE	FALSE	TRUE	TRUE	TRUE	FALSE	FALSE	FALSE	FALSE	FALSE	FALSE	FALSE	FALSE	FALSE	FALSE	FALSE	FALSE	123290
1160	HIGH	TRUE	TRUE	CKMT2	creatine kinase, mitochondrial 2 (sarcomeric)	P17540	GO:0000166;GO:0004111;GO:0005524;GO:0005739;GO:0005743;GO:0006600;GO:0006936;GO:0016020	00330;	-	123295	TRUE	TRUE	FALSE	FALSE	FALSE	FALSE	FALSE	TRUE	FALSE	TRUE	TRUE	TRUE	FALSE	TRUE	TRUE	TRUE	TRUE	FALSE	FALSE	FALSE	FALSE	FALSE	FALSE	FALSE	123295
116285	HIGH	TRUE	TRUE	ACSM1	acyl-CoA synthetase medium-chain family member 1	Q08AH1	GO:0000166;GO:0000287;GO:0005524;GO:0005525;GO:0005739;GO:0005759;GO:0006629;GO:0006631;GO:0008152;GO:0016874;GO:0047760	00650;	-	-	TRUE	FALSE	FALSE	FALSE	FALSE	TRUE	FALSE	FALSE	FALSE	FALSE	FALSE	FALSE	FALSE	FALSE	FALSE	FALSE	FALSE	FALSE	FALSE	FALSE	FALSE	FALSE	FALSE	FALSE	614357
116447	HIGH	TRUE	TRUE	TOP1MT	topoisomerase (DNA) I, mitochondrial	Q969P6	GO:0000166;GO:0003917;GO:0003918;GO:0005524;GO:0005694;GO:0005739;GO:0005739;GO:0006265;GO:0006268;GO:0042645	-	-	606387	TRUE	FALSE	FALSE	FALSE	FALSE	FALSE	FALSE	FALSE	FALSE	FALSE	FALSE	FALSE	FALSE	FALSE	FALSE	FALSE	FALSE	FALSE	FALSE	FALSE	FALSE	FALSE	FALSE	FALSE	606387
116541	HIGH	TRUE	TRUE	MRPL54	mitochondrial ribosomal protein L54	Q6P161	GO:0005739;GO:0005840	-	320;324	611858	FALSE	FALSE	FALSE	FALSE	FALSE	FALSE	FALSE	FALSE	FALSE	FALSE	FALSE	FALSE	TRUE	FALSE	FALSE	FALSE	FALSE	FALSE	FALSE	FALSE	FALSE	FALSE	FALSE	FALSE	-
116729	HIGH	FALSE	FALSE	DYSFIP1	dysferlin interacting protein 1	Q86WC6	-	-	-	-	TRUE	FALSE	FALSE	FALSE	FALSE	FALSE	FALSE	FALSE	FALSE	FALSE	FALSE	FALSE	FALSE	FALSE	FALSE	FALSE	FALSE	FALSE	FALSE	FALSE	FALSE	FALSE	FALSE	FALSE	-
118672	HIGH	TRUE	FALSE	PSTK	phosphoseryl-tRNA kinase	Q8IV42	GO:0000166;GO:0000287;GO:0005524;GO:0006412;GO:0016301;GO:0016740;GO:0016773	-	-	611310	TRUE	FALSE	FALSE	FALSE	FALSE	FALSE	FALSE	FALSE	FALSE	FALSE	FALSE	FALSE	FALSE	FALSE	FALSE	FALSE	FALSE	FALSE	FALSE	FALSE	FALSE	FALSE	FALSE	TRUE	611310
118980	HIGH	TRUE	TRUE	SFXN2	sideroflexin 2	Q96NB2	GO:0005506;GO:0005739;GO:0005743;GO:0006812;GO:0006826;GO:0008324;GO:0016020;GO:0016021;GO:0055085	-	-	-	TRUE	FALSE	FALSE	FALSE	FALSE	FALSE	TRUE	FALSE	TRUE	FALSE	FALSE	FALSE	FALSE	FALSE	FALSE	FALSE	FALSE	TRUE	FALSE	FALSE	FALSE	FALSE	FALSE	FALSE	-
119559	HIGH	TRUE	FALSE	SFXN4	sideroflexin 4	Q6P4A7	GO:0005506;GO:0005739;GO:0006812;GO:0006826;GO:0008324;GO:0016020;GO:0016021;GO:0055085	-	-	-	TRUE	FALSE	FALSE	FALSE	FALSE	FALSE	FALSE	FALSE	FALSE	FALSE	FALSE	FALSE	FALSE	FALSE	FALSE	TRUE	TRUE	FALSE	FALSE	FALSE	FALSE	FALSE	FALSE	FALSE	-
121278	HIGH	FALSE	FALSE	TPH2	tryptophan hydroxylase 2	Q8IWU9	GO:0004510;GO:0005506;GO:0009072;GO:0016597;GO:0042427;GO:0046872;GO:0055114	00380;	-	607478;608516;613003	TRUE	FALSE	FALSE	FALSE	FALSE	FALSE	FALSE	FALSE	FALSE	FALSE	FALSE	FALSE	FALSE	FALSE	FALSE	FALSE	FALSE	FALSE	FALSE	FALSE	FALSE	FALSE	FALSE	FALSE	607478
122961	HIGH	TRUE	TRUE	ISCA2	iron-sulfur cluster assembly 2 homolog (S. cerevisiae)	Q86U28	GO:0005198;GO:0005506;GO:0005739;GO:0016226;GO:0046872;GO:0051536	-	-	-	TRUE	FALSE	FALSE	FALSE	FALSE	FALSE	FALSE	FALSE	FALSE	FALSE	TRUE	FALSE	TRUE	TRUE	TRUE	FALSE	TRUE	FALSE	TRUE	FALSE	FALSE	FALSE	FALSE	FALSE	-
123096	HIGH	TRUE	TRUE	SLC25A29	solute carrier family 25, member 29	Q8N8R3	GO:0005215;GO:0005488;GO:0005739;GO:0005743;GO:0006844;GO:0015227;GO:0016020;GO:0016021;GO:0055085	-	-	-	TRUE	FALSE	FALSE	FALSE	FALSE	FALSE	FALSE	FALSE	FALSE	FALSE	FALSE	FALSE	FALSE	FALSE	FALSE	TRUE	TRUE	FALSE	FALSE	FALSE	FALSE	FALSE	FALSE	FALSE	-
123263	HIGH	TRUE	TRUE	MTFMT	mitochondrial methionyl-tRNA formyltransferase	Q96DP5	GO:0004479;GO:0005739;GO:0006412;GO:0008168;GO:0009058;GO:0016740	00271;00670;00970;	-	611766	TRUE	FALSE	FALSE	FALSE	FALSE	TRUE	FALSE	FALSE	FALSE	FALSE	FALSE	FALSE	FALSE	FALSE	FALSE	TRUE	FALSE	FALSE	FALSE	FALSE	FALSE	FALSE	FALSE	FALSE	611766
123876	HIGH	TRUE	TRUE	ACSM2A	acyl-CoA synthetase medium-chain family member 2A	Q08AH3	GO:0000166;GO:0000287;GO:0005524;GO:0005739;GO:0005759;GO:0006629;GO:0006631;GO:0008152;GO:0016874;GO:0047760	-	-	-	TRUE	FALSE	FALSE	FALSE	FALSE	TRUE	FALSE	FALSE	FALSE	TRUE	TRUE	FALSE	FALSE	FALSE	TRUE	FALSE	FALSE	FALSE	FALSE	FALSE	FALSE	FALSE	FALSE	FALSE	614358
124454	HIGH	TRUE	TRUE	EARS2	glutamyl-tRNA synthetase 2, mitochondrial (putative)	Q5JPH6	GO:0000166;GO:0003723;GO:0004818;GO:0005524;GO:0005737;GO:0005739;GO:0005759;GO:0006424;GO:0016874	00251;00860;00970;	-	612799	TRUE	FALSE	FALSE	FALSE	FALSE	FALSE	FALSE	FALSE	FALSE	FALSE	FALSE	FALSE	FALSE	TRUE	FALSE	TRUE	TRUE	FALSE	TRUE	FALSE	FALSE	FALSE	FALSE	TRUE	612799
124995	HIGH	TRUE	TRUE	MRPL10	mitochondrial ribosomal protein L10	Q7Z7H8	GO:0003735;GO:0005739;GO:0005739;GO:0005762;GO:0005840;GO:0006412	-	320;324	611825	TRUE	FALSE	FALSE	FALSE	FALSE	FALSE	FALSE	FALSE	FALSE	FALSE	FALSE	FALSE	TRUE	TRUE	TRUE	FALSE	TRUE	FALSE	TRUE	FALSE	FALSE	FALSE	FALSE	FALSE	611825
125228	HIGH	TRUE	FALSE	C18orf19	chromosome 18 open reading frame 19	Q96ND0	GO:0016020;GO:0016021	-	-	-	TRUE	TRUE	FALSE	FALSE	FALSE	FALSE	TRUE	FALSE	FALSE	FALSE	FALSE	FALSE	TRUE	TRUE	FALSE	FALSE	TRUE	FALSE	FALSE	FALSE	FALSE	FALSE	FALSE	FALSE	-
125965	HIGH	TRUE	TRUE	COX6B2	cytochrome c oxidase subunit VIb polypeptide 2 (testis)	Q6YFQ2	GO:0004129;GO:0005739;GO:0005758;GO:0030061	00190;	-	-	FALSE	FALSE	FALSE	FALSE	FALSE	FALSE	FALSE	FALSE	FALSE	FALSE	FALSE	FALSE	FALSE	FALSE	FALSE	FALSE	FALSE	FALSE	FALSE	FALSE	FALSE	FALSE	FALSE	FALSE	-
126328	HIGH	TRUE	TRUE	NDUFA11	NADH dehydrogenase (ubiquinone) 1 alpha subcomplex, 11, 14.7kDa	Q86Y39	GO:0005739;GO:0005743;GO:0006810;GO:0016020;GO:0016021;GO:0022900;GO:0070469	00190;	178;2920	252010;612638	TRUE	TRUE	FALSE	FALSE	FALSE	FALSE	FALSE	FALSE	FALSE	FALSE	FALSE	FALSE	TRUE	TRUE	FALSE	FALSE	FALSE	FALSE	TRUE	FALSE	FALSE	FALSE	FALSE	FALSE	612638
126393	HIGH	FALSE	FALSE	HSPB6	heat shock protein, alpha-crystallin-related, B6	O14558	GO:0005515;GO:0009408	-	-	610695	TRUE	FALSE	FALSE	FALSE	FALSE	FALSE	FALSE	FALSE	FALSE	FALSE	FALSE	FALSE	FALSE	FALSE	TRUE	FALSE	FALSE	FALSE	FALSE	FALSE	FALSE	FALSE	FALSE	FALSE	610695
128102	HIGH	FALSE	FALSE	LOC128102	3-beta-hydroxysteroid dehydrogenase, tissue-type heart	Q9UDK8;Q99889;Q8TDP9;	-	-	-	-	TRUE	FALSE	FALSE	FALSE	FALSE	FALSE	FALSE	FALSE	FALSE	FALSE	FALSE	FALSE	FALSE	FALSE	FALSE	FALSE	FALSE	FALSE	FALSE	FALSE	FALSE	FALSE	FALSE	FALSE	-
128192	HIGH	FALSE	FALSE	LOC128192	similar to peptidylprolyl isomerase A	-	-	-	-	-	TRUE	TRUE	FALSE	FALSE	FALSE	FALSE	FALSE	FALSE	FALSE	FALSE	FALSE	FALSE	FALSE	FALSE	FALSE	FALSE	FALSE	FALSE	FALSE	FALSE	FALSE	FALSE	FALSE	FALSE	-
128308	HIGH	TRUE	TRUE	MRPL55	mitochondrial ribosomal protein L55	Q7Z7F7	GO:0003735;GO:0005739;GO:0005762;GO:0005840;GO:0006412	-	320;324	611859	TRUE	FALSE	FALSE	TRUE	FALSE	FALSE	FALSE	FALSE	FALSE	FALSE	FALSE	FALSE	TRUE	TRUE	TRUE	FALSE	TRUE	FALSE	TRUE	FALSE	FALSE	FALSE	FALSE	FALSE	611859
130916	HIGH	FALSE	FALSE	MTERFD2	MTERF domain containing 2	Q7Z6M4	-	-	-	-	TRUE	FALSE	FALSE	FALSE	FALSE	FALSE	FALSE	FALSE	FALSE	FALSE	FALSE	FALSE	FALSE	FALSE	FALSE	FALSE	FALSE	FALSE	FALSE	FALSE	FALSE	FALSE	FALSE	FALSE	-
131118	HIGH	FALSE	TRUE	DNAJC19	DnaJ (Hsp40) homolog, subfamily C, member 19	Q96DA6	GO:0005739;GO:0005743;GO:0006457;GO:0006626;GO:0007601;GO:0015031;GO:0016020;GO:0016021;GO:0031072;GO:0048806;GO:0055085	-	-	608977;610198	FALSE	TRUE	FALSE	FALSE	FALSE	FALSE	FALSE	FALSE	FALSE	FALSE	FALSE	FALSE	TRUE	TRUE	TRUE	TRUE	FALSE	FALSE	TRUE	FALSE	FALSE	FALSE	FALSE	FALSE	608977
131474	HIGH	TRUE	TRUE	CHCHD4	coiled-coil-helix-coiled-coil-helix domain containing 4	Q8N4Q1	GO:0005739;GO:0005758;GO:0015031;GO:0055085	-	-	611077	TRUE	FALSE	TRUE	FALSE	FALSE	FALSE	FALSE	FALSE	FALSE	FALSE	FALSE	FALSE	TRUE	TRUE	TRUE	TRUE	TRUE	TRUE	TRUE	FALSE	FALSE	FALSE	FALSE	FALSE	611077
131691	HIGH	FALSE	FALSE	LOC131691	similar to peptidyl-Pro cis trans isomerase	-	-	-	-	-	TRUE	TRUE	FALSE	FALSE	FALSE	FALSE	FALSE	FALSE	FALSE	FALSE	FALSE	FALSE	FALSE	FALSE	FALSE	FALSE	FALSE	FALSE	FALSE	FALSE	FALSE	FALSE	FALSE	FALSE	-
132001	HIGH	TRUE	TRUE	C3orf31	chromosome 3 open reading frame 31	Q96BW9	GO:0005739;GO:0015031;GO:0030150;GO:0031314;GO:0055085	-	-	-	FALSE	FALSE	TRUE	FALSE	FALSE	FALSE	FALSE	FALSE	FALSE	FALSE	FALSE	FALSE	TRUE	FALSE	TRUE	TRUE	TRUE	FALSE	TRUE	FALSE	FALSE	FALSE	FALSE	TRUE	-
1327	HIGH	TRUE	TRUE	COX4I1	cytochrome c oxidase subunit IV isoform 1	P13073	GO:0004129;GO:0005515;GO:0005634;GO:0005739;GO:0005739;GO:0005743;GO:0006091;GO:0007584;GO:0016020	00190;	-	123864	TRUE	TRUE	TRUE	FALSE	FALSE	TRUE	TRUE	TRUE	TRUE	TRUE	TRUE	TRUE	TRUE	TRUE	TRUE	TRUE	TRUE	TRUE	TRUE	FALSE	FALSE	FALSE	FALSE	FALSE	123864
1329	HIGH	TRUE	TRUE	COX5B	cytochrome c oxidase subunit Vb	P10606	GO:0004129;GO:0005739;GO:0005740;GO:0005743;GO:0007585;GO:0008270;GO:0016020;GO:0046872	00190;	-	123866	TRUE	TRUE	TRUE	FALSE	TRUE	FALSE	TRUE	TRUE	FALSE	TRUE	TRUE	FALSE	TRUE	TRUE	TRUE	TRUE	TRUE	TRUE	TRUE	FALSE	FALSE	FALSE	FALSE	TRUE	123866
132949	HIGH	FALSE	FALSE	AASDH	aminoadipate-semialdehyde dehydrogenase	Q4L235	GO:0000036;GO:0000166;GO:0005524;GO:0006629;GO:0006631;GO:0008152;GO:0016874;GO:0016878;GO:0048037	00300;00310;	-	-	TRUE	FALSE	FALSE	FALSE	FALSE	FALSE	FALSE	FALSE	FALSE	FALSE	FALSE	FALSE	FALSE	FALSE	FALSE	FALSE	FALSE	FALSE	FALSE	FALSE	FALSE	FALSE	FALSE	FALSE	614365
1337	HIGH	TRUE	TRUE	COX6A1	cytochrome c oxidase subunit VIa polypeptide 1	P12074	GO:0004129;GO:0005739;GO:0005743;GO:0005751;GO:0006091;GO:0016020	00190;	-	602072	TRUE	FALSE	FALSE	FALSE	FALSE	TRUE	TRUE	TRUE	FALSE	FALSE	FALSE	TRUE	FALSE	FALSE	FALSE	TRUE	TRUE	FALSE	TRUE	FALSE	FALSE	FALSE	FALSE	FALSE	602072
1339	HIGH	TRUE	TRUE	COX6A2	cytochrome c oxidase subunit VIa polypeptide 2	Q02221	GO:0004129;GO:0005739;GO:0005743;GO:0005751;GO:0006091;GO:0016020	00190;	-	602009	TRUE	FALSE	FALSE	FALSE	FALSE	FALSE	FALSE	TRUE	FALSE	FALSE	FALSE	FALSE	FALSE	TRUE	TRUE	FALSE	TRUE	FALSE	FALSE	FALSE	FALSE	FALSE	FALSE	FALSE	602009
1340	HIGH	TRUE	TRUE	COX6B1	cytochrome c oxidase subunit Vib polypeptide 1 (ubiquitous)	P14854	GO:0004129;GO:0005739;GO:0005739;GO:0005743;GO:0005758;GO:0055114	00190;	-	124089;220110	TRUE	TRUE	TRUE	FALSE	FALSE	TRUE	TRUE	TRUE	FALSE	FALSE	TRUE	FALSE	TRUE	TRUE	TRUE	TRUE	TRUE	TRUE	FALSE	FALSE	FALSE	FALSE	FALSE	FALSE	124089
134266	HIGH	TRUE	TRUE	GRPEL2	GrpE-like 2, mitochondrial (E. coli)	Q8TAA5	GO:0000774;GO:0005739;GO:0005739;GO:0005743;GO:0005759;GO:0006457;GO:0030150;GO:0042803;GO:0051082;GO:0051087	-	-	-	TRUE	FALSE	FALSE	FALSE	FALSE	TRUE	TRUE	FALSE	FALSE	FALSE	FALSE	FALSE	FALSE	FALSE	FALSE	FALSE	FALSE	FALSE	FALSE	FALSE	FALSE	FALSE	FALSE	FALSE	-
1345	HIGH	TRUE	TRUE	COX6C	cytochrome c oxidase subunit VIc	P09669	GO:0004129;GO:0005739;GO:0005743;GO:0006091;GO:0016020;GO:0016021	00190;	-	124090	TRUE	TRUE	FALSE	TRUE	FALSE	TRUE	FALSE	TRUE	TRUE	TRUE	TRUE	TRUE	TRUE	TRUE	TRUE	TRUE	TRUE	TRUE	FALSE	FALSE	FALSE	FALSE	FALSE	FALSE	124090
1346	HIGH	TRUE	TRUE	COX7A1	cytochrome c oxidase subunit VIIa polypeptide 1 (muscle)	P24310	GO:0004129;GO:0005739;GO:0005746;GO:0006091;GO:0009055;GO:0016020;GO:0016021	00190;	-	123995	TRUE	TRUE	FALSE	FALSE	FALSE	TRUE	FALSE	TRUE	FALSE	FALSE	FALSE	FALSE	FALSE	TRUE	TRUE	TRUE	TRUE	FALSE	FALSE	FALSE	FALSE	FALSE	FALSE	FALSE	123995
1347	HIGH	TRUE	TRUE	COX7A2	cytochrome c oxidase subunit VIIa polypeptide 2 (liver)	P14406	GO:0004129;GO:0005739;GO:0005746;GO:0009055;GO:0016020	00190;	-	123996	TRUE	TRUE	FALSE	TRUE	FALSE	TRUE	FALSE	FALSE	TRUE	TRUE	TRUE	FALSE	TRUE	TRUE	TRUE	TRUE	TRUE	FALSE	TRUE	FALSE	FALSE	FALSE	FALSE	FALSE	123996
1348	HIGH	FALSE	FALSE	COX7AP2	cytochrome c oxidase subunit VIIa pseudogene 2	O60397;	GO:0004129;GO:0005739;GO:0005746;GO:0009055;GO:0016020	-	-	123997	TRUE	FALSE	FALSE	FALSE	FALSE	FALSE	FALSE	FALSE	FALSE	FALSE	FALSE	FALSE	FALSE	FALSE	FALSE	FALSE	FALSE	FALSE	FALSE	FALSE	FALSE	FALSE	FALSE	FALSE	123997
1349	HIGH	TRUE	TRUE	COX7B	cytochrome c oxidase subunit VIIb	P24311	GO:0004129;GO:0005739;GO:0005746;GO:0016020;GO:0016021	00190;	-	603792	TRUE	TRUE	FALSE	FALSE	FALSE	TRUE	FALSE	FALSE	FALSE	FALSE	FALSE	FALSE	FALSE	FALSE	FALSE	FALSE	FALSE	FALSE	FALSE	FALSE	FALSE	FALSE	FALSE	FALSE	603792
1350	HIGH	TRUE	TRUE	COX7C	cytochrome c oxidase subunit VIIc	P15954	GO:0004129;GO:0005739;GO:0005743;GO:0006091;GO:0016020;GO:0016021	00190;	-	603774	TRUE	TRUE	FALSE	FALSE	FALSE	FALSE	FALSE	FALSE	FALSE	FALSE	FALSE	FALSE	TRUE	TRUE	TRUE	TRUE	TRUE	FALSE	FALSE	FALSE	FALSE	FALSE	FALSE	FALSE	603774
1351	HIGH	TRUE	FALSE	COX8A	cytochrome c oxidase subunit 8A (ubiquitous)	P10176	GO:0004129;GO:0005739;GO:0005743;GO:0006091;GO:0016020;GO:0016021	00190;	-	123870	TRUE	TRUE	FALSE	FALSE	FALSE	TRUE	FALSE	TRUE	FALSE	FALSE	FALSE	FALSE	FALSE	FALSE	FALSE	FALSE	FALSE	FALSE	FALSE	FALSE	FALSE	FALSE	FALSE	FALSE	123870
135112	HIGH	FALSE	FALSE	NCOA7	nuclear receptor coactivator 7	Q8NI08	GO:0005515;GO:0005622;GO:0005634;GO:0016998;GO:0045449	-	-	609752	TRUE	FALSE	FALSE	FALSE	FALSE	FALSE	FALSE	FALSE	FALSE	FALSE	FALSE	FALSE	FALSE	FALSE	FALSE	FALSE	FALSE	FALSE	FALSE	FALSE	FALSE	FALSE	FALSE	FALSE	609752
135154	HIGH	TRUE	FALSE	C6orf57	chromosome 6 open reading frame 57	Q5VUM1	GO:0005576	-	-	-	TRUE	FALSE	FALSE	FALSE	FALSE	FALSE	FALSE	FALSE	FALSE	FALSE	FALSE	FALSE	FALSE	FALSE	FALSE	TRUE	FALSE	FALSE	FALSE	FALSE	FALSE	FALSE	FALSE	FALSE	-
1352	HIGH	TRUE	TRUE	COX10	COX10 homolog, cytochrome c oxidase assembly protein, heme A: farnesyltransferase (yeast)	Q12887	GO:0000266;GO:0004129;GO:0005739;GO:0006123;GO:0006784;GO:0007005;GO:0008495;GO:0008535;GO:0009060;GO:0016020;GO:0016021;GO:0016740;GO:0017004;GO:0031966;GO:0048034	00190;00860;	-	602125	TRUE	FALSE	FALSE	FALSE	FALSE	FALSE	TRUE	FALSE	FALSE	FALSE	FALSE	FALSE	FALSE	FALSE	FALSE	FALSE	FALSE	FALSE	FALSE	FALSE	FALSE	FALSE	FALSE	FALSE	602125
1353	HIGH	TRUE	TRUE	COX11	COX11 homolog, cytochrome c oxidase assembly protein (yeast)	Q9Y6N1	GO:0004129;GO:0005507;GO:0005739;GO:0005743;GO:0007585;GO:0008535;GO:0009055;GO:0016020;GO:0016021	-	-	603648	TRUE	FALSE	FALSE	FALSE	FALSE	FALSE	FALSE	FALSE	FALSE	FALSE	FALSE	FALSE	FALSE	TRUE	FALSE	TRUE	TRUE	FALSE	FALSE	FALSE	FALSE	FALSE	FALSE	FALSE	603648
1355	HIGH	TRUE	TRUE	COX15	COX15 homolog, cytochrome c oxidase assembly protein (yeast)	Q7KZN9	GO:0003824;GO:0004129;GO:0005746;GO:0006123;GO:0006461;GO:0006784;GO:0007585;GO:0008535;GO:0016020;GO:0016021;GO:0044429;GO:0045333;GO:0055114	00190;00860;	-	256000;603646	TRUE	FALSE	TRUE	FALSE	FALSE	TRUE	TRUE	FALSE	TRUE	FALSE	FALSE	FALSE	FALSE	FALSE	FALSE	TRUE	TRUE	TRUE	TRUE	FALSE	FALSE	FALSE	FALSE	FALSE	603646
1371	HIGH	TRUE	TRUE	CPOX	coproporphyrinogen oxidase	P36551	GO:0004109;GO:0005737;GO:0005739;GO:0005739;GO:0005758;GO:0006783;GO:0016491;GO:0042493;GO:0042802;GO:0046685;GO:0046689;GO:0055114	00860;	-	121300;612732	TRUE	FALSE	TRUE	FALSE	FALSE	FALSE	TRUE	TRUE	FALSE	TRUE	TRUE	FALSE	TRUE	TRUE	TRUE	TRUE	TRUE	TRUE	TRUE	FALSE	FALSE	FALSE	FALSE	FALSE	612732
1373	HIGH	TRUE	TRUE	CPS1	carbamoyl-phosphate synthetase 1, mitochondrial	P31327	GO:0000050;GO:0000166;GO:0004087;GO:0005524;GO:0005543;GO:0005737;GO:0005739;GO:0005743;GO:0005980;GO:0006541;GO:0014075;GO:0016874;GO:0019240;GO:0019433;GO:0032403;GO:0032496;GO:0033762;GO:0034201;GO:0042493;GO:0042594;GO:0042645;GO:0043234;GO:0045909;GO:0046209;GO:0051384;GO:0051591;GO:0055081;GO:0070409	00220;00251;00330;00910;	-	237300;265380;608307	TRUE	FALSE	FALSE	FALSE	FALSE	TRUE	FALSE	TRUE	FALSE	TRUE	TRUE	TRUE	FALSE	FALSE	FALSE	FALSE	FALSE	TRUE	FALSE	FALSE	FALSE	FALSE	FALSE	FALSE	608307
1374	HIGH	TRUE	TRUE	CPT1A	carnitine palmitoyltransferase 1A (liver)	P50416	GO:0004095;GO:0005739;GO:0005739;GO:0005741;GO:0005743;GO:0005792;GO:0006006;GO:0006629;GO:0006631;GO:0006635;GO:0006810;GO:0008415;GO:0016020;GO:0016021;GO:0016740;GO:0042755;GO:0050796	00071;03320;04920;	-	255120;600528	TRUE	FALSE	TRUE	FALSE	FALSE	FALSE	TRUE	FALSE	TRUE	FALSE	TRUE	FALSE	TRUE	FALSE	FALSE	TRUE	FALSE	TRUE	TRUE	FALSE	FALSE	FALSE	FALSE	FALSE	600528
1375	HIGH	TRUE	TRUE	CPT1B	carnitine palmitoyltransferase 1B (muscle)	Q92523	GO:0004095;GO:0005515;GO:0005739;GO:0005741;GO:0005792;GO:0006629;GO:0006631;GO:0006635;GO:0006810;GO:0006853;GO:0008415;GO:0016020;GO:0016021;GO:0016740;GO:0046320	00071;03320;04920;	-	601987	FALSE	TRUE	FALSE	FALSE	FALSE	FALSE	FALSE	TRUE	FALSE	FALSE	FALSE	FALSE	FALSE	TRUE	TRUE	FALSE	TRUE	FALSE	FALSE	FALSE	FALSE	FALSE	FALSE	FALSE	-
1376	HIGH	TRUE	TRUE	CPT2	carnitine palmitoyltransferase 2	P23786	GO:0004095;GO:0005739;GO:0005743;GO:0005743;GO:0006629;GO:0006631;GO:0006635;GO:0006810;GO:0006853;GO:0008415;GO:0016020;GO:0016740;GO:0046320	00071;03320;	-	255110;600649;600650;608836	TRUE	TRUE	TRUE	FALSE	FALSE	FALSE	FALSE	TRUE	FALSE	TRUE	TRUE	TRUE	TRUE	TRUE	TRUE	TRUE	TRUE	TRUE	TRUE	FALSE	FALSE	FALSE	FALSE	FALSE	600650
1384	HIGH	TRUE	TRUE	CRAT	carnitine acetyltransferase	P43155	GO:0004092;GO:0005739;GO:0005743;GO:0005777;GO:0005783;GO:0006629;GO:0006631;GO:0006810;GO:0008415;GO:0015980;GO:0016020;GO:0016740;GO:0033540	00252;	-	600184	TRUE	TRUE	FALSE	FALSE	FALSE	FALSE	FALSE	TRUE	FALSE	FALSE	TRUE	FALSE	TRUE	TRUE	TRUE	TRUE	TRUE	FALSE	FALSE	FALSE	FALSE	FALSE	FALSE	FALSE	600184
138428	HIGH	TRUE	FALSE	PTRH1	peptidyl-tRNA hydrolase 1 homolog (S. cerevisiae)	Q86Y79	GO:0004045;GO:0006412;GO:0016787	-	-	-	TRUE	FALSE	FALSE	FALSE	FALSE	FALSE	FALSE	FALSE	FALSE	FALSE	FALSE	FALSE	FALSE	FALSE	FALSE	FALSE	FALSE	FALSE	FALSE	FALSE	FALSE	FALSE	FALSE	TRUE	-
139322	HIGH	TRUE	TRUE	APOOL	apolipoprotein O-like	Q6UXV4	GO:0005576;GO:0005739;GO:0005743	-	-	-	TRUE	TRUE	FALSE	FALSE	FALSE	TRUE	FALSE	FALSE	FALSE	FALSE	TRUE	FALSE	FALSE	TRUE	TRUE	TRUE	TRUE	FALSE	FALSE	FALSE	FALSE	FALSE	FALSE	FALSE	-
1407	HIGH	TRUE	TRUE	CRY1	cryptochrome 1 (photolyase-like)	Q16526	GO:0000166;GO:0003677;GO:0003913;GO:0005515;GO:0005634;GO:0005737;GO:0005739;GO:0006281;GO:0007623;GO:0008020;GO:0018298;GO:0045449;GO:0050896	04710;	-	601933	TRUE	FALSE	FALSE	FALSE	FALSE	TRUE	FALSE	FALSE	FALSE	FALSE	FALSE	FALSE	FALSE	FALSE	FALSE	FALSE	FALSE	FALSE	FALSE	FALSE	FALSE	FALSE	FALSE	FALSE	601933
140711	HIGH	FALSE	FALSE	C20orf118	chromosome 20 open reading frame 118	A0PJX2	-	-	-	-	TRUE	FALSE	FALSE	FALSE	FALSE	FALSE	FALSE	FALSE	FALSE	FALSE	FALSE	FALSE	FALSE	FALSE	FALSE	FALSE	FALSE	FALSE	FALSE	FALSE	FALSE	FALSE	FALSE	FALSE	-
140823	HIGH	TRUE	FALSE	ROMO1	reactive oxygen species modulator 1	P60602	GO:0001302;GO:0003674;GO:0005739;GO:0008284;GO:0010670;GO:0016020;GO:0016021;GO:0034614	-	-	-	TRUE	FALSE	FALSE	FALSE	FALSE	TRUE	FALSE	FALSE	FALSE	FALSE	FALSE	FALSE	FALSE	FALSE	FALSE	TRUE	TRUE	FALSE	FALSE	FALSE	FALSE	FALSE	FALSE	FALSE	-
140911	HIGH	FALSE	FALSE	SPTLC2L	serine palmitoyltransferase, long chain base subunit 2-like (aminotransferase 2)	-	-	-	-	-	TRUE	FALSE	FALSE	FALSE	FALSE	FALSE	FALSE	FALSE	FALSE	FALSE	FALSE	FALSE	FALSE	FALSE	FALSE	FALSE	FALSE	FALSE	FALSE	FALSE	FALSE	FALSE	FALSE	FALSE	-
1431	HIGH	TRUE	TRUE	CS	citrate synthase	O75390	GO:0004108;GO:0005515;GO:0005739;GO:0005759;GO:0005759;GO:0006084;GO:0006099;GO:0006101;GO:0006107;GO:0016740;GO:0044262	00020;00630;	-	118950	TRUE	TRUE	TRUE	TRUE	FALSE	TRUE	TRUE	TRUE	FALSE	TRUE	TRUE	TRUE	TRUE	TRUE	TRUE	TRUE	TRUE	TRUE	TRUE	FALSE	FALSE	FALSE	FALSE	FALSE	118950
145853	HIGH	FALSE	FALSE	C15orf61	chromosome 15 open reading frame 61	A6NNL5	GO:0005576	-	-	-	TRUE	FALSE	FALSE	FALSE	FALSE	FALSE	FALSE	FALSE	FALSE	FALSE	FALSE	FALSE	FALSE	FALSE	FALSE	FALSE	FALSE	FALSE	FALSE	FALSE	FALSE	FALSE	FALSE	FALSE	-
146429	HIGH	FALSE	FALSE	LOC146429	Putative solute carrier family 22 member ENSG00000182157	A6NKX4	GO:0006811;GO:0016020;GO:0016021;GO:0055085	-	-	-	TRUE	FALSE	FALSE	FALSE	FALSE	FALSE	FALSE	FALSE	FALSE	FALSE	FALSE	FALSE	FALSE	FALSE	FALSE	FALSE	FALSE	FALSE	FALSE	FALSE	FALSE	FALSE	FALSE	FALSE	-
1468	HIGH	TRUE	TRUE	SLC25A10	solute carrier family 25 (mitochondrial carrier; dicarboxylate transporter), member 10	Q9UBX3	GO:0005310;GO:0005515;GO:0005739;GO:0005743;GO:0005743;GO:0006094;GO:0006835;GO:0006839;GO:0016020;GO:0016021;GO:0055085	-	-	606794	TRUE	FALSE	FALSE	FALSE	FALSE	TRUE	TRUE	TRUE	TRUE	TRUE	TRUE	FALSE	FALSE	FALSE	FALSE	TRUE	TRUE	FALSE	TRUE	FALSE	FALSE	FALSE	FALSE	FALSE	606794
150209	HIGH	TRUE	TRUE	AIFM3	apoptosis-inducing factor, mitochondrion-associated, 3	Q96NN9	GO:0005506;GO:0005634;GO:0005737;GO:0005739;GO:0005743;GO:0005783;GO:0005829;GO:0005886;GO:0006810;GO:0006915;GO:0006917;GO:0008635;GO:0008656;GO:0016491;GO:0022900;GO:0045454;GO:0046872;GO:0050660;GO:0051537;GO:0051882	-	-	-	FALSE	FALSE	FALSE	FALSE	FALSE	FALSE	FALSE	FALSE	FALSE	FALSE	FALSE	FALSE	FALSE	FALSE	FALSE	FALSE	FALSE	FALSE	FALSE	FALSE	FALSE	FALSE	FALSE	FALSE	-
150274	HIGH	TRUE	TRUE	HSCB	HscB iron-sulfur cluster co-chaperone homolog (E. coli)	Q8IWL3	GO:0003674;GO:0005739;GO:0006457;GO:0008150;GO:0031072;GO:0051087	-	-	608142	TRUE	FALSE	FALSE	FALSE	FALSE	FALSE	FALSE	FALSE	FALSE	FALSE	FALSE	FALSE	FALSE	TRUE	TRUE	TRUE	TRUE	FALSE	FALSE	FALSE	FALSE	FALSE	FALSE	TRUE	608142
1508	HIGH	FALSE	TRUE	CTSB	cathepsin B	P07858	GO:0004197;GO:0005576;GO:0005622;GO:0005625;GO:0005739;GO:0005764;GO:0006508;GO:0008233;GO:0009611;GO:0009897;GO:0016324;GO:0030984;GO:0042277;GO:0042470;GO:0042981;GO:0050790	04612;	-	116810	TRUE	FALSE	FALSE	FALSE	FALSE	TRUE	FALSE	TRUE	FALSE	FALSE	FALSE	FALSE	TRUE	TRUE	TRUE	TRUE	TRUE	TRUE	FALSE	FALSE	FALSE	FALSE	FALSE	FALSE	116810
151313	HIGH	FALSE	FALSE	FAHD2B	fumarylacetoacetate hydrolase domain containing 2B	Q6P2I3	GO:0000287;GO:0005509;GO:0008152;GO:0016787	-	-	-	TRUE	FALSE	FALSE	FALSE	FALSE	FALSE	FALSE	FALSE	FALSE	FALSE	TRUE	FALSE	FALSE	FALSE	FALSE	FALSE	TRUE	FALSE	TRUE	FALSE	FALSE	FALSE	FALSE	FALSE	-
153154	HIGH	FALSE	FALSE	LOC153154	similar to short heat shock protein 60 Hsp60s2	-	-	-	-	-	TRUE	FALSE	FALSE	FALSE	FALSE	FALSE	FALSE	FALSE	FALSE	FALSE	FALSE	FALSE	FALSE	FALSE	FALSE	FALSE	FALSE	FALSE	FALSE	FALSE	FALSE	FALSE	FALSE	FALSE	-
153328	HIGH	TRUE	TRUE	LOC153328	mitochondrial carrier protein-like	Q6ZT89;	GO:0005215;GO:0005488;GO:0005739;GO:0005743;GO:0016020;GO:0016021;GO:0055085	-	-	-	FALSE	FALSE	FALSE	FALSE	FALSE	FALSE	FALSE	FALSE	FALSE	FALSE	FALSE	FALSE	FALSE	FALSE	FALSE	FALSE	FALSE	FALSE	FALSE	FALSE	FALSE	FALSE	FALSE	FALSE	-
1537	HIGH	TRUE	TRUE	CYC1	cytochrome c-1	P08574	GO:0005739;GO:0005743;GO:0006810;GO:0016020;GO:0016021;GO:0020037;GO:0022900;GO:0045155;GO:0046872;GO:0070469	00190;	-	123980	TRUE	TRUE	TRUE	FALSE	FALSE	TRUE	TRUE	TRUE	TRUE	TRUE	TRUE	TRUE	TRUE	TRUE	TRUE	TRUE	TRUE	TRUE	TRUE	FALSE	FALSE	FALSE	FALSE	FALSE	123980
153768	HIGH	TRUE	FALSE	PRELID2	PRELI domain containing 2	Q8N945	-	-	-	-	TRUE	FALSE	FALSE	FALSE	FALSE	FALSE	FALSE	FALSE	FALSE	FALSE	FALSE	FALSE	FALSE	FALSE	TRUE	FALSE	TRUE	FALSE	FALSE	FALSE	FALSE	FALSE	FALSE	FALSE	-
154791	HIGH	TRUE	FALSE	C7orf55	chromosome 7 open reading frame 55	Q96HJ9	-	-	-	-	TRUE	TRUE	FALSE	FALSE	FALSE	FALSE	FALSE	FALSE	FALSE	FALSE	FALSE	FALSE	FALSE	TRUE	FALSE	FALSE	FALSE	FALSE	TRUE	FALSE	FALSE	FALSE	FALSE	FALSE	-
157724	HIGH	FALSE	FALSE	SLC7A13	solute carrier family 7, (cationic amino acid transporter, y+ system) member 13	Q8TCU3	GO:0006865;GO:0015171;GO:0016020;GO:0016021	-	-	-	TRUE	FALSE	FALSE	FALSE	FALSE	FALSE	FALSE	FALSE	FALSE	FALSE	FALSE	FALSE	FALSE	FALSE	FALSE	FALSE	FALSE	FALSE	FALSE	FALSE	FALSE	FALSE	FALSE	FALSE	-
158	HIGH	TRUE	FALSE	ADSL	adenylosuccinate lyase	P30566	GO:0004018;GO:0005737;GO:0005829;GO:0006167;GO:0006189;GO:0009152;GO:0016829;GO:0051262;GO:0070626	00230;00252;	-	103050;608222	TRUE	FALSE	FALSE	FALSE	FALSE	FALSE	FALSE	FALSE	FALSE	FALSE	FALSE	FALSE	FALSE	FALSE	TRUE	FALSE	FALSE	FALSE	FALSE	FALSE	FALSE	FALSE	FALSE	FALSE	608222
1583	HIGH	TRUE	TRUE	CYP11A1	cytochrome P450, family 11, subfamily A, polypeptide 1	P05108	GO:0004497;GO:0005739;GO:0006629;GO:0006700;GO:0007584;GO:0007617;GO:0008203;GO:0008203;GO:0008386;GO:0008386;GO:0009055;GO:0015485;GO:0016020;GO:0020037;GO:0021549;GO:0030061;GO:0031966;GO:0042359;GO:0042542;GO:0043627;GO:0046686;GO:0046872;GO:0051591;GO:0055114;GO:0060014	00140;	-	118485;201710	TRUE	FALSE	FALSE	FALSE	FALSE	FALSE	FALSE	FALSE	FALSE	FALSE	FALSE	FALSE	FALSE	FALSE	FALSE	FALSE	FALSE	FALSE	FALSE	FALSE	FALSE	FALSE	FALSE	FALSE	118485
1584	HIGH	TRUE	TRUE	CYP11B1	cytochrome P450, family 11, subfamily B, polypeptide 1	P15538	GO:0004497;GO:0004507;GO:0005739;GO:0005743;GO:0005743;GO:0006629;GO:0006950;GO:0006955;GO:0008217;GO:0009055;GO:0016020;GO:0020037;GO:0032342;GO:0034651;GO:0034651;GO:0042593;GO:0046872;GO:0055114	00140;00150;	-	103900;202010;610613	TRUE	FALSE	FALSE	FALSE	FALSE	TRUE	FALSE	FALSE	FALSE	FALSE	FALSE	FALSE	FALSE	FALSE	FALSE	FALSE	FALSE	FALSE	FALSE	FALSE	FALSE	FALSE	FALSE	FALSE	610613
1585	HIGH	TRUE	TRUE	CYP11B2	cytochrome P450, family 11, subfamily B, polypeptide 2	P19099	GO:0002017;GO:0003091;GO:0004497;GO:0004507;GO:0005739;GO:0005743;GO:0006629;GO:0009055;GO:0016020;GO:0020037;GO:0032342;GO:0034651;GO:0046872;GO:0047783;GO:0055075;GO:0055078;GO:0055114	00140;00150;	-	124080;203400;610600	TRUE	FALSE	FALSE	FALSE	FALSE	TRUE	FALSE	FALSE	FALSE	FALSE	FALSE	FALSE	FALSE	FALSE	FALSE	FALSE	FALSE	FALSE	FALSE	FALSE	FALSE	FALSE	FALSE	FALSE	124080
158584	HIGH	FALSE	FALSE	FAAH2	fatty acid amide hydrolase 2	Q6GMR7	GO:0016020;GO:0016021;GO:0016787;GO:0016811;GO:0016884	-	-	300654	TRUE	FALSE	FALSE	FALSE	FALSE	FALSE	FALSE	FALSE	FALSE	FALSE	FALSE	FALSE	FALSE	FALSE	FALSE	FALSE	FALSE	FALSE	FALSE	FALSE	FALSE	FALSE	FALSE	FALSE	300654
1591	HIGH	TRUE	TRUE	CYP24A1	cytochrome P450, family 24, subfamily A, polypeptide 1	Q07973	GO:0001649;GO:0005575;GO:0005739;GO:0005741;GO:0008403;GO:0009055;GO:0016709;GO:0020037;GO:0030342;GO:0030342;GO:0042369;GO:0046872;GO:0055114;GO:0055114;GO:0070561;GO:0070561	-	-	126065	TRUE	FALSE	FALSE	FALSE	FALSE	TRUE	FALSE	FALSE	FALSE	FALSE	FALSE	FALSE	FALSE	FALSE	FALSE	FALSE	FALSE	FALSE	FALSE	FALSE	FALSE	FALSE	FALSE	FALSE	126065
1593	HIGH	TRUE	TRUE	CYP27A1	cytochrome P450, family 27, subfamily A, polypeptide 1	Q02318	GO:0005739;GO:0005743;GO:0005759;GO:0008203;GO:0009055;GO:0016020;GO:0020037;GO:0030343;GO:0031073;GO:0046872;GO:0047749;GO:0055114	00120;03320;	-	213700;606530	TRUE	FALSE	FALSE	FALSE	FALSE	TRUE	FALSE	FALSE	TRUE	FALSE	FALSE	FALSE	FALSE	FALSE	FALSE	FALSE	TRUE	TRUE	FALSE	FALSE	FALSE	FALSE	FALSE	FALSE	606530
1594	HIGH	TRUE	TRUE	CYP27B1	cytochrome P450, family 27, subfamily B, polypeptide 1	O15528	GO:0004497;GO:0004498;GO:0005737;GO:0005739;GO:0006816;GO:0008285;GO:0009055;GO:0010956;GO:0010980;GO:0016020;GO:0020037;GO:0030308;GO:0030500;GO:0031966;GO:0032496;GO:0033280;GO:0034341;GO:0034612;GO:0042368;GO:0042369;GO:0043627;GO:0045618;GO:0046697;GO:0046872;GO:0055074;GO:0055114;GO:0070314;GO:0070564	00100;	-	264700;609506	TRUE	FALSE	FALSE	FALSE	FALSE	FALSE	FALSE	FALSE	FALSE	FALSE	FALSE	FALSE	FALSE	FALSE	FALSE	FALSE	FALSE	FALSE	FALSE	FALSE	FALSE	FALSE	FALSE	FALSE	609506
16	HIGH	FALSE	FALSE	AARS	alanyl-tRNA synthetase	P49588	GO:0000049;GO:0000166;GO:0003676;GO:0004813;GO:0005524;GO:0005625;GO:0005737;GO:0006412;GO:0006419;GO:0008033;GO:0016874;GO:0043039	00252;00970;	-	601065	TRUE	FALSE	FALSE	FALSE	FALSE	FALSE	TRUE	FALSE	FALSE	FALSE	FALSE	FALSE	TRUE	FALSE	TRUE	TRUE	FALSE	FALSE	FALSE	FALSE	FALSE	FALSE	FALSE	FALSE	601065
160428	HIGH	TRUE	FALSE	ALDH1L2	aldehyde dehydrogenase 1 family, member L2	Q3SY69	GO:0000036;GO:0005737;GO:0006730;GO:0008168;GO:0009058;GO:0009258;GO:0016155;GO:0016491;GO:0016742;GO:0031177;GO:0055114	-	-	-	TRUE	FALSE	FALSE	FALSE	FALSE	FALSE	FALSE	FALSE	FALSE	FALSE	FALSE	FALSE	TRUE	FALSE	FALSE	FALSE	TRUE	FALSE	FALSE	FALSE	FALSE	FALSE	FALSE	FALSE	613584
160760	HIGH	TRUE	FALSE	PPTC7	PTC7 protein phosphatase homolog (S. cerevisiae)	Q8NI37	GO:0000287;GO:0004721;GO:0016787;GO:0030145	-	-	609668	TRUE	FALSE	FALSE	FALSE	FALSE	FALSE	FALSE	FALSE	FALSE	FALSE	FALSE	FALSE	FALSE	TRUE	FALSE	FALSE	TRUE	FALSE	FALSE	FALSE	FALSE	FALSE	FALSE	FALSE	609668
161003	HIGH	FALSE	FALSE	STOML3	stomatin (EPB72)-like 3	Q8TAV4	GO:0005515;GO:0005886;GO:0007165;GO:0016021;GO:0045121	-	-	608327	TRUE	FALSE	FALSE	FALSE	FALSE	FALSE	FALSE	FALSE	FALSE	FALSE	FALSE	FALSE	FALSE	FALSE	FALSE	FALSE	FALSE	FALSE	FALSE	FALSE	FALSE	FALSE	FALSE	FALSE	608327
1615	HIGH	FALSE	FALSE	DARS	aspartyl-tRNA synthetase	P14868	GO:0000166;GO:0003676;GO:0004046;GO:0004815;GO:0005515;GO:0005524;GO:0005625;GO:0005737;GO:0005829;GO:0006422;GO:0006461;GO:0016874	00252;00970;	-	603084	TRUE	FALSE	FALSE	FALSE	FALSE	FALSE	TRUE	TRUE	FALSE	FALSE	FALSE	FALSE	TRUE	FALSE	TRUE	TRUE	FALSE	FALSE	FALSE	FALSE	FALSE	FALSE	FALSE	FALSE	603084
162417	HIGH	TRUE	TRUE	NAGS	N-acetylglutamate synthase	Q8N159	GO:0000050;GO:0003991;GO:0004042;GO:0004042;GO:0005739;GO:0005759;GO:0005759;GO:0006526;GO:0006536;GO:0008152;GO:0008415;GO:0008652;GO:0016740	00220;	-	237310;608300	TRUE	FALSE	FALSE	FALSE	FALSE	TRUE	FALSE	FALSE	FALSE	FALSE	TRUE	FALSE	FALSE	FALSE	FALSE	FALSE	FALSE	TRUE	FALSE	FALSE	FALSE	FALSE	FALSE	FALSE	608300
1629	HIGH	TRUE	TRUE	DBT	dihydrolipoamide branched chain transacylase E2	P11182	GO:0005515;GO:0005739;GO:0005947;GO:0008152;GO:0008415;GO:0016740;GO:0031405;GO:0042645;GO:0043754;GO:0046949;GO:0048037	00280;	-	248600;248610	TRUE	TRUE	FALSE	FALSE	FALSE	FALSE	TRUE	TRUE	FALSE	TRUE	TRUE	FALSE	TRUE	TRUE	TRUE	TRUE	TRUE	TRUE	FALSE	FALSE	FALSE	FALSE	FALSE	FALSE	248610
1632	HIGH	TRUE	TRUE	DCI	dodecenoyl-Coenzyme A delta isomerase (3,2 trans-enoyl-Coenzyme A isomerase)	P42126	GO:0004165;GO:0005739;GO:0005743;GO:0005759;GO:0006629;GO:0006631;GO:0006635;GO:0008152;GO:0016853;GO:0042802	00071;	-	600305	TRUE	TRUE	FALSE	TRUE	FALSE	TRUE	TRUE	TRUE	TRUE	TRUE	TRUE	TRUE	TRUE	TRUE	TRUE	TRUE	TRUE	TRUE	FALSE	FALSE	FALSE	FALSE	FALSE	FALSE	600305
163589	HIGH	FALSE	FALSE	TDRD5	tudor domain containing 5	Q8NAT2	GO:0003676	-	-	-	TRUE	FALSE	FALSE	FALSE	FALSE	FALSE	FALSE	FALSE	FALSE	FALSE	FALSE	FALSE	FALSE	FALSE	TRUE	FALSE	FALSE	FALSE	FALSE	FALSE	FALSE	FALSE	FALSE	FALSE	-
1666	HIGH	TRUE	TRUE	DECR1	2,4-dienoyl CoA reductase 1, mitochondrial	Q16698	GO:0005488;GO:0005739;GO:0006635;GO:0006635;GO:0008670;GO:0008670;GO:0016491;GO:0051289;GO:0055114;GO:0070402	-	-	222745	TRUE	TRUE	TRUE	TRUE	FALSE	TRUE	FALSE	FALSE	FALSE	TRUE	TRUE	FALSE	TRUE	TRUE	TRUE	TRUE	TRUE	TRUE	TRUE	FALSE	FALSE	FALSE	FALSE	FALSE	222745
166785	HIGH	FALSE	TRUE	MMAA	methylmalonic aciduria (cobalamin deficiency) cblA type	Q8IVH4	GO:0000166;GO:0005524;GO:0005739;GO:0017111	-	-	251100;607481	FALSE	FALSE	FALSE	FALSE	FALSE	FALSE	FALSE	FALSE	FALSE	FALSE	FALSE	FALSE	FALSE	FALSE	TRUE	TRUE	TRUE	FALSE	TRUE	FALSE	FALSE	FALSE	FALSE	FALSE	607481
1678	HIGH	TRUE	TRUE	TIMM8A	translocase of inner mitochondrial membrane 8 homolog A (yeast)	O60220	GO:0005515;GO:0005739;GO:0005739;GO:0005743;GO:0007399;GO:0008270;GO:0015031;GO:0016020;GO:0042719;GO:0045039;GO:0046872;GO:0055085	-	-	300356;304700;311150	TRUE	FALSE	FALSE	FALSE	FALSE	TRUE	TRUE	TRUE	FALSE	TRUE	TRUE	FALSE	FALSE	FALSE	TRUE	TRUE	TRUE	TRUE	FALSE	FALSE	FALSE	FALSE	FALSE	FALSE	300356
170712	HIGH	FALSE	FALSE	COX7B2	cytochrome c oxidase subunit VIIb2	Q8TF08	GO:0004129;GO:0005739;GO:0005746;GO:0016020;GO:0016021	00190;	-	609811	TRUE	FALSE	FALSE	FALSE	FALSE	FALSE	FALSE	FALSE	FALSE	FALSE	FALSE	FALSE	FALSE	FALSE	FALSE	FALSE	FALSE	FALSE	FALSE	FALSE	FALSE	FALSE	FALSE	FALSE	609811
171425	HIGH	TRUE	FALSE	CLYBL	citrate lyase beta like	Q8N0X4	GO:0000287;GO:0005739;GO:0006725;GO:0008815;GO:0009346;GO:0016830	00020;	-	609686	TRUE	FALSE	FALSE	FALSE	FALSE	FALSE	FALSE	FALSE	FALSE	FALSE	FALSE	FALSE	FALSE	TRUE	TRUE	FALSE	TRUE	FALSE	FALSE	FALSE	FALSE	FALSE	FALSE	FALSE	609686
1716	HIGH	TRUE	TRUE	DGUOK	deoxyguanosine kinase	Q16854	GO:0000166;GO:0004138;GO:0005524;GO:0005737;GO:0005739;GO:0005829;GO:0006139;GO:0006468;GO:0008617;GO:0016301;GO:0016740;GO:0016773;GO:0046070	00230;	-	251880;601465	TRUE	FALSE	FALSE	FALSE	FALSE	TRUE	FALSE	TRUE	FALSE	FALSE	FALSE	FALSE	FALSE	FALSE	TRUE	TRUE	TRUE	FALSE	FALSE	FALSE	FALSE	FALSE	FALSE	FALSE	601465
172	HIGH	FALSE	FALSE	AFG3L1	AFG3 ATPase family gene 3-like 1 (S. cerevisiae)	Q8N8B4;Q6ZSU8;Q658U5;B3KPL7;	-	-	-	603020	TRUE	FALSE	FALSE	FALSE	FALSE	FALSE	FALSE	FALSE	FALSE	FALSE	FALSE	FALSE	FALSE	FALSE	FALSE	FALSE	FALSE	FALSE	FALSE	FALSE	FALSE	FALSE	FALSE	FALSE	603020
1723	HIGH	TRUE	TRUE	DHODH	dihydroorotate dehydrogenase	Q02127	GO:0004158;GO:0005739;GO:0005743;GO:0006207;GO:0006221;GO:0006222;GO:0016020;GO:0016021;GO:0016491;GO:0055114	00240;	-	126064	TRUE	FALSE	FALSE	FALSE	FALSE	TRUE	FALSE	FALSE	FALSE	FALSE	FALSE	FALSE	TRUE	TRUE	TRUE	TRUE	TRUE	FALSE	TRUE	FALSE	FALSE	FALSE	FALSE	FALSE	126064
1727	HIGH	FALSE	TRUE	CYB5R3	cytochrome b5 reductase 3	P00387	GO:0004128;GO:0005737;GO:0005739;GO:0005741;GO:0005743;GO:0005783;GO:0005783;GO:0005833;GO:0006695;GO:0008015;GO:0016020;GO:0016491;GO:0055114	00530;	-	250800	TRUE	TRUE	TRUE	FALSE	FALSE	TRUE	FALSE	TRUE	TRUE	TRUE	TRUE	FALSE	TRUE	TRUE	TRUE	TRUE	TRUE	FALSE	TRUE	FALSE	FALSE	FALSE	FALSE	FALSE	613213
1737	HIGH	TRUE	TRUE	DLAT	dihydrolipoamide S-acetyltransferase	P10515	GO:0004742;GO:0005515;GO:0005739;GO:0005967;GO:0006086;GO:0006096;GO:0008152;GO:0008415;GO:0016740;GO:0031405	00010;00252;00620;	-	245348;608770	TRUE	TRUE	TRUE	FALSE	FALSE	TRUE	FALSE	FALSE	FALSE	TRUE	TRUE	FALSE	TRUE	FALSE	TRUE	FALSE	TRUE	TRUE	TRUE	FALSE	FALSE	FALSE	FALSE	FALSE	608770
1738	HIGH	TRUE	TRUE	DLD	dihydrolipoamide dehydrogenase	P09622	GO:0004148;GO:0005737;GO:0005739;GO:0005759;GO:0005759;GO:0006086;GO:0006103;GO:0006120;GO:0006508;GO:0007369;GO:0007568;GO:0009055;GO:0009106;GO:0016491;GO:0019861;GO:0042391;GO:0043159;GO:0043544;GO:0045252;GO:0045254;GO:0045454;GO:0048240;GO:0050660;GO:0051068;GO:0051287;GO:0055114	00010;00020;00252;00260;00280;00620;	-	238331;248600;256000	TRUE	TRUE	TRUE	TRUE	FALSE	TRUE	FALSE	TRUE	FALSE	TRUE	TRUE	TRUE	TRUE	TRUE	TRUE	TRUE	TRUE	FALSE	TRUE	FALSE	FALSE	FALSE	FALSE	FALSE	238331
1743	HIGH	TRUE	TRUE	DLST	dihydrolipoamide S-succinyltransferase (E2 component of 2-oxo-glutarate complex)	P36957	GO:0004149;GO:0005739;GO:0005759;GO:0005792;GO:0005886;GO:0006091;GO:0006099;GO:0006103;GO:0006734;GO:0008152;GO:0008415;GO:0016740;GO:0031072;GO:0031405;GO:0045252;GO:0051087	00020;00310;	-	126063	TRUE	TRUE	FALSE	TRUE	FALSE	TRUE	FALSE	FALSE	FALSE	FALSE	FALSE	FALSE	TRUE	TRUE	TRUE	TRUE	TRUE	TRUE	TRUE	FALSE	FALSE	FALSE	FALSE	FALSE	126063
1757	HIGH	TRUE	TRUE	SARDH	sarcosine dehydrogenase	Q9UL12	GO:0004047;GO:0005737;GO:0005739;GO:0005759;GO:0006546;GO:0008480;GO:0016491;GO:0050660;GO:0055114	00260;	-	268900;604455	TRUE	TRUE	FALSE	FALSE	FALSE	TRUE	FALSE	TRUE	FALSE	TRUE	TRUE	TRUE	FALSE	FALSE	FALSE	TRUE	TRUE	FALSE	FALSE	FALSE	FALSE	FALSE	FALSE	FALSE	604455
1760	HIGH	FALSE	FALSE	DMPK	dystrophia myotonica-protein kinase	Q09013	GO:0000166;GO:0000287;GO:0002028;GO:0004674;GO:0005515;GO:0005524;GO:0006464;GO:0006468;GO:0008016;GO:0014853;GO:0016740	-	-	160900;605377	TRUE	FALSE	FALSE	FALSE	FALSE	FALSE	FALSE	FALSE	FALSE	FALSE	FALSE	FALSE	FALSE	FALSE	FALSE	FALSE	FALSE	FALSE	FALSE	FALSE	FALSE	FALSE	FALSE	FALSE	605377
18	HIGH	TRUE	TRUE	ABAT	4-aminobutyrate aminotransferase	P80404	GO:0001666;GO:0003867;GO:0005515;GO:0005739;GO:0005759;GO:0007620;GO:0007626;GO:0009450;GO:0010039;GO:0016740;GO:0019717;GO:0030170;GO:0032144;GO:0032145;GO:0035094;GO:0042135;GO:0042493;GO:0042803;GO:0045471;GO:0045776;GO:0047298;GO:0048148	00251;00252;00280;00410;00640;00650;	-	137150	TRUE	FALSE	FALSE	FALSE	FALSE	FALSE	FALSE	TRUE	FALSE	TRUE	TRUE	FALSE	FALSE	FALSE	TRUE	TRUE	TRUE	TRUE	TRUE	FALSE	FALSE	FALSE	FALSE	FALSE	137150
1819	HIGH	TRUE	FALSE	DRG2	developmentally regulated GTP binding protein 2	P55039	GO:0000166;GO:0005525;GO:0005622;GO:0005737;GO:0005737;GO:0007165	-	-	602986	TRUE	FALSE	FALSE	FALSE	FALSE	FALSE	FALSE	FALSE	FALSE	FALSE	FALSE	FALSE	FALSE	FALSE	FALSE	FALSE	FALSE	FALSE	FALSE	FALSE	FALSE	FALSE	FALSE	FALSE	602986
1854	HIGH	TRUE	TRUE	DUT	deoxyuridine triphosphatase	P33316	GO:0000287;GO:0004170;GO:0004170;GO:0005515;GO:0005634;GO:0005739;GO:0005829;GO:0006139;GO:0006260;GO:0009117;GO:0016787;GO:0046080	00240;	-	601266	TRUE	TRUE	FALSE	FALSE	FALSE	TRUE	FALSE	FALSE	FALSE	FALSE	TRUE	FALSE	TRUE	TRUE	FALSE	FALSE	TRUE	TRUE	TRUE	FALSE	FALSE	FALSE	FALSE	FALSE	601266
189	HIGH	TRUE	TRUE	AGXT	alanine-glyoxylate aminotransferase	P21549	GO:0004760;GO:0005515;GO:0005739;GO:0005759;GO:0005777;GO:0006625;GO:0008152;GO:0008453;GO:0016597;GO:0016740;GO:0019265;GO:0030170;GO:0042803;GO:0042866;GO:0046487;GO:0046487;GO:0046724;GO:0051384;GO:0051591	00252;00260;	-	259900;604285	TRUE	FALSE	FALSE	FALSE	FALSE	FALSE	FALSE	TRUE	FALSE	TRUE	TRUE	FALSE	FALSE	FALSE	FALSE	FALSE	FALSE	TRUE	FALSE	FALSE	FALSE	FALSE	FALSE	FALSE	604285
1890	HIGH	FALSE	FALSE	TYMP	thymidine phosphorylase	P19971	GO:0000002;GO:0001525;GO:0005161;GO:0005829;GO:0006206;GO:0006213;GO:0006220;GO:0006260;GO:0006935;GO:0007275;GO:0008083;GO:0008152;GO:0009032;GO:0030154	00230;00240;00983;05219;	-	131222;603041	TRUE	FALSE	FALSE	FALSE	FALSE	TRUE	FALSE	FALSE	FALSE	FALSE	FALSE	FALSE	FALSE	FALSE	FALSE	FALSE	FALSE	FALSE	FALSE	FALSE	FALSE	FALSE	FALSE	FALSE	131222
1891	HIGH	TRUE	TRUE	ECH1	enoyl Coenzyme A hydratase 1, peroxisomal	Q13011	GO:0004300;GO:0005515;GO:0005739;GO:0005739;GO:0005777;GO:0006091;GO:0006629;GO:0006631;GO:0006635;GO:0008152;GO:0016853	00350;	-	600696	TRUE	TRUE	TRUE	TRUE	FALSE	TRUE	TRUE	TRUE	FALSE	TRUE	TRUE	FALSE	TRUE	TRUE	TRUE	TRUE	TRUE	TRUE	TRUE	FALSE	FALSE	FALSE	FALSE	FALSE	600696
1892	HIGH	TRUE	TRUE	ECHS1	enoyl Coenzyme A hydratase, short chain, 1, mitochondrial	P30084	GO:0004300;GO:0005515;GO:0005739;GO:0005759;GO:0005759;GO:0006629;GO:0006631;GO:0006635;GO:0008152;GO:0016829	00062;00071;00280;00310;00380;00410;00632;00640;00650;00903;00930;	-	602292	TRUE	TRUE	TRUE	TRUE	FALSE	TRUE	FALSE	FALSE	FALSE	TRUE	TRUE	TRUE	TRUE	TRUE	TRUE	TRUE	TRUE	TRUE	TRUE	FALSE	FALSE	FALSE	FALSE	FALSE	602292
192286	HIGH	TRUE	FALSE	HIGD2A	HIG1 hypoxia inducible domain family, member 2A	Q9BW72	GO:0016020;GO:0016021	-	-	-	TRUE	FALSE	FALSE	FALSE	FALSE	FALSE	FALSE	FALSE	FALSE	FALSE	FALSE	FALSE	FALSE	FALSE	FALSE	FALSE	TRUE	FALSE	FALSE	FALSE	FALSE	FALSE	FALSE	FALSE	-
196294	HIGH	FALSE	TRUE	IMMP1L	IMP1 inner mitochondrial membrane peptidase-like (S. cerevisiae)	Q96LU5	GO:0003674;GO:0005739;GO:0005743;GO:0006508;GO:0008150;GO:0008233;GO:0008236;GO:0016020	-	-	612323	TRUE	FALSE	FALSE	FALSE	FALSE	FALSE	FALSE	FALSE	FALSE	FALSE	FALSE	FALSE	FALSE	FALSE	FALSE	FALSE	FALSE	FALSE	FALSE	FALSE	FALSE	FALSE	FALSE	FALSE	612323
197257	HIGH	TRUE	TRUE	LDHD	lactate dehydrogenase D	Q86WU2	GO:0004458;GO:0005515;GO:0005515;GO:0005739;GO:0005743;GO:0016491;GO:0050660;GO:0055114	00620;	-	607490	TRUE	FALSE	FALSE	FALSE	FALSE	TRUE	FALSE	FALSE	FALSE	TRUE	FALSE	FALSE	FALSE	TRUE	TRUE	FALSE	FALSE	FALSE	FALSE	FALSE	FALSE	FALSE	FALSE	FALSE	607490
197322	HIGH	TRUE	TRUE	ACSF3	acyl-CoA synthetase family member 3	Q4G176	GO:0000166;GO:0005524;GO:0005739;GO:0006629;GO:0006631;GO:0008152;GO:0016874;GO:0016878	-	-	-	TRUE	FALSE	FALSE	FALSE	FALSE	FALSE	FALSE	FALSE	FALSE	FALSE	FALSE	FALSE	TRUE	TRUE	TRUE	FALSE	TRUE	FALSE	TRUE	FALSE	FALSE	FALSE	FALSE	FALSE	614245
200205	HIGH	TRUE	TRUE	C1orf69	chromosome 1 open reading frame 69	Q5T440	GO:0004047;GO:0005737;GO:0005739;GO:0006546;GO:0016740	-	-	-	TRUE	FALSE	FALSE	FALSE	FALSE	FALSE	FALSE	FALSE	FALSE	FALSE	TRUE	FALSE	FALSE	TRUE	TRUE	FALSE	TRUE	TRUE	FALSE	FALSE	FALSE	FALSE	FALSE	FALSE	-
201164	HIGH	FALSE	FALSE	PLD6	phospholipase D family, member 6	Q8N2A8	GO:0004630;GO:0008152;GO:0016020;GO:0016021;GO:0016042;GO:0016787;GO:0070290	-	-	-	TRUE	FALSE	FALSE	FALSE	FALSE	FALSE	FALSE	FALSE	FALSE	FALSE	FALSE	FALSE	FALSE	FALSE	FALSE	FALSE	FALSE	FALSE	FALSE	FALSE	FALSE	FALSE	FALSE	FALSE	-
2021	HIGH	TRUE	TRUE	ENDOG	endonuclease G	Q14249	GO:0000287;GO:0001701;GO:0003676;GO:0004519;GO:0005739;GO:0006309;GO:0016787;GO:0030145;GO:0034612;GO:0043065;GO:0046677	04210;	-	600440	TRUE	FALSE	FALSE	FALSE	FALSE	TRUE	FALSE	TRUE	FALSE	FALSE	TRUE	FALSE	FALSE	TRUE	TRUE	TRUE	TRUE	TRUE	FALSE	FALSE	FALSE	FALSE	FALSE	FALSE	600440
203	HIGH	FALSE	FALSE	AK1	adenylate kinase 1	P00568	GO:0000166;GO:0004017;GO:0005515;GO:0005524;GO:0005634;GO:0005737;GO:0005737;GO:0005829;GO:0006139;GO:0016740;GO:0019206;GO:0046034	00230;	-	103000;612631	TRUE	TRUE	FALSE	FALSE	FALSE	TRUE	FALSE	FALSE	FALSE	FALSE	FALSE	FALSE	TRUE	TRUE	TRUE	TRUE	TRUE	FALSE	FALSE	FALSE	FALSE	FALSE	FALSE	FALSE	103000
203054	HIGH	TRUE	FALSE	ADCK5	aarF domain containing kinase 5	Q3MIX3	GO:0004674;GO:0016020;GO:0016021;GO:0016301;GO:0016740	-	-	-	TRUE	FALSE	FALSE	FALSE	FALSE	FALSE	FALSE	FALSE	FALSE	FALSE	FALSE	FALSE	FALSE	FALSE	FALSE	FALSE	TRUE	FALSE	FALSE	FALSE	FALSE	FALSE	FALSE	FALSE	-
203427	HIGH	TRUE	TRUE	SLC25A43	solute carrier family 25, member 43	Q8WUT9	GO:0005215;GO:0005488;GO:0005739;GO:0005743;GO:0016020;GO:0016021;GO:0055085	-	-	300641	TRUE	FALSE	FALSE	FALSE	FALSE	FALSE	FALSE	FALSE	FALSE	FALSE	FALSE	FALSE	FALSE	FALSE	FALSE	FALSE	FALSE	FALSE	FALSE	FALSE	FALSE	FALSE	FALSE	FALSE	300641
204	HIGH	TRUE	TRUE	AK2	adenylate kinase 2	P54819	GO:0000166;GO:0004017;GO:0005524;GO:0005739;GO:0005743;GO:0005758;GO:0005758;GO:0006139;GO:0016740;GO:0019206	00230;	-	103020;267500	TRUE	TRUE	TRUE	TRUE	FALSE	TRUE	TRUE	TRUE	TRUE	TRUE	TRUE	FALSE	TRUE	TRUE	TRUE	TRUE	TRUE	TRUE	TRUE	FALSE	FALSE	FALSE	FALSE	FALSE	103020
2040	HIGH	FALSE	FALSE	STOM	stomatin	P27105	GO:0005515;GO:0005856;GO:0005886;GO:0005887;GO:0042470;GO:0045121;GO:0051260	-	-	133090	TRUE	FALSE	FALSE	FALSE	FALSE	FALSE	FALSE	FALSE	FALSE	FALSE	FALSE	FALSE	TRUE	TRUE	TRUE	FALSE	FALSE	FALSE	FALSE	FALSE	FALSE	FALSE	FALSE	FALSE	133090
205	HIGH	FALSE	TRUE	AK3L1	adenylate kinase 3-like 1	P27144	GO:0000166;GO:0004017;GO:0005524;GO:0005525;GO:0005739;GO:0005759;GO:0006139;GO:0010243;GO:0014070;GO:0016740	00230;	-	103030	TRUE	TRUE	TRUE	TRUE	FALSE	TRUE	TRUE	TRUE	FALSE	TRUE	TRUE	FALSE	FALSE	FALSE	TRUE	TRUE	TRUE	TRUE	TRUE	FALSE	FALSE	FALSE	FALSE	FALSE	103030
2058	HIGH	FALSE	FALSE	EPRS	glutamyl-prolyl-tRNA synthetase	P07814	GO:0000166;GO:0003723;GO:0004818;GO:0004818;GO:0004827;GO:0004827;GO:0005515;GO:0005524;GO:0005625;GO:0005737;GO:0005829;GO:0006424;GO:0006433;GO:0006461;GO:0016874	00251;00330;00860;00970;	-	138295	TRUE	FALSE	FALSE	FALSE	FALSE	FALSE	FALSE	FALSE	FALSE	FALSE	FALSE	FALSE	TRUE	FALSE	TRUE	FALSE	FALSE	FALSE	TRUE	FALSE	FALSE	FALSE	FALSE	FALSE	138295
2099	HIGH	FALSE	TRUE	ESR1	estrogen receptor 1	P03372	GO:0003700;GO:0005496;GO:0005634;GO:0005737;GO:0005886;GO:0006355;GO:0007165;GO:0008270;GO:0016585;GO:0030235;GO:0030284;GO:0030315;GO:0030520;GO:0034056;GO:0042562;GO:0043005;GO:0043195;GO:0043204;GO:0043526;GO:0043565;GO:0043627;GO:0045885;GO:0046872;GO:0047485;GO:0048386	-	-	133430;157300;608446	FALSE	FALSE	FALSE	FALSE	FALSE	FALSE	FALSE	FALSE	FALSE	FALSE	FALSE	FALSE	FALSE	FALSE	FALSE	FALSE	FALSE	FALSE	FALSE	FALSE	FALSE	FALSE	FALSE	FALSE	133430
2100	HIGH	FALSE	TRUE	ESR2	estrogen receptor 2 (ER beta)	Q92731	GO:0001662;GO:0001764;GO:0003700;GO:0003713;GO:0005496;GO:0005515;GO:0005634;GO:0005737;GO:0005739;GO:0006355;GO:0007165;GO:0007267;GO:0007420;GO:0007611;GO:0008270;GO:0030284;GO:0030308;GO:0030520;GO:0033574;GO:0042562;GO:0043005;GO:0043193;GO:0043204;GO:0043526;GO:0043565;GO:0045885;GO:0045944;GO:0046872;GO:0048019;GO:0048521;GO:0050680	-	-	601663	TRUE	FALSE	FALSE	FALSE	FALSE	FALSE	FALSE	FALSE	FALSE	FALSE	FALSE	FALSE	FALSE	FALSE	FALSE	FALSE	FALSE	FALSE	FALSE	FALSE	FALSE	FALSE	FALSE	FALSE	601663
2108	HIGH	TRUE	TRUE	ETFA	electron-transfer-flavoprotein, alpha polypeptide	P13804	GO:0005739;GO:0005759;GO:0006810;GO:0009055;GO:0016491;GO:0022900;GO:0050660	-	-	231680;608053	TRUE	TRUE	TRUE	TRUE	FALSE	TRUE	FALSE	TRUE	FALSE	TRUE	TRUE	FALSE	TRUE	TRUE	TRUE	TRUE	TRUE	FALSE	TRUE	FALSE	FALSE	FALSE	FALSE	FALSE	608053
2109	HIGH	TRUE	TRUE	ETFB	electron-transfer-flavoprotein, beta polypeptide	P38117	GO:0005739;GO:0005759;GO:0006810;GO:0009055;GO:0022900	-	-	130410;231680	TRUE	TRUE	TRUE	TRUE	FALSE	FALSE	TRUE	TRUE	FALSE	TRUE	TRUE	FALSE	TRUE	TRUE	TRUE	TRUE	TRUE	TRUE	TRUE	FALSE	FALSE	FALSE	FALSE	FALSE	130410
211	HIGH	TRUE	TRUE	ALAS1	aminolevulinate, delta-, synthase 1	P13196	GO:0003870;GO:0005739;GO:0005759;GO:0006783;GO:0008415;GO:0009058;GO:0016769;GO:0030170;GO:0033014	00260;00860;	-	125290	TRUE	FALSE	FALSE	FALSE	FALSE	FALSE	FALSE	FALSE	FALSE	FALSE	FALSE	FALSE	FALSE	FALSE	TRUE	TRUE	TRUE	FALSE	FALSE	FALSE	FALSE	FALSE	FALSE	FALSE	125290
2110	HIGH	TRUE	TRUE	ETFDH	electron-transferring-flavoprotein dehydrogenase	Q16134	GO:0004174;GO:0005506;GO:0005739;GO:0005743;GO:0006810;GO:0006979;GO:0009055;GO:0016020;GO:0016021;GO:0016491;GO:0022900;GO:0031305;GO:0033539;GO:0043783;GO:0046872;GO:0048039;GO:0050660;GO:0051539	-	-	231675;231680	TRUE	TRUE	TRUE	FALSE	FALSE	TRUE	FALSE	TRUE	TRUE	TRUE	TRUE	FALSE	TRUE	TRUE	TRUE	TRUE	TRUE	TRUE	TRUE	FALSE	FALSE	FALSE	FALSE	FALSE	231675
212	HIGH	TRUE	TRUE	ALAS2	aminolevulinate, delta-, synthase 2	P22557	GO:0001666;GO:0003870;GO:0005515;GO:0005739;GO:0005743;GO:0005759;GO:0006778;GO:0006783;GO:0006783;GO:0006879;GO:0008415;GO:0009058;GO:0016594;GO:0016769;GO:0030170;GO:0030218;GO:0030218;GO:0032364;GO:0033014;GO:0042541;GO:0050662	00260;00860;	-	300751;300752;301300	TRUE	FALSE	FALSE	FALSE	FALSE	TRUE	FALSE	FALSE	FALSE	FALSE	FALSE	FALSE	FALSE	FALSE	FALSE	FALSE	FALSE	FALSE	FALSE	FALSE	FALSE	FALSE	FALSE	FALSE	301300
215	HIGH	TRUE	FALSE	ABCD1	ATP-binding cassette, sub-family D (ALD), member 1	P33897	GO:0000166;GO:0005215;GO:0005325;GO:0005524;GO:0005777;GO:0005778;GO:0005779;GO:0006810;GO:0007031;GO:0015919;GO:0016020;GO:0016021;GO:0016887;GO:0033540;GO:0042626;GO:0042802	02010;	-	300100;300371	TRUE	FALSE	FALSE	FALSE	FALSE	FALSE	FALSE	FALSE	FALSE	FALSE	FALSE	FALSE	TRUE	FALSE	FALSE	FALSE	TRUE	FALSE	FALSE	FALSE	FALSE	FALSE	FALSE	FALSE	300371
217	HIGH	TRUE	TRUE	ALDH2	aldehyde dehydrogenase 2 family (mitochondrial)	P05091	GO:0001889;GO:0004029;GO:0004030;GO:0005739;GO:0005759;GO:0005975;GO:0006066;GO:0009055;GO:0016491;GO:0032570;GO:0032870;GO:0033574;GO:0035094;GO:0042802;GO:0055093;GO:0055114	00010;00053;00071;00120;00220;00280;00310;00340;00380;00410;00561;00620;00640;00641;00650;00903;	-	100650;610251	TRUE	TRUE	FALSE	FALSE	TRUE	TRUE	TRUE	TRUE	FALSE	TRUE	TRUE	TRUE	TRUE	TRUE	TRUE	TRUE	TRUE	TRUE	FALSE	FALSE	FALSE	FALSE	FALSE	TRUE	100650
2180	HIGH	TRUE	TRUE	ACSL1	acyl-CoA synthetase long-chain family member 1	P33121	GO:0000166;GO:0000287;GO:0004467;GO:0004467;GO:0005524;GO:0005625;GO:0005739;GO:0005741;GO:0005777;GO:0005778;GO:0005783;GO:0005792;GO:0005829;GO:0005886;GO:0006629;GO:0006631;GO:0007584;GO:0007586;GO:0008152;GO:0014070;GO:0016021;GO:0016874;GO:0042493;GO:0046320	00071;03320;04920;	-	152425	TRUE	TRUE	FALSE	FALSE	FALSE	TRUE	TRUE	TRUE	FALSE	TRUE	TRUE	TRUE	TRUE	TRUE	TRUE	TRUE	TRUE	TRUE	FALSE	FALSE	FALSE	FALSE	FALSE	FALSE	152425
2181	HIGH	FALSE	TRUE	ACSL3	acyl-CoA synthetase long-chain family member 3	O95573	GO:0000166;GO:0000287;GO:0003987;GO:0004321;GO:0004467;GO:0005515;GO:0005524;GO:0005739;GO:0005741;GO:0005777;GO:0005783;GO:0005792;GO:0006629;GO:0006633;GO:0008152;GO:0016020;GO:0016021;GO:0016874	00071;03320;04920;	-	602371	TRUE	FALSE	FALSE	FALSE	FALSE	FALSE	TRUE	FALSE	FALSE	FALSE	FALSE	FALSE	TRUE	TRUE	FALSE	TRUE	FALSE	FALSE	TRUE	FALSE	FALSE	FALSE	FALSE	FALSE	602371
2182	HIGH	TRUE	FALSE	ACSL4	acyl-CoA synthetase long-chain family member 4	O60488	GO:0000166;GO:0000287;GO:0004467;GO:0005524;GO:0005739;GO:0005741;GO:0005777;GO:0005783;GO:0005792;GO:0005886;GO:0006629;GO:0006631;GO:0007611;GO:0008152;GO:0016021;GO:0016874	00071;03320;04920;	-	300157;300387	TRUE	FALSE	FALSE	FALSE	FALSE	FALSE	TRUE	FALSE	FALSE	FALSE	FALSE	FALSE	TRUE	FALSE	FALSE	TRUE	FALSE	FALSE	FALSE	FALSE	FALSE	FALSE	FALSE	TRUE	300157
219	HIGH	TRUE	TRUE	ALDH1B1	aldehyde dehydrogenase 1 family, member B1	P30837	GO:0004029;GO:0005739;GO:0005759;GO:0005975;GO:0016491;GO:0055114	00010;00053;00071;00120;00220;00280;00310;00340;00380;00410;00561;00620;00640;00641;00650;00903;	-	100670	TRUE	TRUE	FALSE	TRUE	FALSE	FALSE	FALSE	TRUE	FALSE	FALSE	FALSE	FALSE	TRUE	TRUE	TRUE	FALSE	TRUE	FALSE	FALSE	FALSE	FALSE	FALSE	FALSE	FALSE	100670
2193	HIGH	FALSE	FALSE	FARSA	phenylalanyl-tRNA synthetase, alpha subunit	Q9Y285	GO:0000049;GO:0000166;GO:0004826;GO:0005524;GO:0005625;GO:0005737;GO:0005737;GO:0005829;GO:0006432;GO:0016874	00400;00970;	-	602918	TRUE	FALSE	FALSE	FALSE	FALSE	FALSE	FALSE	TRUE	FALSE	FALSE	FALSE	FALSE	TRUE	FALSE	TRUE	FALSE	TRUE	FALSE	FALSE	FALSE	FALSE	FALSE	FALSE	FALSE	602918
2194	HIGH	TRUE	FALSE	FASN	fatty acid synthase	P49327	GO:0000036;GO:0004313;GO:0004313;GO:0004314;GO:0004314;GO:0004315;GO:0004315;GO:0004316;GO:0004316;GO:0004317;GO:0004319;GO:0004319;GO:0004320;GO:0004320;GO:0005515;GO:0005737;GO:0005737;GO:0005794;GO:0005829;GO:0006633;GO:0008270;GO:0016491;GO:0016740;GO:0016788;GO:0016829;GO:0031177;GO:0042470;GO:0042587;GO:0048037;GO:0055114	00061;01040;04910;	-	600212	TRUE	FALSE	TRUE	FALSE	FALSE	FALSE	FALSE	FALSE	FALSE	FALSE	FALSE	FALSE	TRUE	FALSE	TRUE	TRUE	FALSE	FALSE	TRUE	FALSE	FALSE	FALSE	FALSE	FALSE	600212
219402	HIGH	TRUE	TRUE	MTIF3	mitochondrial translational initiation factor 3	Q9H2K0	GO:0003743;GO:0005739;GO:0006446;GO:0032790;GO:0043024	-	-	-	TRUE	FALSE	FALSE	FALSE	FALSE	FALSE	FALSE	FALSE	FALSE	FALSE	FALSE	FALSE	FALSE	TRUE	FALSE	FALSE	FALSE	FALSE	FALSE	FALSE	FALSE	FALSE	FALSE	FALSE	-
219927	HIGH	TRUE	TRUE	MRPL21	mitochondrial ribosomal protein L21	Q7Z2W9	GO:0003723;GO:0003735;GO:0005622;GO:0005739;GO:0005840;GO:0006412	-	320;324	611834	TRUE	FALSE	FALSE	FALSE	FALSE	FALSE	FALSE	FALSE	FALSE	FALSE	FALSE	FALSE	FALSE	TRUE	TRUE	TRUE	FALSE	FALSE	TRUE	FALSE	FALSE	FALSE	FALSE	FALSE	611834
219970	HIGH	FALSE	TRUE	GLYATL2	glycine-N-acyltransferase-like 2	Q8WU03	GO:0005739;GO:0008415;GO:0016740;GO:0047961	-	-	-	TRUE	FALSE	FALSE	FALSE	FALSE	FALSE	FALSE	FALSE	FALSE	FALSE	FALSE	FALSE	FALSE	FALSE	FALSE	FALSE	FALSE	FALSE	FALSE	FALSE	FALSE	FALSE	FALSE	FALSE	614762
22	HIGH	FALSE	TRUE	ABCB7	ATP-binding cassette, sub-family B (MDR/TAP), member 7	O75027;Q7Z3K5;B4DGL8;B3KM98;	GO:0000166;GO:0005524;GO:0005739;GO:0005743;GO:0015232;GO:0016020;GO:0016021;GO:0016887;GO:0042626;GO:0055085	02010;	-	300135;301310	TRUE	FALSE	FALSE	FALSE	FALSE	TRUE	FALSE	FALSE	TRUE	FALSE	FALSE	FALSE	FALSE	TRUE	FALSE	TRUE	TRUE	TRUE	TRUE	FALSE	FALSE	FALSE	FALSE	FALSE	300135
220	HIGH	FALSE	FALSE	ALDH1A3	aldehyde dehydrogenase 1 family, member A3	P47895	GO:0001822;GO:0002072;GO:0004030;GO:0005737;GO:0016491;GO:0021768;GO:0021983;GO:0042493;GO:0042573;GO:0042574;GO:0042803;GO:0043065;GO:0048048;GO:0055114;GO:0060166	00010;00053;00071;00120;00220;00280;00310;00340;00350;00360;00380;00410;00561;00620;00640;00641;00650;00903;00980;00982;	-	600463	TRUE	FALSE	FALSE	FALSE	FALSE	FALSE	FALSE	FALSE	FALSE	FALSE	TRUE	FALSE	FALSE	FALSE	FALSE	TRUE	FALSE	FALSE	FALSE	FALSE	FALSE	FALSE	FALSE	FALSE	600463
220885	HIGH	FALSE	FALSE	RPSAP15	ribosomal protein SA pseudogene 15	Q96RS2;	-	-	-	-	TRUE	FALSE	FALSE	FALSE	FALSE	FALSE	FALSE	FALSE	FALSE	FALSE	FALSE	FALSE	FALSE	TRUE	FALSE	FALSE	FALSE	FALSE	FALSE	FALSE	FALSE	FALSE	FALSE	FALSE	-
221955	HIGH	FALSE	FALSE	DAGLB	diacylglycerol lipase, beta	Q8NCG7	GO:0004806;GO:0005509;GO:0005886;GO:0016021;GO:0016042;GO:0016787	-	-	-	TRUE	FALSE	FALSE	FALSE	FALSE	FALSE	FALSE	FALSE	FALSE	FALSE	FALSE	FALSE	FALSE	FALSE	FALSE	FALSE	FALSE	FALSE	FALSE	FALSE	FALSE	FALSE	FALSE	FALSE	614016
223	HIGH	TRUE	TRUE	ALDH9A1	aldehyde dehydrogenase 9 family, member A1	P49189	GO:0004029;GO:0005634;GO:0005737;GO:0005737;GO:0005829;GO:0005856;GO:0006081;GO:0009437;GO:0016491;GO:0019145;GO:0042136;GO:0042445;GO:0047105;GO:0055114	00010;00053;00071;00120;00220;00280;00310;00340;00380;00410;00561;00620;00640;00641;00650;00903;	-	602733	TRUE	FALSE	FALSE	FALSE	FALSE	FALSE	FALSE	TRUE	FALSE	TRUE	TRUE	FALSE	TRUE	TRUE	FALSE	TRUE	FALSE	TRUE	TRUE	FALSE	FALSE	FALSE	FALSE	FALSE	602733
2230	HIGH	TRUE	TRUE	FDX1	ferredoxin 1	P10109	GO:0005506;GO:0005739;GO:0005759;GO:0006810;GO:0009055;GO:0022900;GO:0046872;GO:0051537	-	-	103260	TRUE	TRUE	FALSE	FALSE	FALSE	TRUE	FALSE	FALSE	FALSE	FALSE	TRUE	FALSE	TRUE	FALSE	TRUE	TRUE	TRUE	TRUE	FALSE	FALSE	FALSE	FALSE	FALSE	FALSE	103260
2232	HIGH	TRUE	TRUE	FDXR	ferredoxin reductase	P22570	GO:0004324;GO:0005515;GO:0005739;GO:0005759;GO:0006629;GO:0006694;GO:0006810;GO:0008203;GO:0016491;GO:0022900	-	-	103270	TRUE	FALSE	FALSE	TRUE	FALSE	TRUE	FALSE	TRUE	TRUE	FALSE	TRUE	FALSE	TRUE	TRUE	FALSE	TRUE	TRUE	TRUE	TRUE	FALSE	FALSE	FALSE	FALSE	FALSE	103270
2235	HIGH	TRUE	TRUE	FECH	ferrochelatase (protoporphyria)	P22830	GO:0004325;GO:0005515;GO:0005739;GO:0005743;GO:0005759;GO:0006091;GO:0006783;GO:0008198;GO:0009416;GO:0016020;GO:0046501;GO:0046872;GO:0051537	00860;	-	177000;612386	TRUE	FALSE	TRUE	FALSE	FALSE	TRUE	TRUE	TRUE	FALSE	FALSE	FALSE	FALSE	FALSE	TRUE	FALSE	TRUE	TRUE	TRUE	TRUE	FALSE	FALSE	FALSE	FALSE	FALSE	612386
224	HIGH	TRUE	FALSE	ALDH3A2	aldehyde dehydrogenase 3 family, member A2	P51648	GO:0004028;GO:0004029;GO:0004030;GO:0005783;GO:0006081;GO:0006629;GO:0007417;GO:0007422;GO:0008544;GO:0016020;GO:0016021;GO:0016491;GO:0055114	00010;00053;00071;00120;00220;00280;00310;00340;00380;00410;00561;00620;00640;00641;00650;00903;	-	270200;609523	TRUE	FALSE	FALSE	FALSE	FALSE	FALSE	FALSE	TRUE	FALSE	FALSE	FALSE	FALSE	TRUE	TRUE	FALSE	TRUE	TRUE	TRUE	FALSE	FALSE	FALSE	FALSE	FALSE	FALSE	609523
2271	HIGH	TRUE	TRUE	FH	fumarate hydratase	P07954	GO:0004333;GO:0005737;GO:0005739;GO:0005759;GO:0006099;GO:0006106;GO:0006108;GO:0016829;GO:0045239;GO:0048873	00020;00720;05211;	-	136850;150800;605839;606812	TRUE	TRUE	TRUE	TRUE	FALSE	TRUE	TRUE	TRUE	FALSE	TRUE	TRUE	TRUE	TRUE	TRUE	TRUE	TRUE	TRUE	TRUE	TRUE	FALSE	FALSE	FALSE	FALSE	FALSE	136850
22921	HIGH	TRUE	TRUE	MSRB2	methionine sulfoxide reductase B2	Q9Y3D2	GO:0000318;GO:0003700;GO:0005739;GO:0008113;GO:0008270;GO:0016491;GO:0030091;GO:0046872;GO:0055114	-	-	-	TRUE	TRUE	FALSE	FALSE	FALSE	FALSE	FALSE	FALSE	FALSE	FALSE	TRUE	FALSE	FALSE	TRUE	FALSE	FALSE	TRUE	FALSE	FALSE	FALSE	FALSE	FALSE	FALSE	FALSE	613782
22948	HIGH	FALSE	FALSE	CCT5	chaperonin containing TCP1, subunit 5 (epsilon)	P48643	GO:0000166;GO:0005524;GO:0005634;GO:0005730;GO:0005737;GO:0005737;GO:0005829;GO:0005832;GO:0006457;GO:0051082	-	-	256840;610150	TRUE	FALSE	FALSE	FALSE	FALSE	FALSE	TRUE	TRUE	FALSE	FALSE	FALSE	FALSE	TRUE	FALSE	TRUE	TRUE	FALSE	FALSE	TRUE	FALSE	FALSE	FALSE	FALSE	FALSE	610150
23078	HIGH	FALSE	TRUE	KIAA0564	KIAA0564	A3KMH1	GO:0000166;GO:0005524;GO:0005576;GO:0016887	-	-	-	TRUE	FALSE	TRUE	FALSE	FALSE	FALSE	FALSE	FALSE	FALSE	FALSE	FALSE	FALSE	FALSE	TRUE	FALSE	FALSE	TRUE	TRUE	TRUE	FALSE	FALSE	FALSE	FALSE	FALSE	-
23095	HIGH	TRUE	TRUE	KIF1B	kinesin family member 1B	O60333;Q4VXC5;Q4VXC4;Q4R9M9;Q4R9M8;Q4R9M7;B4DMF3;	GO:0000166;GO:0003777;GO:0005515;GO:0005524;GO:0005737;GO:0005739;GO:0005856;GO:0005874;GO:0005875;GO:0007018;GO:0007270;GO:0007274;GO:0008089;GO:0016887;GO:0019894;GO:0030659;GO:0030705	-	-	118210;171300;256700;605995	TRUE	FALSE	FALSE	FALSE	FALSE	FALSE	TRUE	FALSE	FALSE	FALSE	FALSE	FALSE	FALSE	FALSE	FALSE	FALSE	FALSE	FALSE	FALSE	FALSE	FALSE	FALSE	FALSE	FALSE	605995
23107	HIGH	TRUE	TRUE	MRPS27	mitochondrial ribosomal protein S27	Q92552	GO:0005739;GO:0005840	-	320;315	611989	TRUE	TRUE	TRUE	FALSE	FALSE	FALSE	FALSE	FALSE	FALSE	FALSE	FALSE	FALSE	FALSE	TRUE	FALSE	FALSE	FALSE	FALSE	TRUE	FALSE	FALSE	FALSE	FALSE	FALSE	611989
23167	HIGH	FALSE	FALSE	EFR3A	EFR3 homolog A (S. cerevisiae)	Q14156	GO:0005488;GO:0005886	-	-	611798	TRUE	FALSE	FALSE	FALSE	FALSE	FALSE	FALSE	FALSE	FALSE	FALSE	FALSE	FALSE	TRUE	FALSE	FALSE	FALSE	FALSE	FALSE	FALSE	FALSE	FALSE	FALSE	FALSE	FALSE	611798
23203	HIGH	TRUE	TRUE	PMPCA	peptidase (mitochondrial processing) alpha	Q10713	GO:0004222;GO:0005515;GO:0005739;GO:0005739;GO:0005743;GO:0005759;GO:0006508;GO:0008233;GO:0008270;GO:0046872	-	-	613036	TRUE	TRUE	TRUE	TRUE	FALSE	TRUE	TRUE	TRUE	FALSE	FALSE	FALSE	FALSE	TRUE	TRUE	TRUE	TRUE	TRUE	TRUE	TRUE	FALSE	FALSE	FALSE	FALSE	FALSE	613036
23205	HIGH	FALSE	FALSE	ACSBG1	acyl-CoA synthetase bubblegum family member 1	Q96GR2	GO:0000038;GO:0000166;GO:0001676;GO:0004467;GO:0005524;GO:0005737;GO:0005783;GO:0005792;GO:0006629;GO:0008152;GO:0016023;GO:0016874;GO:0031957;GO:0042552	-	-	-	TRUE	FALSE	FALSE	FALSE	FALSE	FALSE	FALSE	FALSE	FALSE	FALSE	FALSE	FALSE	FALSE	FALSE	FALSE	FALSE	FALSE	FALSE	FALSE	FALSE	FALSE	FALSE	FALSE	FALSE	614362
23277	HIGH	FALSE	FALSE	KIAA0664	KIAA0664	O75153	GO:0005488	-	-	-	TRUE	FALSE	FALSE	FALSE	FALSE	FALSE	FALSE	FALSE	FALSE	FALSE	FALSE	FALSE	FALSE	FALSE	FALSE	FALSE	TRUE	FALSE	FALSE	FALSE	FALSE	FALSE	FALSE	FALSE	-
23305	HIGH	FALSE	TRUE	ACSL6	acyl-CoA synthetase long-chain family member 6	Q9UKU0	GO:0000166;GO:0000287;GO:0004467;GO:0005515;GO:0005524;GO:0005739;GO:0005741;GO:0005777;GO:0005778;GO:0005783;GO:0005792;GO:0005886;GO:0006629;GO:0006637;GO:0007405;GO:0008152;GO:0016021;GO:0016874	00071;03320;04920;	-	604443	TRUE	FALSE	FALSE	FALSE	FALSE	FALSE	TRUE	TRUE	FALSE	FALSE	TRUE	FALSE	FALSE	FALSE	FALSE	TRUE	FALSE	FALSE	FALSE	FALSE	FALSE	FALSE	FALSE	FALSE	604443
23395	HIGH	TRUE	TRUE	LARS2	leucyl-tRNA synthetase 2, mitochondrial	Q15031	GO:0000166;GO:0004823;GO:0004823;GO:0005524;GO:0005737;GO:0005739;GO:0005759;GO:0005759;GO:0006429;GO:0016874	00290;00970;	-	604544	TRUE	TRUE	TRUE	FALSE	FALSE	TRUE	TRUE	TRUE	FALSE	FALSE	TRUE	FALSE	FALSE	FALSE	TRUE	TRUE	TRUE	FALSE	TRUE	FALSE	FALSE	FALSE	FALSE	FALSE	604544
23408	HIGH	TRUE	FALSE	SIRT5	sirtuin (silent mating type information regulation 2 homolog) 5 (S. cerevisiae)	Q9NXA8	GO:0003950;GO:0005739;GO:0005758;GO:0005759;GO:0006342;GO:0006471;GO:0006476;GO:0008270;GO:0016787;GO:0016811;GO:0045449;GO:0046872;GO:0070403	-	-	604483	TRUE	TRUE	FALSE	FALSE	FALSE	FALSE	FALSE	TRUE	FALSE	FALSE	FALSE	FALSE	FALSE	TRUE	TRUE	TRUE	TRUE	TRUE	FALSE	FALSE	FALSE	FALSE	FALSE	FALSE	604483
23410	HIGH	TRUE	TRUE	SIRT3	sirtuin (silent mating type information regulation 2 homolog) 3 (S. cerevisiae)	Q9NTG7	GO:0003950;GO:0005515;GO:0005737;GO:0005739;GO:0005759;GO:0006342;GO:0006471;GO:0006476;GO:0008270;GO:0016020;GO:0016787;GO:0016811;GO:0045449;GO:0046872;GO:0070403	-	-	604481	TRUE	TRUE	FALSE	FALSE	FALSE	FALSE	FALSE	FALSE	FALSE	TRUE	TRUE	FALSE	FALSE	TRUE	TRUE	TRUE	TRUE	TRUE	FALSE	FALSE	FALSE	FALSE	FALSE	FALSE	604481
23417	HIGH	TRUE	TRUE	MLYCD	malonyl-CoA decarboxylase	O95822	GO:0004492;GO:0005737;GO:0005739;GO:0005777;GO:0005829;GO:0006085;GO:0006633;GO:0006637;GO:0016829;GO:0031998;GO:0050080	00410;00640;	-	248360;606761	TRUE	TRUE	FALSE	FALSE	FALSE	FALSE	TRUE	FALSE	FALSE	FALSE	TRUE	FALSE	FALSE	TRUE	TRUE	TRUE	TRUE	TRUE	FALSE	FALSE	FALSE	FALSE	FALSE	FALSE	606761
23438	HIGH	TRUE	TRUE	HARS2	histidyl-tRNA synthetase 2, mitochondrial (putative)	P49590	GO:0000166;GO:0004821;GO:0004821;GO:0005524;GO:0005737;GO:0005739;GO:0005759;GO:0005759;GO:0006427;GO:0016874	00340;00970;	-	600783	TRUE	FALSE	FALSE	FALSE	FALSE	FALSE	TRUE	FALSE	FALSE	FALSE	FALSE	FALSE	TRUE	TRUE	FALSE	TRUE	TRUE	FALSE	TRUE	FALSE	FALSE	FALSE	FALSE	TRUE	600783
23456	HIGH	TRUE	TRUE	ABCB10	ATP-binding cassette, sub-family B (MDR/TAP), member 10	Q9NRK6	GO:0000166;GO:0005524;GO:0005739;GO:0005743;GO:0016020;GO:0016021;GO:0016887;GO:0042626;GO:0043190;GO:0055085	02010;	-	605454	TRUE	FALSE	TRUE	FALSE	FALSE	FALSE	TRUE	FALSE	FALSE	FALSE	FALSE	FALSE	TRUE	TRUE	FALSE	TRUE	TRUE	TRUE	FALSE	FALSE	FALSE	FALSE	FALSE	FALSE	605454
23461	HIGH	FALSE	FALSE	ABCA5	ATP-binding cassette, sub-family A (ABC1), member 5	Q8WWZ7	GO:0000166;GO:0005524;GO:0005764;GO:0005768;GO:0005794;GO:0006810;GO:0016020;GO:0016021;GO:0016887	02010;	-	612503	TRUE	FALSE	FALSE	FALSE	FALSE	FALSE	FALSE	FALSE	FALSE	FALSE	FALSE	FALSE	FALSE	FALSE	FALSE	FALSE	FALSE	FALSE	FALSE	FALSE	FALSE	FALSE	FALSE	FALSE	612503
23464	HIGH	TRUE	TRUE	GCAT	glycine C-acetyltransferase (2-amino-3-ketobutyrate coenzyme A ligase)	O75600	GO:0005739;GO:0006520;GO:0008415;GO:0008890;GO:0009058;GO:0016769;GO:0030170	00260;	-	607422	TRUE	FALSE	FALSE	FALSE	FALSE	TRUE	TRUE	TRUE	TRUE	FALSE	FALSE	FALSE	TRUE	FALSE	FALSE	TRUE	TRUE	TRUE	TRUE	FALSE	FALSE	FALSE	FALSE	FALSE	607422
23474	HIGH	TRUE	TRUE	ETHE1	ethylmalonic encephalopathy 1	O95571	GO:0005634;GO:0005737;GO:0005739;GO:0005759;GO:0008270;GO:0016787;GO:0046872	-	-	602473;608451	TRUE	FALSE	TRUE	FALSE	FALSE	TRUE	TRUE	TRUE	FALSE	TRUE	TRUE	FALSE	TRUE	TRUE	TRUE	TRUE	TRUE	TRUE	TRUE	FALSE	FALSE	FALSE	FALSE	TRUE	608451
23479	HIGH	TRUE	TRUE	ISCU	iron-sulfur cluster scaffold homolog (E. coli)	Q9H1K1	GO:0005506;GO:0005634;GO:0005737;GO:0005739;GO:0005829;GO:0009399;GO:0016226;GO:0032947;GO:0046872;GO:0051536	-	-	255125;611911	TRUE	FALSE	FALSE	FALSE	FALSE	TRUE	TRUE	TRUE	FALSE	FALSE	TRUE	FALSE	FALSE	FALSE	TRUE	TRUE	TRUE	TRUE	FALSE	FALSE	FALSE	FALSE	FALSE	FALSE	611911
23483	HIGH	FALSE	FALSE	TGDS	TDP-glucose 4,6-dehydratase	O95455	GO:0005515;GO:0008460;GO:0016829;GO:0044237;GO:0050662	00520;00521;	-	-	TRUE	FALSE	FALSE	FALSE	FALSE	FALSE	FALSE	FALSE	FALSE	FALSE	FALSE	FALSE	FALSE	FALSE	FALSE	FALSE	FALSE	FALSE	FALSE	FALSE	FALSE	FALSE	FALSE	FALSE	-
23530	HIGH	TRUE	TRUE	NNT	nicotinamide nucleotide transhydrogenase	Q13423	GO:0003957;GO:0005488;GO:0005739;GO:0005746;GO:0006099;GO:0008750;GO:0015992;GO:0016020;GO:0016021;GO:0016491;GO:0050661;GO:0051287;GO:0055114	00760;	-	607878	TRUE	TRUE	TRUE	FALSE	FALSE	FALSE	FALSE	TRUE	FALSE	FALSE	FALSE	FALSE	TRUE	TRUE	FALSE	FALSE	FALSE	FALSE	TRUE	FALSE	FALSE	FALSE	FALSE	FALSE	607878
2356	HIGH	TRUE	TRUE	FPGS	folylpolyglutamate synthase	Q05932	GO:0000166;GO:0004326;GO:0005524;GO:0005737;GO:0005739;GO:0005829;GO:0006139;GO:0006730;GO:0009058;GO:0009396;GO:0016874	00790;	-	136510	TRUE	FALSE	FALSE	FALSE	FALSE	FALSE	TRUE	FALSE	FALSE	FALSE	FALSE	FALSE	FALSE	FALSE	FALSE	FALSE	FALSE	FALSE	FALSE	FALSE	FALSE	FALSE	FALSE	TRUE	136510
23576	HIGH	TRUE	FALSE	DDAH1	dimethylarginine dimethylaminohydrolase 1	O94760	GO:0005737;GO:0006527;GO:0007263;GO:0008270;GO:0016403;GO:0016597;GO:0016787;GO:0045429;GO:0045766;GO:0046872	-	-	604743	TRUE	FALSE	FALSE	FALSE	FALSE	FALSE	FALSE	FALSE	FALSE	FALSE	FALSE	FALSE	TRUE	FALSE	FALSE	TRUE	FALSE	FALSE	FALSE	FALSE	FALSE	FALSE	FALSE	FALSE	604743
23590	HIGH	TRUE	FALSE	PDSS1	prenyl (decaprenyl) diphosphate synthase, subunit 1	Q5T2R2	GO:0000010;GO:0006744;GO:0008299;GO:0016740;GO:0046982;GO:0050347;GO:0051290	-	-	607426;607429	TRUE	FALSE	FALSE	FALSE	FALSE	FALSE	FALSE	FALSE	FALSE	FALSE	FALSE	FALSE	FALSE	FALSE	FALSE	FALSE	TRUE	FALSE	FALSE	FALSE	FALSE	FALSE	FALSE	FALSE	607429
23597	HIGH	TRUE	TRUE	ACOT9	acyl-CoA thioesterase 9	Q9Y305	GO:0003986;GO:0004091;GO:0005739;GO:0006637;GO:0016787	-	-	-	TRUE	TRUE	FALSE	TRUE	FALSE	FALSE	TRUE	TRUE	FALSE	FALSE	TRUE	FALSE	TRUE	TRUE	TRUE	TRUE	TRUE	FALSE	FALSE	FALSE	FALSE	FALSE	FALSE	FALSE	300862
23600	HIGH	TRUE	TRUE	AMACR	alpha-methylacyl-CoA racemase	Q9UHK6	GO:0005739;GO:0005777;GO:0008111;GO:0008152;GO:0016853	-	-	214950;604489	TRUE	FALSE	FALSE	FALSE	FALSE	FALSE	FALSE	FALSE	FALSE	FALSE	FALSE	FALSE	FALSE	FALSE	TRUE	TRUE	TRUE	FALSE	FALSE	FALSE	FALSE	FALSE	FALSE	FALSE	604489
23786	HIGH	TRUE	TRUE	BCL2L13	BCL2-like 13 (apoptosis facilitator)	Q9BXK5	GO:0005634;GO:0005739;GO:0006917;GO:0006919;GO:0008656;GO:0016020;GO:0016021;GO:0042981	-	-	-	TRUE	TRUE	TRUE	FALSE	FALSE	FALSE	TRUE	TRUE	FALSE	FALSE	FALSE	FALSE	TRUE	FALSE	TRUE	TRUE	TRUE	FALSE	FALSE	FALSE	FALSE	FALSE	FALSE	FALSE	-
23787	HIGH	TRUE	TRUE	MTCH1	mitochondrial carrier homolog 1 (C. elegans)	Q9NZJ7;Q9Y374;Q8IW90;Q5TDC3;Q5TDC2;B4E0C5;A8YXX5;A8KAX5;A4FVA6;	GO:0005515;GO:0005622;GO:0005739;GO:0005743;GO:0006919;GO:0009966;GO:0016020;GO:0016021;GO:0043065;GO:0045161;GO:0055085	-	-	610449	TRUE	FALSE	FALSE	FALSE	FALSE	FALSE	TRUE	FALSE	FALSE	FALSE	FALSE	FALSE	FALSE	TRUE	FALSE	TRUE	TRUE	FALSE	FALSE	FALSE	FALSE	FALSE	FALSE	FALSE	610449
23788	HIGH	TRUE	TRUE	MTCH2	mitochondrial carrier homolog 2 (C. elegans)	Q9Y6C9	GO:0005488;GO:0005739;GO:0005743;GO:0016020;GO:0016021;GO:0055085	-	-	-	TRUE	TRUE	TRUE	FALSE	FALSE	TRUE	FALSE	TRUE	FALSE	FALSE	TRUE	FALSE	FALSE	TRUE	FALSE	TRUE	TRUE	FALSE	TRUE	FALSE	FALSE	FALSE	FALSE	FALSE	613221
2395	HIGH	TRUE	TRUE	FXN	frataxin	Q16595	GO:0005515;GO:0005739;GO:0005759;GO:0005759;GO:0005829;GO:0006119;GO:0006783;GO:0006879;GO:0007005;GO:0007628;GO:0008198;GO:0008199;GO:0008284;GO:0009060;GO:0009792;GO:0010039;GO:0010722;GO:0016540;GO:0018283;GO:0019230;GO:0030307;GO:0034986;GO:0040015;GO:0046621;GO:0048554;GO:0051347;GO:0051349;GO:0051353;GO:0051537	-	-	229300;606829	TRUE	TRUE	FALSE	FALSE	FALSE	TRUE	TRUE	TRUE	FALSE	FALSE	FALSE	FALSE	FALSE	TRUE	TRUE	TRUE	TRUE	TRUE	TRUE	FALSE	FALSE	FALSE	FALSE	FALSE	606829
246269	HIGH	TRUE	FALSE	LACE1	lactation elevated 1	Q8WV93	GO:0000166;GO:0005524	-	-	-	TRUE	FALSE	FALSE	FALSE	FALSE	FALSE	FALSE	FALSE	FALSE	FALSE	FALSE	FALSE	FALSE	FALSE	TRUE	FALSE	TRUE	FALSE	FALSE	FALSE	FALSE	FALSE	FALSE	FALSE	-
253512	HIGH	TRUE	TRUE	SLC25A30	solute carrier family 25, member 30	Q5SVS4	GO:0005488;GO:0005739;GO:0005743;GO:0006839;GO:0016020;GO:0016021;GO:0055085	-	-	610793	TRUE	FALSE	FALSE	FALSE	FALSE	FALSE	FALSE	FALSE	FALSE	FALSE	FALSE	FALSE	FALSE	FALSE	FALSE	FALSE	FALSE	FALSE	FALSE	FALSE	FALSE	FALSE	FALSE	FALSE	610793
253827	HIGH	FALSE	TRUE	MSRB3	methionine sulfoxide reductase B3	Q8IXL7	GO:0000318;GO:0005739;GO:0005783;GO:0008113;GO:0008270;GO:0016491;GO:0030091;GO:0046872;GO:0055114	-	-	-	FALSE	FALSE	FALSE	FALSE	FALSE	FALSE	FALSE	FALSE	FALSE	FALSE	FALSE	FALSE	FALSE	FALSE	FALSE	FALSE	FALSE	FALSE	FALSE	FALSE	FALSE	FALSE	FALSE	FALSE	-
2542	HIGH	FALSE	FALSE	SLC37A4	solute carrier family 37 (glucose-6-phosphate transporter), member 4	O43826	GO:0005215;GO:0005783;GO:0005789;GO:0006006;GO:0008643;GO:0015152;GO:0015152;GO:0015760;GO:0016020;GO:0016021;GO:0055085	-	-	232220;232240;602671	TRUE	FALSE	FALSE	FALSE	FALSE	FALSE	FALSE	FALSE	FALSE	FALSE	FALSE	FALSE	FALSE	FALSE	FALSE	FALSE	FALSE	FALSE	FALSE	FALSE	FALSE	FALSE	FALSE	FALSE	602671
254552	HIGH	TRUE	TRUE	NUDT8	nudix (nucleoside diphosphate linked moiety X)-type motif 8	Q8WV74;	GO:0000287;GO:0005739;GO:0016787;GO:0030145	00790;	-	-	TRUE	FALSE	FALSE	FALSE	FALSE	TRUE	FALSE	FALSE	FALSE	FALSE	FALSE	FALSE	FALSE	FALSE	TRUE	TRUE	TRUE	FALSE	FALSE	FALSE	FALSE	FALSE	FALSE	FALSE	-
255101	HIGH	FALSE	FALSE	CCDC108	coiled-coil domain containing 108	Q6ZU64	GO:0005198;GO:0016020;GO:0016021	-	-	-	TRUE	FALSE	FALSE	FALSE	FALSE	FALSE	FALSE	FALSE	FALSE	FALSE	FALSE	FALSE	FALSE	FALSE	FALSE	FALSE	FALSE	FALSE	FALSE	FALSE	FALSE	FALSE	FALSE	FALSE	614270
257054	HIGH	FALSE	TRUE	LOC257054	similar to D-2-hydroxyglutarate dehydrogenase	-	-	-	-	-	FALSE	FALSE	FALSE	FALSE	FALSE	FALSE	FALSE	FALSE	FALSE	FALSE	FALSE	FALSE	FALSE	FALSE	FALSE	FALSE	FALSE	FALSE	FALSE	FALSE	FALSE	FALSE	FALSE	FALSE	-
25813	HIGH	TRUE	TRUE	SAMM50	sorting and assembly machinery component 50 homolog (S. cerevisiae)	Q9Y512	GO:0000299;GO:0001401;GO:0003674;GO:0005575;GO:0005737;GO:0005739;GO:0008150;GO:0016021;GO:0019867;GO:0070096	-	-	612058	TRUE	TRUE	FALSE	TRUE	FALSE	FALSE	FALSE	TRUE	FALSE	FALSE	TRUE	FALSE	TRUE	TRUE	TRUE	FALSE	TRUE	TRUE	TRUE	FALSE	FALSE	FALSE	FALSE	FALSE	612058
25821	HIGH	TRUE	TRUE	MTO1	mitochondrial translation optimization 1 homolog (S. cerevisiae)	Q9Y2Z2	GO:0005739;GO:0008033;GO:0009055;GO:0016491;GO:0050660	-	-	-	TRUE	FALSE	FALSE	FALSE	FALSE	FALSE	FALSE	FALSE	FALSE	FALSE	FALSE	FALSE	FALSE	FALSE	TRUE	TRUE	FALSE	FALSE	FALSE	FALSE	FALSE	FALSE	FALSE	FALSE	614667
25824	HIGH	TRUE	TRUE	PRDX5	peroxiredoxin 5	P30044	GO:0005737;GO:0005739;GO:0005777;GO:0006954;GO:0006979;GO:0016491;GO:0034614;GO:0043027;GO:0043066;GO:0044445;GO:0045454;GO:0051920;GO:0055114	-	-	606583	TRUE	TRUE	TRUE	TRUE	FALSE	TRUE	TRUE	TRUE	FALSE	FALSE	FALSE	FALSE	TRUE	TRUE	TRUE	TRUE	TRUE	TRUE	TRUE	FALSE	FALSE	FALSE	FALSE	FALSE	606583
25828	HIGH	TRUE	TRUE	TXN2	thioredoxin 2	Q99757	GO:0001666;GO:0005730;GO:0005737;GO:0005739;GO:0005739;GO:0006662;GO:0006810;GO:0006979;GO:0007584;GO:0008113;GO:0009055;GO:0009725;GO:0009749;GO:0014070;GO:0015035;GO:0022900;GO:0031669;GO:0032403;GO:0033743;GO:0042493;GO:0045454;GO:0048678	-	-	609063	TRUE	FALSE	FALSE	FALSE	FALSE	TRUE	TRUE	TRUE	FALSE	FALSE	TRUE	FALSE	TRUE	TRUE	TRUE	TRUE	TRUE	FALSE	FALSE	FALSE	FALSE	FALSE	FALSE	FALSE	609063
25874	HIGH	TRUE	FALSE	BRP44	brain protein 44	O95563	GO:0005739	-	-	-	TRUE	TRUE	FALSE	FALSE	FALSE	TRUE	TRUE	TRUE	FALSE	FALSE	FALSE	FALSE	FALSE	TRUE	TRUE	TRUE	TRUE	FALSE	TRUE	FALSE	FALSE	FALSE	FALSE	FALSE	614737
25875	HIGH	TRUE	FALSE	LETMD1	LETM1 domain containing 1	Q6P1Q0	GO:0005515;GO:0016020;GO:0016021	-	-	-	TRUE	FALSE	FALSE	FALSE	FALSE	FALSE	TRUE	FALSE	FALSE	FALSE	FALSE	FALSE	FALSE	FALSE	FALSE	FALSE	FALSE	TRUE	FALSE	FALSE	FALSE	FALSE	FALSE	TRUE	-
25902	HIGH	TRUE	TRUE	MTHFD1L	methylenetetrahydrofolate dehydrogenase (NADP+ dependent) 1-like	Q6UB35	GO:0000166;GO:0004329;GO:0005515;GO:0005524;GO:0005739;GO:0006730;GO:0008152;GO:0009396;GO:0015942;GO:0016874;GO:0042803;GO:0046653	00630;00670;	-	611427	TRUE	FALSE	TRUE	FALSE	FALSE	FALSE	TRUE	FALSE	FALSE	FALSE	FALSE	FALSE	TRUE	FALSE	FALSE	FALSE	FALSE	FALSE	TRUE	FALSE	FALSE	FALSE	FALSE	FALSE	611427
25915	HIGH	TRUE	FALSE	NDUFAF3	NADH dehydrogenase (ubiquinone) 1 alpha subcomplex, assembly factor 3	Q9BU61	GO:0005515;GO:0005634;GO:0005739;GO:0005743;GO:0016020;GO:0032981	-	-	252010;612911	TRUE	TRUE	FALSE	FALSE	FALSE	FALSE	FALSE	FALSE	FALSE	FALSE	TRUE	FALSE	TRUE	TRUE	TRUE	FALSE	TRUE	FALSE	TRUE	FALSE	FALSE	FALSE	FALSE	FALSE	612911
25932	HIGH	TRUE	TRUE	CLIC4	chloride intracellular channel 4	Q9Y696	GO:0005244;GO:0005247;GO:0005622;GO:0005625;GO:0005634;GO:0005737;GO:0005739;GO:0005886;GO:0005902;GO:0006811;GO:0006821;GO:0015629;GO:0016021;GO:0030154;GO:0030336;GO:0031404;GO:0031410;GO:0032403;GO:0034707	-	-	606536	FALSE	FALSE	FALSE	FALSE	FALSE	TRUE	TRUE	TRUE	FALSE	FALSE	FALSE	FALSE	TRUE	FALSE	TRUE	TRUE	FALSE	FALSE	FALSE	FALSE	FALSE	FALSE	FALSE	FALSE	606536
25953	HIGH	TRUE	TRUE	PNKD	paroxysmal nonkinesigenic dyskinesia	Q8N490	GO:0004416;GO:0005634;GO:0005737;GO:0005739;GO:0005739;GO:0008270;GO:0016020;GO:0016787;GO:0019898;GO:0046872	-	-	118800;609023	TRUE	FALSE	FALSE	FALSE	FALSE	FALSE	FALSE	FALSE	FALSE	FALSE	FALSE	FALSE	TRUE	TRUE	TRUE	FALSE	FALSE	TRUE	FALSE	FALSE	FALSE	FALSE	FALSE	FALSE	609023
25973	HIGH	TRUE	FALSE	PARS2	prolyl-tRNA synthetase 2, mitochondrial (putative)	Q7L3T8	GO:0000166;GO:0004827;GO:0005524;GO:0005737;GO:0005739;GO:0005759;GO:0006433;GO:0016874	00330;00970;	-	612036	TRUE	FALSE	FALSE	FALSE	FALSE	FALSE	FALSE	FALSE	FALSE	FALSE	FALSE	FALSE	FALSE	FALSE	FALSE	TRUE	FALSE	TRUE	FALSE	FALSE	FALSE	FALSE	FALSE	TRUE	612036
25994	HIGH	TRUE	FALSE	HIGD1A	HIG1 hypoxia inducible domain family, member 1A	Q9Y241	GO:0005515;GO:0006950;GO:0016020;GO:0016021;GO:0043234	-	-	-	TRUE	FALSE	FALSE	FALSE	FALSE	FALSE	FALSE	FALSE	FALSE	FALSE	FALSE	FALSE	FALSE	TRUE	FALSE	TRUE	TRUE	FALSE	FALSE	FALSE	FALSE	FALSE	FALSE	FALSE	-
25996	HIGH	TRUE	TRUE	REXO2	REX2, RNA exonuclease 2 homolog (S. cerevisiae)	Q9Y3B8	GO:0003676;GO:0005622;GO:0005634;GO:0005739;GO:0006139;GO:0008408;GO:0009117;GO:0016787;GO:0030145	-	-	607149	TRUE	TRUE	FALSE	FALSE	FALSE	TRUE	FALSE	FALSE	FALSE	FALSE	FALSE	FALSE	TRUE	FALSE	TRUE	TRUE	TRUE	FALSE	TRUE	FALSE	FALSE	FALSE	FALSE	FALSE	607149
26027	HIGH	FALSE	FALSE	ACOT11	acyl-CoA thioesterase 11	Q8WXI4	GO:0004091;GO:0005737;GO:0006631;GO:0007242;GO:0009409;GO:0016291;GO:0016787	00632;00903;01040;	-	606803	TRUE	FALSE	FALSE	FALSE	FALSE	FALSE	FALSE	TRUE	FALSE	FALSE	FALSE	FALSE	FALSE	FALSE	TRUE	TRUE	FALSE	FALSE	FALSE	FALSE	FALSE	FALSE	FALSE	FALSE	606803
26073	HIGH	TRUE	TRUE	POLDIP2	polymerase (DNA-directed), delta interacting protein 2	Q9Y2S7;Q9UG21;B4DEM9;	GO:0005634;GO:0005739;GO:0042645	-	-	611519	TRUE	FALSE	TRUE	FALSE	FALSE	TRUE	FALSE	TRUE	FALSE	FALSE	TRUE	FALSE	FALSE	TRUE	FALSE	FALSE	FALSE	FALSE	TRUE	FALSE	FALSE	FALSE	FALSE	FALSE	611519
26164	HIGH	TRUE	FALSE	GTPBP5	GTP binding protein 5 (putative)	Q9H4K7	GO:0000166;GO:0005525;GO:0005622;GO:0005739;GO:0042254	-	-	610919	TRUE	FALSE	FALSE	FALSE	FALSE	FALSE	FALSE	FALSE	FALSE	FALSE	FALSE	FALSE	FALSE	FALSE	FALSE	FALSE	FALSE	FALSE	FALSE	FALSE	FALSE	FALSE	FALSE	TRUE	610919
2617	HIGH	TRUE	FALSE	GARS	glycyl-tRNA synthetase	P41250	GO:0000166;GO:0004820;GO:0004820;GO:0005515;GO:0005524;GO:0005625;GO:0005737;GO:0005759;GO:0005829;GO:0006426;GO:0008219;GO:0016874;GO:0030141;GO:0045055	00260;00970;	-	600287;600794;601472	TRUE	FALSE	TRUE	FALSE	FALSE	FALSE	FALSE	TRUE	FALSE	FALSE	TRUE	FALSE	TRUE	FALSE	TRUE	TRUE	TRUE	FALSE	TRUE	FALSE	FALSE	FALSE	FALSE	FALSE	600287
2618	HIGH	FALSE	FALSE	GART	phosphoribosylglycinamide formyltransferase, phosphoribosylglycinamide synthetase, phosphoribosylaminoimidazole synthetase	P22102	GO:0000166;GO:0004637;GO:0004641;GO:0004644;GO:0005515;GO:0005524;GO:0005737;GO:0006164;GO:0006189;GO:0006189;GO:0008168;GO:0009058;GO:0009113;GO:0010033;GO:0010035;GO:0016740;GO:0016874;GO:0030145;GO:0046872;GO:0048513	00230;00670;	-	138440	TRUE	FALSE	FALSE	FALSE	FALSE	FALSE	FALSE	FALSE	FALSE	FALSE	FALSE	FALSE	FALSE	FALSE	TRUE	TRUE	FALSE	FALSE	TRUE	FALSE	FALSE	FALSE	FALSE	FALSE	138440
26275	HIGH	TRUE	TRUE	HIBCH	3-hydroxyisobutyryl-Coenzyme A hydrolase	Q6NVY1	GO:0003860;GO:0005515;GO:0005739;GO:0008152;GO:0009083;GO:0016787	00280;00410;00640;	-	250620;610690	TRUE	TRUE	TRUE	FALSE	FALSE	FALSE	TRUE	FALSE	FALSE	FALSE	FALSE	FALSE	FALSE	TRUE	TRUE	FALSE	TRUE	TRUE	TRUE	FALSE	FALSE	FALSE	FALSE	TRUE	610690
2628	HIGH	TRUE	TRUE	GATM	glycine amidinotransferase (L-arginine:glycine amidinotransferase)	P50440	GO:0005737;GO:0005739;GO:0005743;GO:0005758;GO:0006601;GO:0006979;GO:0007584;GO:0009790;GO:0010033;GO:0015068;GO:0016020;GO:0016740;GO:0016813;GO:0042246;GO:0043434;GO:0046689	00220;00260;00330;	-	602360;612718	TRUE	FALSE	FALSE	TRUE	FALSE	TRUE	FALSE	TRUE	FALSE	TRUE	FALSE	FALSE	FALSE	FALSE	FALSE	TRUE	FALSE	FALSE	FALSE	FALSE	FALSE	FALSE	FALSE	FALSE	602360
26284	HIGH	FALSE	FALSE	ERAL1	Era G-protein-like 1 (E. coli)	O75616	GO:0000166;GO:0003723;GO:0005525;GO:0005575;GO:0005622;GO:0008150	-	-	607435	TRUE	FALSE	FALSE	FALSE	FALSE	FALSE	FALSE	FALSE	FALSE	FALSE	FALSE	FALSE	FALSE	FALSE	FALSE	FALSE	FALSE	FALSE	FALSE	FALSE	FALSE	FALSE	FALSE	FALSE	607435
26292	HIGH	FALSE	TRUE	MYCBP	c-myc binding protein	Q99417	GO:0003713;GO:0005515;GO:0005634;GO:0005737;GO:0005739;GO:0007283;GO:0045449	-	519	606535	FALSE	FALSE	FALSE	FALSE	FALSE	FALSE	FALSE	FALSE	FALSE	FALSE	FALSE	FALSE	FALSE	FALSE	FALSE	FALSE	FALSE	FALSE	FALSE	FALSE	FALSE	FALSE	FALSE	FALSE	606535
2631	HIGH	TRUE	FALSE	GBAS	glioblastoma amplified sequence	O75323	GO:0005624;GO:0005739;GO:0005887	-	-	603004	TRUE	TRUE	TRUE	TRUE	FALSE	TRUE	TRUE	TRUE	FALSE	FALSE	TRUE	FALSE	FALSE	TRUE	TRUE	TRUE	TRUE	FALSE	TRUE	FALSE	FALSE	FALSE	FALSE	FALSE	603004
26353	HIGH	FALSE	FALSE	HSPB8	heat shock 22kDa protein 8	Q9UJY1	GO:0004674;GO:0005575;GO:0005622;GO:0008150;GO:0008219;GO:0009408;GO:0042802	-	-	158590;608014;608673	TRUE	FALSE	FALSE	FALSE	FALSE	FALSE	FALSE	FALSE	FALSE	FALSE	FALSE	FALSE	FALSE	FALSE	FALSE	FALSE	FALSE	FALSE	FALSE	FALSE	FALSE	FALSE	FALSE	FALSE	608014
26355	HIGH	TRUE	FALSE	FAM162A	family with sequence similarity 162, member A	Q96A26	GO:0016020;GO:0016021	-	-	608017	TRUE	TRUE	FALSE	FALSE	FALSE	FALSE	TRUE	FALSE	FALSE	FALSE	FALSE	FALSE	TRUE	TRUE	FALSE	TRUE	TRUE	FALSE	TRUE	FALSE	FALSE	FALSE	FALSE	FALSE	608017
2639	HIGH	TRUE	TRUE	GCDH	glutaryl-Coenzyme A dehydrogenase	Q92947	GO:0004361;GO:0005515;GO:0005739;GO:0005743;GO:0005759;GO:0050660;GO:0055114	00071;00310;00380;00632;	-	231670;608801	TRUE	FALSE	FALSE	FALSE	TRUE	FALSE	FALSE	TRUE	TRUE	FALSE	FALSE	FALSE	TRUE	TRUE	TRUE	TRUE	TRUE	FALSE	TRUE	FALSE	FALSE	FALSE	FALSE	TRUE	608801
2643	HIGH	FALSE	FALSE	GCH1	GTP cyclohydrolase 1	P30793	GO:0000166;GO:0003934;GO:0005509;GO:0005525;GO:0005625;GO:0005634;GO:0005737;GO:0005829;GO:0006184;GO:0006461;GO:0006729;GO:0006729;GO:0006809;GO:0006917;GO:0008270;GO:0014916;GO:0016787;GO:0030742;GO:0031410;GO:0032496;GO:0032496;GO:0034341;GO:0034341;GO:0034612;GO:0042311;GO:0042416;GO:0042803;GO:0043234;GO:0045776;GO:0046654;GO:0048265;GO:0050662;GO:0050884;GO:0051000;GO:0051000;GO:0051066;GO:…	00790;	-	128230;233910;600225	TRUE	FALSE	FALSE	FALSE	FALSE	FALSE	FALSE	FALSE	FALSE	FALSE	FALSE	FALSE	FALSE	FALSE	FALSE	FALSE	FALSE	FALSE	FALSE	FALSE	FALSE	FALSE	FALSE	FALSE	600225
2645	HIGH	FALSE	FALSE	GCK	glucokinase (hexokinase 4)	P35557	GO:0000166;GO:0004340;GO:0005515;GO:0005524;GO:0005536;GO:0005654;GO:0005829;GO:0005975;GO:0006006;GO:0006096;GO:0016301;GO:0016740;GO:0032024;GO:0042593;GO:0045721;GO:0045725;GO:0051594	00010;00052;00500;00521;04910;04930;04950;	-	125851;125853;138079;602485;606176;606391	TRUE	FALSE	FALSE	FALSE	FALSE	TRUE	FALSE	FALSE	FALSE	FALSE	FALSE	FALSE	FALSE	FALSE	FALSE	FALSE	FALSE	FALSE	FALSE	FALSE	FALSE	FALSE	FALSE	FALSE	138079
26504	HIGH	FALSE	FALSE	CNNM4	cyclin M4	Q6P4Q7	GO:0005886;GO:0006811;GO:0007601;GO:0016021;GO:0031214;GO:0050896	-	-	217080;607805	TRUE	FALSE	FALSE	FALSE	FALSE	FALSE	FALSE	FALSE	FALSE	FALSE	FALSE	FALSE	FALSE	FALSE	FALSE	FALSE	FALSE	FALSE	FALSE	FALSE	FALSE	FALSE	FALSE	FALSE	607805
26515	HIGH	TRUE	TRUE	FXC1	fracture callus 1 homolog (rat)	Q9Y5J6	GO:0005739;GO:0005743;GO:0007160;GO:0008270;GO:0015031;GO:0016020;GO:0019898;GO:0042719;GO:0045039;GO:0046872;GO:0055085	-	-	607388	TRUE	FALSE	FALSE	FALSE	FALSE	TRUE	TRUE	FALSE	FALSE	FALSE	FALSE	FALSE	FALSE	FALSE	FALSE	FALSE	FALSE	FALSE	FALSE	FALSE	FALSE	FALSE	FALSE	FALSE	607388
26517	HIGH	TRUE	TRUE	TIMM13	translocase of inner mitochondrial membrane 13 homolog (yeast)	Q9Y5L4	GO:0005515;GO:0005739;GO:0005744;GO:0007605;GO:0008270;GO:0015031;GO:0016020;GO:0042719;GO:0045039;GO:0046872;GO:0055085	-	-	607383	TRUE	FALSE	FALSE	FALSE	FALSE	TRUE	TRUE	FALSE	FALSE	TRUE	TRUE	FALSE	TRUE	TRUE	TRUE	TRUE	TRUE	TRUE	FALSE	FALSE	FALSE	FALSE	FALSE	FALSE	607383
26519	HIGH	TRUE	TRUE	TIMM10	translocase of inner mitochondrial membrane 10 homolog (yeast)	P62072	GO:0005515;GO:0005739;GO:0005744;GO:0007605;GO:0008270;GO:0015031;GO:0016020;GO:0042719;GO:0045039;GO:0046872;GO:0055085	-	623	602251	TRUE	FALSE	FALSE	TRUE	FALSE	TRUE	TRUE	FALSE	FALSE	FALSE	FALSE	FALSE	FALSE	FALSE	TRUE	TRUE	TRUE	TRUE	FALSE	FALSE	FALSE	FALSE	FALSE	FALSE	602251
26520	HIGH	TRUE	TRUE	TIMM9	translocase of inner mitochondrial membrane 9 homolog (yeast)	Q9Y5J7	GO:0005515;GO:0005739;GO:0005739;GO:0005744;GO:0007605;GO:0008270;GO:0015031;GO:0016020;GO:0042719;GO:0045039;GO:0046872;GO:0055085	-	623	607384	TRUE	TRUE	FALSE	FALSE	FALSE	TRUE	TRUE	FALSE	FALSE	FALSE	FALSE	FALSE	FALSE	TRUE	TRUE	TRUE	TRUE	TRUE	FALSE	FALSE	FALSE	FALSE	FALSE	FALSE	607384
26521	HIGH	TRUE	TRUE	TIMM8B	translocase of inner mitochondrial membrane 8 homolog B (yeast)	Q9Y5J9	GO:0005515;GO:0005739;GO:0005744;GO:0007605;GO:0008270;GO:0015031;GO:0016020;GO:0042719;GO:0045039;GO:0046872;GO:0055085	-	-	606659	TRUE	FALSE	FALSE	FALSE	FALSE	TRUE	FALSE	FALSE	FALSE	FALSE	TRUE	FALSE	FALSE	FALSE	FALSE	TRUE	FALSE	FALSE	FALSE	FALSE	FALSE	FALSE	FALSE	FALSE	606659
2653	HIGH	FALSE	TRUE	GCSH	glycine cleavage system protein H (aminomethyl carrier)	P23434	GO:0004047;GO:0005739;GO:0005960;GO:0019464;GO:0031405	-	-	238330;605899	TRUE	FALSE	FALSE	FALSE	FALSE	TRUE	FALSE	FALSE	FALSE	TRUE	TRUE	FALSE	TRUE	TRUE	TRUE	TRUE	TRUE	TRUE	FALSE	FALSE	FALSE	FALSE	FALSE	FALSE	238330
26589	HIGH	TRUE	TRUE	MRPL46	mitochondrial ribosomal protein L46	Q9H2W6	GO:0003674;GO:0005575;GO:0005739;GO:0005840;GO:0008150	-	320;324	611851	TRUE	FALSE	FALSE	TRUE	FALSE	FALSE	TRUE	FALSE	FALSE	FALSE	FALSE	FALSE	TRUE	TRUE	TRUE	TRUE	TRUE	TRUE	TRUE	FALSE	FALSE	FALSE	FALSE	FALSE	611851
2671	HIGH	TRUE	FALSE	GFER	growth factor, augmenter of liver regeneration	P55789	GO:0005515;GO:0005575;GO:0005739;GO:0007283;GO:0008283;GO:0016491;GO:0016972;GO:0055114	-	-	600924;613076	TRUE	FALSE	FALSE	FALSE	FALSE	FALSE	FALSE	TRUE	FALSE	FALSE	FALSE	FALSE	FALSE	FALSE	FALSE	TRUE	FALSE	TRUE	FALSE	FALSE	FALSE	FALSE	FALSE	TRUE	600924
27034	HIGH	TRUE	TRUE	ACAD8	acyl-Coenzyme A dehydrogenase family, member 8	Q9UKU7	GO:0003995;GO:0005739;GO:0006629;GO:0009083;GO:0045449;GO:0050660;GO:0055114	00120;00281;00624;	-	604773;611283	TRUE	FALSE	FALSE	FALSE	FALSE	FALSE	FALSE	TRUE	FALSE	FALSE	FALSE	FALSE	FALSE	TRUE	TRUE	TRUE	TRUE	FALSE	TRUE	FALSE	FALSE	FALSE	FALSE	FALSE	604773
27068	HIGH	TRUE	TRUE	PPA2	pyrophosphatase (inorganic) 2	Q9H2U2	GO:0000287;GO:0004427;GO:0005737;GO:0005739;GO:0006796;GO:0016787	00190;	-	609988	TRUE	TRUE	TRUE	FALSE	TRUE	TRUE	FALSE	TRUE	FALSE	FALSE	FALSE	FALSE	TRUE	TRUE	TRUE	TRUE	TRUE	FALSE	TRUE	FALSE	FALSE	FALSE	FALSE	FALSE	609988
27069	HIGH	TRUE	TRUE	GHITM	growth hormone inducible transmembrane protein	Q9H3K2	GO:0003674;GO:0008150;GO:0016020;GO:0016021	-	-	-	TRUE	FALSE	FALSE	FALSE	FALSE	FALSE	FALSE	FALSE	FALSE	FALSE	FALSE	FALSE	FALSE	TRUE	FALSE	FALSE	TRUE	FALSE	TRUE	FALSE	FALSE	FALSE	FALSE	FALSE	-
27079	HIGH	FALSE	FALSE	RPUSD2	RNA pseudouridylate synthase domain containing 2	Q8IZ73	GO:0001522;GO:0003723;GO:0005515;GO:0009982	-	-	-	TRUE	FALSE	FALSE	FALSE	FALSE	FALSE	FALSE	FALSE	FALSE	FALSE	FALSE	FALSE	FALSE	FALSE	FALSE	FALSE	FALSE	FALSE	FALSE	FALSE	FALSE	FALSE	FALSE	FALSE	-
27089	HIGH	TRUE	TRUE	UQCRQ	ubiquinol-cytochrome c reductase, complex III subunit VII, 9.5kDa	O14949	GO:0005739;GO:0005743;GO:0006810;GO:0008121;GO:0016020;GO:0022900;GO:0070469	00190;	-	124000;612080	TRUE	TRUE	FALSE	FALSE	FALSE	FALSE	FALSE	FALSE	FALSE	FALSE	FALSE	FALSE	FALSE	TRUE	TRUE	TRUE	TRUE	FALSE	FALSE	FALSE	FALSE	FALSE	FALSE	FALSE	612080
2710	HIGH	TRUE	TRUE	GK	glycerol kinase	P32189;Q6IQ27;B4DH54;B4DFX4;A6NJP5;	GO:0000166;GO:0004370;GO:0004370;GO:0005524;GO:0005737;GO:0005739;GO:0005741;GO:0005829;GO:0005975;GO:0006072;GO:0016020;GO:0016740	00561;03320;	-	300474;307030	TRUE	FALSE	FALSE	FALSE	FALSE	TRUE	FALSE	TRUE	FALSE	FALSE	FALSE	FALSE	TRUE	FALSE	TRUE	TRUE	TRUE	FALSE	FALSE	FALSE	FALSE	FALSE	FALSE	FALSE	300474
27109	HIGH	TRUE	TRUE	ATP5S	ATP synthase, H+ transporting, mitochondrial F0 complex, subunit s (factor B)	Q99766	GO:0005739;GO:0005743;GO:0006754;GO:0006811;GO:0015078;GO:0015992;GO:0016020;GO:0045263	-	-	-	TRUE	FALSE	FALSE	FALSE	FALSE	TRUE	FALSE	FALSE	FALSE	FALSE	FALSE	FALSE	FALSE	TRUE	FALSE	TRUE	TRUE	FALSE	FALSE	FALSE	FALSE	FALSE	FALSE	FALSE	-
2712	HIGH	TRUE	TRUE	GK2	glycerol kinase 2	Q14410	GO:0000166;GO:0004370;GO:0005524;GO:0005737;GO:0005739;GO:0005741;GO:0005975;GO:0006072;GO:0016020;GO:0016740	00561;03320;	-	600148	TRUE	FALSE	FALSE	FALSE	FALSE	FALSE	FALSE	FALSE	FALSE	FALSE	FALSE	FALSE	FALSE	FALSE	FALSE	FALSE	FALSE	FALSE	FALSE	FALSE	FALSE	FALSE	FALSE	FALSE	600148
27129	HIGH	TRUE	FALSE	HSPB7	heat shock 27kDa protein family, member 7 (cardiovascular)	Q9UBY9	GO:0006986;GO:0008016;GO:0008022;GO:0009408	-	-	610692	TRUE	FALSE	FALSE	FALSE	FALSE	FALSE	FALSE	TRUE	FALSE	FALSE	FALSE	FALSE	FALSE	FALSE	TRUE	FALSE	FALSE	FALSE	FALSE	FALSE	FALSE	FALSE	FALSE	FALSE	610692
2713	HIGH	FALSE	FALSE	GK3P	glycerol kinase 3 pseudogene	-	-	-	-	600149	TRUE	TRUE	FALSE	FALSE	FALSE	FALSE	FALSE	FALSE	FALSE	FALSE	FALSE	FALSE	FALSE	FALSE	FALSE	FALSE	FALSE	FALSE	FALSE	FALSE	FALSE	FALSE	FALSE	FALSE	600149
27165	HIGH	TRUE	TRUE	GLS2	glutaminase 2 (liver, mitochondrial)	Q9UI32	GO:0004359;GO:0005515;GO:0005739;GO:0005759;GO:0006520;GO:0006541;GO:0016787	00251;00471;00910;	-	606365	TRUE	FALSE	FALSE	FALSE	FALSE	FALSE	FALSE	FALSE	FALSE	FALSE	TRUE	FALSE	FALSE	FALSE	FALSE	TRUE	FALSE	TRUE	FALSE	FALSE	FALSE	FALSE	FALSE	FALSE	606365
27166	HIGH	TRUE	TRUE	PRELID1	PRELI domain containing 1	Q9Y255	GO:0005739;GO:0006955;GO:0007275	-	-	605733	TRUE	FALSE	FALSE	FALSE	FALSE	FALSE	FALSE	FALSE	FALSE	FALSE	FALSE	FALSE	FALSE	FALSE	FALSE	FALSE	FALSE	FALSE	FALSE	FALSE	FALSE	FALSE	FALSE	TRUE	605733
27185	HIGH	FALSE	FALSE	DISC1	disrupted in schizophrenia 1	Q9NRI5	GO:0005515;GO:0005575;GO:0005737;GO:0005813;GO:0005856;GO:0005874;GO:0007399;GO:0008150	-	-	181500;604906;605210	TRUE	FALSE	FALSE	FALSE	FALSE	FALSE	FALSE	FALSE	FALSE	FALSE	FALSE	FALSE	FALSE	FALSE	FALSE	FALSE	FALSE	FALSE	FALSE	FALSE	FALSE	FALSE	FALSE	FALSE	605210
27235	HIGH	TRUE	TRUE	COQ2	coenzyme Q2 homolog, prenyltransferase (yeast)	Q96H96	GO:0004659;GO:0005739;GO:0006071;GO:0006744;GO:0008299;GO:0009058;GO:0016020;GO:0016021;GO:0016740	00130;	-	607426;609825	TRUE	FALSE	FALSE	FALSE	FALSE	FALSE	FALSE	FALSE	FALSE	FALSE	FALSE	FALSE	FALSE	FALSE	FALSE	FALSE	FALSE	FALSE	FALSE	FALSE	FALSE	FALSE	FALSE	FALSE	609825
27247	HIGH	TRUE	TRUE	NFU1	NFU1 iron-sulfur cluster scaffold homolog (S. cerevisiae)	Q9UMS0	GO:0005506;GO:0005515;GO:0005634;GO:0005737;GO:0005739;GO:0005829;GO:0016226;GO:0051539	-	-	608100	TRUE	TRUE	TRUE	FALSE	FALSE	FALSE	TRUE	TRUE	FALSE	FALSE	TRUE	FALSE	TRUE	TRUE	TRUE	TRUE	TRUE	TRUE	TRUE	FALSE	FALSE	FALSE	FALSE	FALSE	608100
27292	HIGH	FALSE	FALSE	DIMT1L	DIM1 dimethyladenosine transferase 1-like (S. cerevisiae)	Q9UNQ2	GO:0000154;GO:0000179;GO:0003723;GO:0005634;GO:0005730;GO:0008168;GO:0016740	-	-	612499	TRUE	FALSE	FALSE	FALSE	FALSE	FALSE	FALSE	FALSE	FALSE	FALSE	FALSE	FALSE	TRUE	FALSE	FALSE	FALSE	FALSE	FALSE	FALSE	FALSE	FALSE	FALSE	FALSE	FALSE	612499
2731	HIGH	TRUE	TRUE	GLDC	glycine dehydrogenase (decarboxylating)	P23378	GO:0004375;GO:0005739;GO:0006546;GO:0009055;GO:0016491;GO:0030170;GO:0055114	00260;	-	238300;605899	FALSE	FALSE	FALSE	FALSE	FALSE	TRUE	TRUE	TRUE	FALSE	TRUE	TRUE	FALSE	FALSE	FALSE	FALSE	TRUE	FALSE	FALSE	FALSE	FALSE	FALSE	FALSE	FALSE	FALSE	238300
27349	HIGH	TRUE	TRUE	MCAT	malonyl CoA:ACP acyltransferase (mitochondrial)	Q8IVS2	GO:0004314;GO:0005488;GO:0005739;GO:0006633;GO:0008152;GO:0016740	00061;	-	-	TRUE	FALSE	FALSE	FALSE	FALSE	FALSE	TRUE	TRUE	FALSE	FALSE	FALSE	FALSE	FALSE	TRUE	TRUE	TRUE	FALSE	TRUE	TRUE	FALSE	FALSE	FALSE	FALSE	FALSE	614479
27429	HIGH	TRUE	TRUE	HTRA2	HtrA serine peptidase 2	O43464	GO:0004252;GO:0005634;GO:0005739;GO:0005758;GO:0005783;GO:0005789;GO:0006508;GO:0006915;GO:0006950;GO:0007005;GO:0007628;GO:0008233;GO:0008629;GO:0016020;GO:0016021;GO:0030900;GO:0040014;GO:0048666;GO:0051082	-	-	606441;610297	TRUE	FALSE	FALSE	TRUE	FALSE	TRUE	TRUE	FALSE	FALSE	FALSE	TRUE	FALSE	FALSE	TRUE	TRUE	TRUE	TRUE	TRUE	TRUE	FALSE	FALSE	FALSE	FALSE	FALSE	606441
2744	HIGH	TRUE	TRUE	GLS	glutaminase	O94925	GO:0004359;GO:0005739;GO:0005759;GO:0006543;GO:0016787	00251;00471;00910;	-	138280	TRUE	FALSE	TRUE	FALSE	FALSE	FALSE	FALSE	TRUE	FALSE	FALSE	FALSE	FALSE	TRUE	FALSE	FALSE	FALSE	TRUE	FALSE	TRUE	FALSE	FALSE	FALSE	FALSE	FALSE	138280
27440	HIGH	TRUE	FALSE	CECR5	cat eye syndrome chromosome region, candidate 5	Q9BXW7	GO:0008152;GO:0016787	-	-	-	TRUE	TRUE	TRUE	FALSE	FALSE	FALSE	FALSE	TRUE	FALSE	FALSE	TRUE	FALSE	FALSE	TRUE	TRUE	TRUE	FALSE	TRUE	TRUE	FALSE	FALSE	FALSE	FALSE	FALSE	-
2746	HIGH	TRUE	TRUE	GLUD1	glutamate dehydrogenase 1	P00367	GO:0000166;GO:0004352;GO:0004353;GO:0004353;GO:0005524;GO:0005525;GO:0005737;GO:0005739;GO:0005759;GO:0005759;GO:0006520;GO:0006537;GO:0016491;GO:0019459;GO:0032024;GO:0042802;GO:0043531;GO:0055114;GO:0070403;GO:0070728	00251;00330;00471;00910;	-	138130;606762	TRUE	TRUE	TRUE	TRUE	FALSE	TRUE	TRUE	TRUE	TRUE	TRUE	TRUE	TRUE	TRUE	TRUE	TRUE	TRUE	TRUE	TRUE	TRUE	FALSE	FALSE	FALSE	FALSE	FALSE	138130
2747	HIGH	FALSE	TRUE	GLUD2	glutamate dehydrogenase 2	P49448	GO:0004352;GO:0004353;GO:0005488;GO:0005525;GO:0005737;GO:0005739;GO:0005759;GO:0006520;GO:0006537;GO:0016491;GO:0019459;GO:0043531;GO:0055114;GO:0070728	00251;00330;00471;00910;	-	300144	TRUE	TRUE	FALSE	FALSE	FALSE	FALSE	FALSE	FALSE	FALSE	FALSE	FALSE	FALSE	TRUE	FALSE	TRUE	TRUE	TRUE	FALSE	FALSE	FALSE	FALSE	FALSE	FALSE	FALSE	300144
275	HIGH	TRUE	TRUE	AMT	aminomethyltransferase	P48728	GO:0004047;GO:0005737;GO:0005739;GO:0006546;GO:0008483;GO:0016740	00260;00670;00910;	-	238310;605899	TRUE	FALSE	FALSE	FALSE	FALSE	FALSE	FALSE	TRUE	FALSE	FALSE	FALSE	FALSE	FALSE	FALSE	FALSE	TRUE	FALSE	FALSE	FALSE	FALSE	FALSE	FALSE	FALSE	FALSE	238310
2778	HIGH	FALSE	FALSE	GNAS	GNAS complex locus	Q5JWF2;O95467;P63092;P84996	GO:0000166;GO:0001726;GO:0001958;GO:0003674;GO:0003924;GO:0004871;GO:0005515;GO:0005525;GO:0005576;GO:0005624;GO:0005737;GO:0005834;GO:0005886;GO:0005886;GO:0005886;GO:0006112;GO:0007165;GO:0007186;GO:0007186;GO:0007190;GO:0007191;GO:0007565;GO:0007608;GO:0009306;GO:0009755;GO:0009791;GO:0019001;GO:0019898;GO:0031224;GO:0032588;GO:0035116;GO:0040032;GO:0042493;GO:0042802;GO:0045669;GO:0045672;GO:…	04020;04540;04730;04742;04912;04916;05110;	-	102200;103580;139320;166350;174800;219090;603233;612463	TRUE	FALSE	FALSE	FALSE	FALSE	FALSE	FALSE	TRUE	FALSE	FALSE	FALSE	FALSE	TRUE	TRUE	FALSE	TRUE	FALSE	FALSE	TRUE	FALSE	FALSE	FALSE	FALSE	FALSE	139320
2805	HIGH	FALSE	TRUE	GOT1	glutamic-oxaloacetic transaminase 1, soluble (aspartate aminotransferase 1)	P17174	GO:0004069;GO:0004609;GO:0005625;GO:0005737;GO:0005764;GO:0005829;GO:0005829;GO:0006107;GO:0006114;GO:0006520;GO:0006532;GO:0006533;GO:0009058;GO:0019550;GO:0019551;GO:0030170;GO:0031406;GO:0032869;GO:0043679;GO:0051384;GO:0055089	00251;00252;00272;00330;00350;00360;00400;00401;00710;00950;	-	138180	TRUE	TRUE	FALSE	FALSE	FALSE	FALSE	FALSE	TRUE	FALSE	FALSE	TRUE	FALSE	FALSE	FALSE	TRUE	TRUE	FALSE	FALSE	FALSE	FALSE	FALSE	FALSE	FALSE	FALSE	138180
2806	HIGH	TRUE	TRUE	GOT2	glutamic-oxaloacetic transaminase 2, mitochondrial (aspartate aminotransferase 2)	P00505	GO:0004069;GO:0005739;GO:0005743;GO:0005759;GO:0005759;GO:0005886;GO:0006107;GO:0006520;GO:0006532;GO:0006533;GO:0009058;GO:0015908;GO:0019550;GO:0019551;GO:0030170;GO:0045471	00251;00252;00272;00330;00350;00360;00400;00401;00710;00950;	-	138150	TRUE	TRUE	TRUE	TRUE	FALSE	TRUE	TRUE	TRUE	TRUE	TRUE	TRUE	FALSE	TRUE	TRUE	TRUE	TRUE	TRUE	TRUE	TRUE	FALSE	FALSE	FALSE	FALSE	FALSE	138150
2820	HIGH	TRUE	TRUE	GPD2	glycerol-3-phosphate dehydrogenase 2 (mitochondrial)	P43304	GO:0004368;GO:0005509;GO:0005739;GO:0005743;GO:0006072;GO:0006094;GO:0009331;GO:0016491;GO:0055114	00564;	-	125853;138430	TRUE	TRUE	FALSE	FALSE	FALSE	TRUE	FALSE	FALSE	TRUE	FALSE	FALSE	FALSE	TRUE	TRUE	TRUE	TRUE	TRUE	FALSE	TRUE	FALSE	FALSE	FALSE	FALSE	FALSE	138430
2821	HIGH	FALSE	FALSE	GPI	glucose phosphate isomerase	P06744	GO:0001525;GO:0004347;GO:0005125;GO:0005576;GO:0005615;GO:0005737;GO:0005975;GO:0006094;GO:0006096;GO:0006959;GO:0007599;GO:0008083;GO:0016853	00010;00030;00500;	-	172400	TRUE	TRUE	TRUE	FALSE	FALSE	FALSE	TRUE	TRUE	FALSE	FALSE	FALSE	FALSE	TRUE	FALSE	TRUE	TRUE	TRUE	FALSE	TRUE	FALSE	FALSE	FALSE	FALSE	FALSE	172400
283130	HIGH	FALSE	TRUE	SLC25A45	solute carrier family 25, member 45	Q8N413	GO:0005488;GO:0005739;GO:0005743;GO:0016020;GO:0016021;GO:0055085	-	-	610825	TRUE	FALSE	FALSE	FALSE	FALSE	FALSE	FALSE	FALSE	FALSE	FALSE	FALSE	FALSE	FALSE	FALSE	FALSE	FALSE	FALSE	FALSE	FALSE	FALSE	FALSE	FALSE	FALSE	FALSE	610825
283398	HIGH	FALSE	TRUE	LOC283398	similar to sucb	Q96I99	-	00020;00640;	393	-	TRUE	FALSE	FALSE	TRUE	FALSE	TRUE	FALSE	TRUE	FALSE	FALSE	FALSE	FALSE	TRUE	FALSE	TRUE	TRUE	TRUE	FALSE	FALSE	FALSE	FALSE	FALSE	FALSE	FALSE	-
283458	HIGH	FALSE	FALSE	NME2P1	non-metastatic cells 2, protein (NM23B) expressed in, pseudogene 1	O60361;	-	-	-	-	TRUE	FALSE	TRUE	FALSE	FALSE	FALSE	FALSE	FALSE	FALSE	FALSE	FALSE	FALSE	FALSE	FALSE	FALSE	FALSE	FALSE	FALSE	FALSE	FALSE	FALSE	FALSE	FALSE	FALSE	-
283600	HIGH	TRUE	TRUE	C14orf68	chromosome 14 open reading frame 68	Q6Q0C1	GO:0005215;GO:0005488;GO:0005739;GO:0005743;GO:0016020;GO:0016021;GO:0055085	-	-	609911	TRUE	FALSE	FALSE	FALSE	FALSE	FALSE	FALSE	FALSE	FALSE	FALSE	FALSE	FALSE	FALSE	FALSE	FALSE	FALSE	FALSE	FALSE	FALSE	FALSE	FALSE	FALSE	FALSE	FALSE	609911
284273	HIGH	TRUE	FALSE	ZADH2	zinc binding alcohol dehydrogenase domain containing 2	Q8N4Q0	GO:0005488;GO:0005777;GO:0008270;GO:0016491;GO:0055114	-	-	-	TRUE	FALSE	FALSE	FALSE	FALSE	FALSE	TRUE	TRUE	FALSE	FALSE	TRUE	FALSE	TRUE	TRUE	TRUE	TRUE	TRUE	TRUE	TRUE	FALSE	FALSE	FALSE	FALSE	FALSE	-
284427	HIGH	FALSE	TRUE	SLC25A41	solute carrier family 25, member 41	Q8N5S1	GO:0005215;GO:0005488;GO:0005739;GO:0005743;GO:0016020;GO:0016021;GO:0055085	-	-	610822	TRUE	FALSE	FALSE	FALSE	FALSE	FALSE	FALSE	FALSE	FALSE	FALSE	FALSE	FALSE	FALSE	FALSE	FALSE	FALSE	FALSE	FALSE	FALSE	FALSE	FALSE	FALSE	FALSE	FALSE	610822
284439	HIGH	TRUE	TRUE	SLC25A42	solute carrier family 25, member 42	Q86VD7	GO:0005488;GO:0005739;GO:0005743;GO:0016020;GO:0016021;GO:0055085	-	-	610823	TRUE	FALSE	FALSE	FALSE	FALSE	FALSE	FALSE	FALSE	FALSE	FALSE	FALSE	FALSE	FALSE	TRUE	TRUE	FALSE	TRUE	FALSE	FALSE	FALSE	FALSE	FALSE	FALSE	FALSE	610823
284486	HIGH	TRUE	FALSE	THEM5	thioesterase superfamily member 5	Q8N1Q8	GO:0016787	-	-	-	TRUE	FALSE	FALSE	FALSE	FALSE	FALSE	FALSE	FALSE	FALSE	FALSE	FALSE	FALSE	FALSE	FALSE	FALSE	FALSE	FALSE	FALSE	FALSE	FALSE	FALSE	FALSE	FALSE	FALSE	-
284723	HIGH	TRUE	TRUE	SLC25A34	solute carrier family 25, member 34	Q6PIV7	GO:0005488;GO:0005739;GO:0005743;GO:0016020;GO:0016021;GO:0055085	-	-	610817	TRUE	FALSE	FALSE	FALSE	FALSE	FALSE	FALSE	FALSE	FALSE	FALSE	FALSE	FALSE	FALSE	FALSE	FALSE	FALSE	TRUE	FALSE	FALSE	FALSE	FALSE	FALSE	FALSE	FALSE	610817
285367	HIGH	FALSE	FALSE	RPUSD3	RNA pseudouridylate synthase domain containing 3	Q6P087	GO:0001522;GO:0003723;GO:0009982	-	-	-	TRUE	FALSE	FALSE	FALSE	FALSE	FALSE	FALSE	FALSE	FALSE	FALSE	FALSE	FALSE	FALSE	FALSE	FALSE	FALSE	FALSE	FALSE	FALSE	FALSE	FALSE	FALSE	FALSE	FALSE	-
285521	HIGH	TRUE	TRUE	COX18	COX18 cytochrome c oxidase assembly homolog (S. cerevisiae)	Q8N8Q8	GO:0005739;GO:0005743;GO:0008535;GO:0008565;GO:0016020;GO:0016021;GO:0031305;GO:0051204	-	-	610428	TRUE	FALSE	FALSE	FALSE	FALSE	FALSE	FALSE	FALSE	FALSE	FALSE	FALSE	FALSE	FALSE	FALSE	FALSE	FALSE	FALSE	FALSE	FALSE	FALSE	FALSE	FALSE	FALSE	FALSE	610428
286297	HIGH	FALSE	FALSE	LOC286297	hypothetical protein LOC286297	Q8WX68;	-	-	-	-	TRUE	FALSE	FALSE	FALSE	FALSE	FALSE	FALSE	FALSE	FALSE	FALSE	FALSE	FALSE	FALSE	FALSE	FALSE	FALSE	FALSE	FALSE	FALSE	FALSE	FALSE	FALSE	FALSE	FALSE	-
2875	HIGH	FALSE	TRUE	GPT	glutamic-pyruvate transaminase (alanine aminotransferase)	P24298	GO:0004021;GO:0005737;GO:0005829;GO:0006094;GO:0006807;GO:0008483;GO:0009058;GO:0016847;GO:0030170	00251;00252;00710;	-	138200	TRUE	FALSE	FALSE	FALSE	FALSE	FALSE	FALSE	FALSE	FALSE	FALSE	FALSE	FALSE	FALSE	FALSE	TRUE	FALSE	FALSE	FALSE	FALSE	FALSE	FALSE	FALSE	FALSE	FALSE	138200
2879	HIGH	TRUE	TRUE	GPX4	glutathione peroxidase 4 (phospholipid hydroperoxidase)	P36969	GO:0004602;GO:0005625;GO:0005634;GO:0005635;GO:0005737;GO:0005739;GO:0005743;GO:0005829;GO:0006325;GO:0006644;GO:0006749;GO:0006979;GO:0007275;GO:0007283;GO:0007568;GO:0008430;GO:0016491;GO:0032355;GO:0042744;GO:0043295;GO:0047066;GO:0050727;GO:0055114	00480;00590;	-	138322	TRUE	FALSE	FALSE	FALSE	FALSE	TRUE	FALSE	FALSE	FALSE	FALSE	FALSE	FALSE	FALSE	TRUE	FALSE	TRUE	TRUE	FALSE	FALSE	FALSE	FALSE	FALSE	FALSE	FALSE	138322
28957	HIGH	TRUE	TRUE	MRPS28	mitochondrial ribosomal protein S28	Q9Y2Q9	GO:0003674;GO:0005739;GO:0005763;GO:0005840;GO:0008150	-	320;315	611990	TRUE	TRUE	TRUE	FALSE	FALSE	FALSE	TRUE	FALSE	FALSE	FALSE	FALSE	FALSE	TRUE	TRUE	TRUE	TRUE	TRUE	FALSE	TRUE	FALSE	FALSE	FALSE	FALSE	FALSE	-
28958	HIGH	FALSE	FALSE	CCDC56	coiled-coil domain containing 56	Q9Y2R0	GO:0005739;GO:0016020;GO:0016021	-	-	-	TRUE	TRUE	FALSE	FALSE	FALSE	TRUE	FALSE	FALSE	FALSE	FALSE	TRUE	FALSE	TRUE	TRUE	FALSE	TRUE	FALSE	TRUE	FALSE	FALSE	FALSE	FALSE	FALSE	FALSE	614775
2896	HIGH	FALSE	TRUE	GRN	granulin	P28799	GO:0001835;GO:0005125;GO:0005576;GO:0005615;GO:0005737;GO:0005739;GO:0007165;GO:0007566;GO:0008083;GO:0050679	-	-	138945;607485	FALSE	FALSE	FALSE	FALSE	FALSE	TRUE	FALSE	TRUE	FALSE	FALSE	FALSE	FALSE	FALSE	FALSE	FALSE	TRUE	FALSE	TRUE	FALSE	FALSE	FALSE	FALSE	FALSE	FALSE	138945
28973	HIGH	TRUE	TRUE	MRPS18B	mitochondrial ribosomal protein S18B	Q9Y676	GO:0003735;GO:0005622;GO:0005739;GO:0005763;GO:0005840;GO:0006412	-	320;315	611982	TRUE	TRUE	FALSE	FALSE	FALSE	FALSE	TRUE	FALSE	FALSE	FALSE	FALSE	FALSE	FALSE	TRUE	TRUE	TRUE	TRUE	FALSE	TRUE	FALSE	FALSE	FALSE	FALSE	FALSE	611982
28976	HIGH	TRUE	TRUE	ACAD9	acyl-Coenzyme A dehydrogenase family, member 9	Q9H845	GO:0003995;GO:0005739;GO:0050660;GO:0055114	00120;00281;00624;	-	611103;611126	TRUE	TRUE	TRUE	FALSE	FALSE	FALSE	TRUE	TRUE	FALSE	TRUE	TRUE	FALSE	TRUE	TRUE	TRUE	TRUE	TRUE	TRUE	TRUE	FALSE	FALSE	FALSE	FALSE	FALSE	611103
28977	HIGH	TRUE	FALSE	MRPL42	mitochondrial ribosomal protein L42	Q9Y6G3	GO:0003735;GO:0005739;GO:0005763;GO:0005840;GO:0006412	-	320;324	611847	TRUE	FALSE	FALSE	FALSE	FALSE	FALSE	FALSE	FALSE	FALSE	FALSE	FALSE	FALSE	FALSE	FALSE	FALSE	TRUE	TRUE	FALSE	FALSE	FALSE	FALSE	FALSE	FALSE	TRUE	611847
28998	HIGH	TRUE	TRUE	MRPL13	mitochondrial ribosomal protein L13	Q9BYD1	GO:0003735;GO:0005622;GO:0005739;GO:0005762;GO:0005840;GO:0006412	03010;	320;324	610200	TRUE	TRUE	TRUE	TRUE	FALSE	FALSE	TRUE	FALSE	FALSE	FALSE	FALSE	FALSE	TRUE	TRUE	TRUE	TRUE	TRUE	TRUE	TRUE	FALSE	FALSE	FALSE	FALSE	FALSE	610200
29063	HIGH	FALSE	FALSE	ZCCHC4	zinc finger, CCHC domain containing 4	Q9H5U6	GO:0003676;GO:0008168;GO:0008270;GO:0016740;GO:0032259;GO:0046872	-	-	611792	TRUE	FALSE	FALSE	FALSE	FALSE	FALSE	FALSE	FALSE	FALSE	FALSE	FALSE	FALSE	FALSE	FALSE	FALSE	FALSE	FALSE	FALSE	FALSE	FALSE	FALSE	FALSE	FALSE	FALSE	611792
29074	HIGH	TRUE	TRUE	MRPL18	mitochondrial ribosomal protein L18	Q9H0U6	GO:0003735;GO:0005739;GO:0005761;GO:0005840;GO:0006412;GO:0045182	-	320;324	611831	TRUE	TRUE	FALSE	FALSE	FALSE	FALSE	FALSE	FALSE	FALSE	FALSE	FALSE	FALSE	FALSE	TRUE	FALSE	TRUE	TRUE	FALSE	TRUE	FALSE	FALSE	FALSE	FALSE	FALSE	611831
29088	HIGH	TRUE	TRUE	MRPL15	mitochondrial ribosomal protein L15	Q9P015	GO:0003735;GO:0005622;GO:0005739;GO:0005840;GO:0006412;GO:0015934	-	320;324	611828	TRUE	FALSE	TRUE	FALSE	FALSE	TRUE	FALSE	FALSE	FALSE	FALSE	FALSE	FALSE	TRUE	TRUE	FALSE	TRUE	FALSE	FALSE	TRUE	FALSE	FALSE	FALSE	FALSE	FALSE	611828
29090	HIGH	TRUE	TRUE	C18orf55	chromosome 18 open reading frame 55	Q9BVV7	GO:0005739;GO:0015031;GO:0016020;GO:0016021;GO:0055085	-	-	-	FALSE	TRUE	FALSE	FALSE	FALSE	FALSE	FALSE	FALSE	FALSE	FALSE	FALSE	FALSE	TRUE	TRUE	FALSE	FALSE	TRUE	FALSE	FALSE	FALSE	FALSE	FALSE	FALSE	TRUE	-
29093	HIGH	TRUE	TRUE	MRPL22	mitochondrial ribosomal protein L22	Q9NWU5	GO:0003735;GO:0005622;GO:0005739;GO:0005840;GO:0006412;GO:0015934	-	320;324	611835	TRUE	TRUE	TRUE	FALSE	FALSE	FALSE	TRUE	FALSE	FALSE	FALSE	FALSE	FALSE	TRUE	FALSE	TRUE	FALSE	TRUE	FALSE	TRUE	FALSE	FALSE	FALSE	FALSE	FALSE	611835
291	HIGH	TRUE	TRUE	SLC25A4	solute carrier family 25 (mitochondrial carrier; adenine nucleotide translocator), member 4	P12235	GO:0000002;GO:0005215;GO:0005471;GO:0005515;GO:0005739;GO:0005741;GO:0005743;GO:0005743;GO:0005887;GO:0006091;GO:0015207;GO:0015866;GO:0015867;GO:0016020;GO:0044419;GO:0051935;GO:0055085;GO:0060547	04020;	-	103220;157640;192600;609283	TRUE	TRUE	TRUE	FALSE	FALSE	FALSE	TRUE	TRUE	TRUE	TRUE	TRUE	TRUE	TRUE	TRUE	TRUE	TRUE	TRUE	TRUE	TRUE	FALSE	FALSE	FALSE	FALSE	FALSE	103220
292	HIGH	TRUE	TRUE	SLC25A5	solute carrier family 25 (mitochondrial carrier; adenine nucleotide translocator), member 5	P05141	GO:0005215;GO:0005515;GO:0005739;GO:0005743;GO:0005743;GO:0005887;GO:0015207;GO:0016020;GO:0042645;GO:0044419;GO:0055085	04020;	-	300150	TRUE	TRUE	TRUE	TRUE	FALSE	TRUE	TRUE	TRUE	TRUE	TRUE	TRUE	TRUE	TRUE	TRUE	FALSE	TRUE	TRUE	TRUE	TRUE	FALSE	FALSE	FALSE	FALSE	FALSE	300150
2926	HIGH	TRUE	FALSE	GRSF1	G-rich RNA sequence binding factor 1	Q12849	GO:0003729;GO:0005737;GO:0006378;GO:0009952;GO:0016331	-	-	604851	TRUE	FALSE	TRUE	FALSE	FALSE	FALSE	FALSE	FALSE	FALSE	FALSE	TRUE	FALSE	TRUE	TRUE	TRUE	TRUE	TRUE	FALSE	FALSE	FALSE	FALSE	FALSE	FALSE	FALSE	604851
293	HIGH	TRUE	TRUE	SLC25A6	solute carrier family 25 (mitochondrial carrier; adenine nucleotide translocator), member 6	P12236	GO:0005215;GO:0005471;GO:0005515;GO:0005739;GO:0005744;GO:0006915;GO:0016020;GO:0016021;GO:0044419;GO:0055085	04020;	-	300151;403000	TRUE	FALSE	TRUE	FALSE	FALSE	FALSE	FALSE	FALSE	FALSE	FALSE	FALSE	FALSE	TRUE	TRUE	FALSE	FALSE	FALSE	FALSE	TRUE	FALSE	FALSE	FALSE	FALSE	FALSE	300151
2936	HIGH	TRUE	TRUE	GSR	glutathione reductase	P00390	GO:0004362;GO:0005625;GO:0005737;GO:0005739;GO:0005829;GO:0005829;GO:0006749;GO:0007283;GO:0009055;GO:0009897;GO:0016491;GO:0042803;GO:0043295;GO:0045454;GO:0050660;GO:0050661;GO:0055114	00251;00480;	-	138300	TRUE	TRUE	FALSE	FALSE	FALSE	FALSE	TRUE	TRUE	FALSE	TRUE	TRUE	FALSE	FALSE	TRUE	TRUE	TRUE	TRUE	TRUE	TRUE	FALSE	FALSE	FALSE	FALSE	FALSE	138300
2940	HIGH	FALSE	TRUE	GSTA3	glutathione S-transferase alpha 3	Q16772	GO:0004364;GO:0005737;GO:0008152;GO:0016740	00480;00980;00982;	-	605449	FALSE	FALSE	FALSE	FALSE	FALSE	FALSE	FALSE	FALSE	FALSE	FALSE	FALSE	FALSE	FALSE	FALSE	FALSE	FALSE	FALSE	TRUE	FALSE	FALSE	FALSE	FALSE	FALSE	FALSE	605449
2954	HIGH	FALSE	FALSE	GSTZ1	glutathione transferase zeta 1	O43708	GO:0004364;GO:0004602;GO:0005515;GO:0005737;GO:0005739;GO:0005829;GO:0006559;GO:0006572;GO:0009072;GO:0016034;GO:0016034;GO:0016740;GO:0016853	00350;00480;00643;00980;00982;	-	603758	TRUE	FALSE	FALSE	FALSE	FALSE	TRUE	FALSE	TRUE	FALSE	FALSE	FALSE	FALSE	FALSE	TRUE	TRUE	TRUE	TRUE	FALSE	FALSE	FALSE	FALSE	FALSE	FALSE	FALSE	603758
29796	HIGH	TRUE	TRUE	UCRC	ubiquinol-cytochrome c reductase complex (7.2 kD)	Q9UDW1	GO:0005739;GO:0005740;GO:0005743;GO:0006122;GO:0006810;GO:0008121;GO:0016020;GO:0022900;GO:0070469	00190;	-	610843	TRUE	TRUE	FALSE	FALSE	FALSE	FALSE	FALSE	FALSE	FALSE	FALSE	FALSE	FALSE	TRUE	TRUE	FALSE	FALSE	FALSE	FALSE	FALSE	FALSE	FALSE	FALSE	FALSE	FALSE	610843
29925	HIGH	TRUE	FALSE	GMPPB	GDP-mannose pyrophosphorylase B	Q9Y5P6	GO:0000166;GO:0004475;GO:0005525;GO:0009058;GO:0016740;GO:0016779	00051;	-	-	TRUE	FALSE	FALSE	FALSE	FALSE	FALSE	FALSE	FALSE	FALSE	FALSE	FALSE	FALSE	FALSE	FALSE	TRUE	FALSE	FALSE	FALSE	FALSE	FALSE	FALSE	FALSE	FALSE	FALSE	-
29926	HIGH	FALSE	FALSE	GMPPA	GDP-mannose pyrophosphorylase A	Q96IJ6	GO:0000166;GO:0004475;GO:0005525;GO:0009058;GO:0016740;GO:0016779	00051;	-	-	TRUE	FALSE	FALSE	FALSE	FALSE	FALSE	FALSE	FALSE	FALSE	FALSE	FALSE	FALSE	FALSE	FALSE	FALSE	FALSE	FALSE	FALSE	FALSE	FALSE	FALSE	FALSE	FALSE	FALSE	-
29928	HIGH	TRUE	TRUE	TIMM22	translocase of inner mitochondrial membrane 22 homolog (yeast)	Q9Y584	GO:0005515;GO:0005739;GO:0005743;GO:0008565;GO:0015031;GO:0016020;GO:0016021;GO:0055085	-	-	607251	TRUE	TRUE	FALSE	FALSE	FALSE	FALSE	TRUE	FALSE	FALSE	FALSE	FALSE	FALSE	FALSE	FALSE	FALSE	TRUE	TRUE	FALSE	FALSE	FALSE	FALSE	FALSE	FALSE	FALSE	607251
29957	HIGH	TRUE	TRUE	SLC25A24	solute carrier family 25 (mitochondrial carrier; phosphate carrier), member 24	Q6NUK1	GO:0005488;GO:0005509;GO:0005739;GO:0005743;GO:0016020;GO:0016021;GO:0055085	-	-	608744	TRUE	TRUE	FALSE	FALSE	FALSE	FALSE	FALSE	FALSE	FALSE	FALSE	FALSE	FALSE	TRUE	FALSE	FALSE	FALSE	FALSE	FALSE	TRUE	FALSE	FALSE	FALSE	FALSE	FALSE	608744
29958	HIGH	TRUE	TRUE	DMGDH	dimethylglycine dehydrogenase	Q9UI17	GO:0004047;GO:0005542;GO:0005737;GO:0005739;GO:0005759;GO:0006546;GO:0009055;GO:0016491;GO:0019695;GO:0047865;GO:0050660;GO:0055114	00260;	-	605849;605850	TRUE	FALSE	FALSE	FALSE	FALSE	TRUE	FALSE	TRUE	FALSE	TRUE	TRUE	TRUE	FALSE	FALSE	TRUE	FALSE	FALSE	TRUE	FALSE	FALSE	FALSE	FALSE	FALSE	FALSE	605849
30	HIGH	TRUE	FALSE	ACAA1	acetyl-Coenzyme A acyltransferase 1	P09110	GO:0003988;GO:0005515;GO:0005737;GO:0005777;GO:0005782;GO:0006091;GO:0006629;GO:0006631;GO:0008152;GO:0008415;GO:0016740;GO:0033540;GO:0043231	00071;00120;00280;01040;03320;	-	261515;604054	TRUE	FALSE	TRUE	FALSE	FALSE	FALSE	FALSE	FALSE	FALSE	FALSE	FALSE	FALSE	TRUE	TRUE	TRUE	TRUE	TRUE	FALSE	TRUE	FALSE	FALSE	FALSE	FALSE	FALSE	604054
3028	HIGH	TRUE	FALSE	HSD17B10	hydroxysteroid (17-beta) dehydrogenase 10	Q99714	GO:0001540;GO:0003857;GO:0004303;GO:0005496;GO:0005737;GO:0005739;GO:0005743;GO:0005783;GO:0005886;GO:0006629;GO:0007569;GO:0008033;GO:0008709;GO:0016491;GO:0018454;GO:0033327;GO:0042802;GO:0047015;GO:0051287;GO:0051289;GO:0055114	00062;00071;00280;00281;00310;00380;00650;00930;05010;	-	300220;300256;300438;300705	TRUE	TRUE	TRUE	TRUE	FALSE	FALSE	FALSE	TRUE	TRUE	TRUE	TRUE	FALSE	TRUE	TRUE	TRUE	TRUE	TRUE	TRUE	TRUE	FALSE	FALSE	FALSE	FALSE	FALSE	300256
3029	HIGH	TRUE	FALSE	HAGH	hydroxyacylglutathione hydrolase	Q16775	GO:0004416;GO:0005737;GO:0005739;GO:0005759;GO:0005975;GO:0006750;GO:0008270;GO:0016787;GO:0046872	00620;	-	138760	TRUE	TRUE	FALSE	FALSE	FALSE	FALSE	FALSE	TRUE	FALSE	FALSE	TRUE	FALSE	FALSE	TRUE	TRUE	TRUE	FALSE	TRUE	FALSE	FALSE	FALSE	FALSE	FALSE	FALSE	138760
3030	HIGH	TRUE	TRUE	HADHA	hydroxyacyl-Coenzyme A dehydrogenase/3-ketoacyl-Coenzyme A thiolase/enoyl-Coenzyme A hydratase (trifunctional protein), alpha subunit	P40939	GO:0000062;GO:0003857;GO:0003985;GO:0003988;GO:0004300;GO:0005488;GO:0005739;GO:0005739;GO:0005743;GO:0006629;GO:0006631;GO:0006635;GO:0016491;GO:0016507;GO:0016508;GO:0016509;GO:0016829;GO:0042493;GO:0042645;GO:0051287;GO:0055114	00062;00071;00280;00310;00380;00410;00632;00640;00650;00903;00930;01040;	-	600890;609015;609016	TRUE	TRUE	TRUE	TRUE	FALSE	TRUE	TRUE	TRUE	TRUE	TRUE	TRUE	TRUE	TRUE	TRUE	TRUE	FALSE	TRUE	TRUE	TRUE	FALSE	FALSE	FALSE	FALSE	FALSE	600890
3032	HIGH	TRUE	TRUE	HADHB	hydroxyacyl-Coenzyme A dehydrogenase/3-ketoacyl-Coenzyme A thiolase/enoyl-Coenzyme A hydratase (trifunctional protein), beta subunit	P55084	GO:0000062;GO:0003857;GO:0003988;GO:0004300;GO:0005739;GO:0005740;GO:0005743;GO:0006629;GO:0006631;GO:0006635;GO:0008152;GO:0008415;GO:0016507;GO:0016508;GO:0016509;GO:0016740;GO:0042645;GO:0051287	00062;00071;00120;00280;	-	143450;609015	TRUE	TRUE	TRUE	TRUE	FALSE	TRUE	TRUE	TRUE	TRUE	FALSE	FALSE	FALSE	TRUE	TRUE	TRUE	TRUE	TRUE	FALSE	TRUE	FALSE	FALSE	FALSE	FALSE	FALSE	143450
3033	HIGH	TRUE	TRUE	HADH	hydroxyacyl-Coenzyme A dehydrogenase	Q16836	GO:0003857;GO:0005488;GO:0005737;GO:0005739;GO:0005759;GO:0005759;GO:0006629;GO:0006631;GO:0016491;GO:0050662;GO:0055114	00062;00071;00280;00281;00310;00380;00650;00930;	-	231530;601609;609975	TRUE	TRUE	TRUE	TRUE	FALSE	TRUE	TRUE	TRUE	TRUE	FALSE	FALSE	FALSE	TRUE	TRUE	TRUE	TRUE	TRUE	FALSE	TRUE	FALSE	FALSE	FALSE	FALSE	FALSE	601609
3052	HIGH	TRUE	TRUE	HCCS	holocytochrome c synthase (cytochrome c heme-lyase)	P53701	GO:0004408;GO:0005506;GO:0005739;GO:0005743;GO:0009887;GO:0016020;GO:0016829;GO:0046872;GO:0055114	00860;	-	300056;309801	TRUE	FALSE	FALSE	FALSE	FALSE	TRUE	FALSE	TRUE	FALSE	FALSE	FALSE	FALSE	TRUE	FALSE	TRUE	TRUE	TRUE	TRUE	TRUE	FALSE	FALSE	FALSE	FALSE	FALSE	300056
3059	HIGH	FALSE	TRUE	HCLS1	hematopoietic cell-specific Lyn substrate 1	P14317	GO:0003700;GO:0005515;GO:0005634;GO:0005737;GO:0005739;GO:0006355;GO:0007242;GO:0008284;GO:0009725;GO:0016020;GO:0017124;GO:0019898;GO:0030218;GO:0042531	04530;05130;05131;	-	601306	TRUE	FALSE	FALSE	FALSE	FALSE	FALSE	FALSE	FALSE	FALSE	FALSE	FALSE	FALSE	FALSE	FALSE	FALSE	FALSE	FALSE	FALSE	FALSE	FALSE	FALSE	FALSE	FALSE	FALSE	601306
30833	HIGH	TRUE	FALSE	NT5C	5', 3'-nucleotidase, cytosolic	Q8TCD5	GO:0000287;GO:0005634;GO:0005737;GO:0005829;GO:0008253;GO:0008253;GO:0009117;GO:0009223;GO:0016311;GO:0016787;GO:0019103	00230;00240;00760;	-	191720	TRUE	FALSE	FALSE	FALSE	FALSE	FALSE	FALSE	TRUE	FALSE	FALSE	FALSE	FALSE	TRUE	FALSE	FALSE	FALSE	FALSE	FALSE	FALSE	FALSE	FALSE	FALSE	FALSE	TRUE	191720
30968	HIGH	TRUE	TRUE	STOML2	stomatin (EPB72)-like 2	Q9UJZ1	GO:0005102;GO:0005737;GO:0005739;GO:0005743;GO:0005856;GO:0016020;GO:0019898	-	-	608292	TRUE	TRUE	TRUE	TRUE	TRUE	TRUE	FALSE	FALSE	FALSE	TRUE	TRUE	FALSE	TRUE	TRUE	TRUE	TRUE	TRUE	TRUE	TRUE	FALSE	FALSE	FALSE	FALSE	TRUE	608292
3098	HIGH	TRUE	TRUE	HK1	hexokinase 1	P19367	GO:0000166;GO:0004396;GO:0004396;GO:0005524;GO:0005739;GO:0005739;GO:0005741;GO:0005829;GO:0005975;GO:0006096;GO:0016020;GO:0016301;GO:0016740	00010;00051;00052;00500;00521;00530;	-	142600;235700	TRUE	TRUE	TRUE	FALSE	FALSE	TRUE	TRUE	TRUE	FALSE	TRUE	TRUE	FALSE	TRUE	TRUE	TRUE	TRUE	TRUE	FALSE	TRUE	FALSE	FALSE	FALSE	FALSE	FALSE	142600
3099	HIGH	TRUE	TRUE	HK2	hexokinase 2	P52789	GO:0000166;GO:0004396;GO:0004396;GO:0005524;GO:0005536;GO:0005739;GO:0005741;GO:0005829;GO:0005975;GO:0006006;GO:0006096;GO:0007595;GO:0016020;GO:0016301;GO:0016740;GO:0046835	00010;00051;00052;00500;00521;00530;	-	601125	TRUE	FALSE	FALSE	FALSE	FALSE	FALSE	TRUE	TRUE	FALSE	TRUE	TRUE	FALSE	FALSE	FALSE	TRUE	TRUE	TRUE	FALSE	FALSE	FALSE	FALSE	FALSE	FALSE	FALSE	601125
31	HIGH	TRUE	FALSE	ACACA	acetyl-Coenzyme A carboxylase alpha	Q13085	GO:0000166;GO:0001894;GO:0003989;GO:0004075;GO:0005515;GO:0005524;GO:0005625;GO:0005737;GO:0006084;GO:0006633;GO:0008152;GO:0009374;GO:0014070;GO:0016874;GO:0030145;GO:0042493;GO:0044268;GO:0046872;GO:0055088	00061;00620;00640;04910;	-	200350	TRUE	FALSE	FALSE	FALSE	FALSE	FALSE	FALSE	TRUE	FALSE	FALSE	FALSE	FALSE	FALSE	FALSE	TRUE	TRUE	FALSE	FALSE	FALSE	FALSE	FALSE	FALSE	FALSE	FALSE	200350
3141	HIGH	FALSE	TRUE	HLCS	holocarboxylase synthetase (biotin-(proprionyl-Coenzyme A-carboxylase (ATP-hydrolysing)) ligase)	P50747	GO:0000166;GO:0004077;GO:0004078;GO:0004079;GO:0004080;GO:0005524;GO:0005737;GO:0005737;GO:0005739;GO:0005829;GO:0006464;GO:0016874	00780;	-	253270;609018	TRUE	FALSE	FALSE	FALSE	FALSE	TRUE	FALSE	FALSE	FALSE	FALSE	FALSE	FALSE	FALSE	FALSE	FALSE	FALSE	FALSE	FALSE	FALSE	FALSE	FALSE	FALSE	FALSE	FALSE	609018
3155	HIGH	TRUE	TRUE	HMGCL	3-hydroxymethyl-3-methylglutaryl-Coenzyme A lyase	P35914	GO:0000062;GO:0004419;GO:0004419;GO:0005739;GO:0005743;GO:0005759;GO:0005759;GO:0006637;GO:0008152;GO:0016829;GO:0031406;GO:0046872;GO:0046951	00072;00280;00650;	-	246450	TRUE	TRUE	FALSE	FALSE	FALSE	FALSE	FALSE	TRUE	TRUE	TRUE	TRUE	FALSE	TRUE	TRUE	TRUE	TRUE	TRUE	TRUE	TRUE	FALSE	FALSE	FALSE	FALSE	FALSE	613898
3157	HIGH	FALSE	FALSE	HMGCS1	3-hydroxy-3-methylglutaryl-Coenzyme A synthase 1 (soluble)	Q01581	GO:0004421;GO:0005625;GO:0005737;GO:0005829;GO:0006695;GO:0008152;GO:0008299;GO:0010243;GO:0016740;GO:0042493	00072;00280;00650;	-	142940	TRUE	FALSE	FALSE	FALSE	FALSE	FALSE	FALSE	FALSE	FALSE	FALSE	FALSE	FALSE	FALSE	FALSE	FALSE	FALSE	FALSE	FALSE	FALSE	FALSE	FALSE	FALSE	FALSE	FALSE	142940
3158	HIGH	TRUE	TRUE	HMGCS2	3-hydroxy-3-methylglutaryl-Coenzyme A synthase 2 (mitochondrial)	P54868	GO:0004421;GO:0005739;GO:0005743;GO:0005759;GO:0006695;GO:0007584;GO:0008152;GO:0008299;GO:0016740;GO:0042493;GO:0043434	00072;00280;00650;03320;	-	600234;605911	TRUE	TRUE	FALSE	FALSE	FALSE	TRUE	FALSE	FALSE	FALSE	TRUE	TRUE	FALSE	FALSE	FALSE	FALSE	TRUE	FALSE	TRUE	FALSE	FALSE	FALSE	FALSE	FALSE	FALSE	600234
317749	HIGH	FALSE	TRUE	DHRS4L2	dehydrogenase/reductase (SDR family) member 4 like 2	Q6PKH6	GO:0005488;GO:0005576;GO:0016491;GO:0055114	00830;	-	-	TRUE	FALSE	FALSE	FALSE	FALSE	FALSE	FALSE	FALSE	FALSE	FALSE	FALSE	FALSE	FALSE	FALSE	TRUE	TRUE	TRUE	FALSE	FALSE	FALSE	FALSE	FALSE	FALSE	FALSE	-
32	HIGH	TRUE	FALSE	ACACB	acetyl-Coenzyme A carboxylase beta	O00763	GO:0000166;GO:0003989;GO:0004075;GO:0005524;GO:0005737;GO:0005794;GO:0005829;GO:0006633;GO:0008152;GO:0009374;GO:0012505;GO:0016020;GO:0016874;GO:0030145;GO:0046320;GO:0046872	00061;00620;00640;04910;04920;	-	601557	TRUE	FALSE	FALSE	FALSE	FALSE	FALSE	FALSE	FALSE	FALSE	FALSE	FALSE	FALSE	FALSE	FALSE	FALSE	FALSE	FALSE	FALSE	FALSE	FALSE	FALSE	FALSE	FALSE	FALSE	601557
3240	HIGH	FALSE	TRUE	HP	haptoglobin	P00738	GO:0003824;GO:0004252;GO:0005576;GO:0006508;GO:0006879;GO:0006952;GO:0030492	-	-	140100	FALSE	FALSE	FALSE	FALSE	FALSE	FALSE	FALSE	FALSE	FALSE	FALSE	FALSE	FALSE	FALSE	FALSE	FALSE	FALSE	FALSE	TRUE	FALSE	FALSE	FALSE	FALSE	FALSE	FALSE	140100
3250	HIGH	FALSE	TRUE	HPR	haptoglobin-related protein	P00739	GO:0003824;GO:0004252;GO:0005576;GO:0006508;GO:0030492;GO:0034366	-	-	140210	FALSE	FALSE	FALSE	FALSE	FALSE	FALSE	FALSE	FALSE	FALSE	FALSE	FALSE	FALSE	FALSE	FALSE	FALSE	FALSE	FALSE	FALSE	FALSE	FALSE	FALSE	FALSE	FALSE	FALSE	140210
326625	HIGH	TRUE	TRUE	MMAB	methylmalonic aciduria (cobalamin deficiency) cblB type	Q96EY8	GO:0000166;GO:0005524;GO:0005739;GO:0008817;GO:0009236;GO:0016740	00860;	-	251110;607568	FALSE	FALSE	FALSE	FALSE	FALSE	FALSE	FALSE	FALSE	FALSE	FALSE	FALSE	FALSE	FALSE	TRUE	TRUE	TRUE	TRUE	FALSE	TRUE	FALSE	FALSE	FALSE	FALSE	TRUE	607568
3283	HIGH	TRUE	TRUE	HSD3B1	hydroxy-delta-5-steroid dehydrogenase, 3 beta- and steroid delta-isomerase 1	P14060	GO:0003854;GO:0004769;GO:0005488;GO:0005739;GO:0005743;GO:0005758;GO:0005783;GO:0005792;GO:0006702;GO:0006703;GO:0016020;GO:0016021;GO:0016491;GO:0016853;GO:0030868;GO:0055114	00140;00150;	-	109715	TRUE	FALSE	FALSE	FALSE	FALSE	TRUE	FALSE	FALSE	FALSE	FALSE	FALSE	FALSE	FALSE	FALSE	FALSE	FALSE	FALSE	TRUE	FALSE	FALSE	FALSE	FALSE	FALSE	FALSE	109715
3284	HIGH	FALSE	TRUE	HSD3B2	hydroxy-delta-5-steroid dehydrogenase, 3 beta- and steroid delta-isomerase 2	P26439	GO:0003854;GO:0004769;GO:0005488;GO:0005739;GO:0005743;GO:0005758;GO:0005783;GO:0005792;GO:0006694;GO:0006694;GO:0016020;GO:0016021;GO:0016491;GO:0016853;GO:0030868;GO:0055114	00140;00150;	-	201810	TRUE	FALSE	FALSE	FALSE	FALSE	TRUE	FALSE	FALSE	FALSE	FALSE	FALSE	FALSE	FALSE	FALSE	FALSE	FALSE	FALSE	TRUE	FALSE	FALSE	FALSE	FALSE	FALSE	FALSE	613890
3295	HIGH	TRUE	TRUE	HSD17B4	hydroxysteroid (17-beta) dehydrogenase 4	P51659	GO:0003857;GO:0004303;GO:0005498;GO:0005515;GO:0005777;GO:0005782;GO:0006629;GO:0006631;GO:0015248;GO:0016491;GO:0016829;GO:0016853;GO:0033540;GO:0033989;GO:0033989;GO:0055114	00062;00071;00280;00281;00310;00380;00650;00930;	-	261515;601860	TRUE	TRUE	TRUE	FALSE	FALSE	TRUE	FALSE	FALSE	FALSE	FALSE	TRUE	FALSE	TRUE	TRUE	TRUE	TRUE	TRUE	TRUE	TRUE	FALSE	FALSE	FALSE	FALSE	FALSE	601860
33	HIGH	TRUE	TRUE	ACADL	acyl-Coenzyme A dehydrogenase, long chain	P28330	GO:0004466;GO:0005737;GO:0005739;GO:0005739;GO:0005759;GO:0006629;GO:0006631;GO:0050660;GO:0055114	00071;03320;	-	201460;609576	TRUE	FALSE	FALSE	FALSE	TRUE	TRUE	TRUE	TRUE	FALSE	TRUE	TRUE	TRUE	FALSE	FALSE	TRUE	TRUE	TRUE	TRUE	FALSE	FALSE	FALSE	FALSE	FALSE	TRUE	609576
3303	HIGH	FALSE	FALSE	HSPA1A	heat shock 70kDa protein 1A	P08107	-	04010;04612;	-	140550	FALSE	TRUE	FALSE	FALSE	FALSE	FALSE	FALSE	FALSE	FALSE	FALSE	FALSE	FALSE	TRUE	FALSE	FALSE	FALSE	FALSE	FALSE	FALSE	FALSE	FALSE	FALSE	FALSE	FALSE	-
3304	HIGH	FALSE	FALSE	HSPA1B	heat shock 70kDa protein 1B	P08107	GO:0000166;GO:0005524;GO:0005634;GO:0005737;GO:0005739;GO:0005783;GO:0006402;GO:0006916;GO:0006986;GO:0030529;GO:0051082	04010;04612;	-	603012	FALSE	FALSE	FALSE	FALSE	FALSE	FALSE	FALSE	FALSE	FALSE	FALSE	FALSE	FALSE	TRUE	FALSE	FALSE	FALSE	FALSE	FALSE	FALSE	FALSE	FALSE	FALSE	FALSE	FALSE	-
3313	HIGH	TRUE	TRUE	HSPA9	heat shock 70kDa protein 9 (mortalin)	P38646	GO:0000166;GO:0005524;GO:0005737;GO:0005739;GO:0005739;GO:0006457;GO:0006611;GO:0006916;GO:0009986;GO:0042645;GO:0051082	-	-	600548	TRUE	TRUE	TRUE	TRUE	FALSE	TRUE	TRUE	TRUE	FALSE	TRUE	TRUE	TRUE	TRUE	TRUE	TRUE	TRUE	TRUE	TRUE	TRUE	FALSE	FALSE	FALSE	FALSE	FALSE	600548
3315	HIGH	FALSE	FALSE	HSPB1	heat shock 27kDa protein 1	P04792	GO:0000502;GO:0005622;GO:0005625;GO:0005626;GO:0005634;GO:0005737;GO:0005819;GO:0005856;GO:0005886;GO:0006446;GO:0006916;GO:0006928;GO:0006986;GO:0008219;GO:0009408;GO:0009986;GO:0030018;GO:0042802;GO:0043130;GO:0043292	04010;04370;	-	602195;606595;608634	TRUE	TRUE	FALSE	FALSE	FALSE	FALSE	FALSE	TRUE	FALSE	FALSE	FALSE	FALSE	TRUE	TRUE	TRUE	FALSE	FALSE	FALSE	FALSE	FALSE	FALSE	FALSE	FALSE	FALSE	602195
3329	HIGH	TRUE	TRUE	HSPD1	heat shock 60kDa protein 1 (chaperonin)	P10809	GO:0000166;GO:0001530;GO:0002039;GO:0002368;GO:0002755;GO:0002842;GO:0003688;GO:0003697;GO:0005524;GO:0005615;GO:0005737;GO:0005739;GO:0005743;GO:0005759;GO:0005769;GO:0005829;GO:0005905;GO:0006458;GO:0006919;GO:0006986;GO:0008219;GO:0009986;GO:0016887;GO:0019907;GO:0030135;GO:0030141;GO:0032727;GO:0032729;GO:0032733;GO:0032735;GO:0032755;GO:0042026;GO:0042100;GO:0043032;GO:0043065;GO:0043066;GO:…	04940;05060;	-	118190;605280;612233	TRUE	TRUE	TRUE	TRUE	FALSE	TRUE	TRUE	TRUE	TRUE	TRUE	TRUE	TRUE	TRUE	TRUE	TRUE	TRUE	TRUE	TRUE	TRUE	FALSE	FALSE	FALSE	FALSE	FALSE	118190
3336	HIGH	TRUE	TRUE	HSPE1	heat shock 10kDa protein 1 (chaperonin 10)	P61604	GO:0005524;GO:0005737;GO:0005739;GO:0005759;GO:0006457;GO:0006919;GO:0006986;GO:0051082;GO:0051087	-	-	600141	TRUE	TRUE	TRUE	TRUE	FALSE	TRUE	TRUE	TRUE	FALSE	TRUE	TRUE	TRUE	TRUE	TRUE	FALSE	FALSE	FALSE	TRUE	FALSE	FALSE	FALSE	FALSE	FALSE	FALSE	600141
3376	HIGH	FALSE	FALSE	IARS	isoleucyl-tRNA synthetase	P41252	GO:0000166;GO:0004822;GO:0004822;GO:0005524;GO:0005625;GO:0005737;GO:0005829;GO:0006428;GO:0008270;GO:0016874	00290;00970;	-	600709	TRUE	FALSE	FALSE	FALSE	FALSE	FALSE	FALSE	FALSE	FALSE	FALSE	FALSE	FALSE	FALSE	FALSE	FALSE	FALSE	FALSE	FALSE	TRUE	FALSE	FALSE	FALSE	FALSE	FALSE	600709
3396	HIGH	TRUE	FALSE	ICT1	immature colon carcinoma transcript 1	Q14197	GO:0003674;GO:0003747;GO:0005575;GO:0006415;GO:0008150	-	-	603000	TRUE	FALSE	FALSE	FALSE	FALSE	FALSE	FALSE	FALSE	FALSE	FALSE	FALSE	FALSE	TRUE	TRUE	TRUE	TRUE	TRUE	FALSE	TRUE	FALSE	FALSE	FALSE	FALSE	TRUE	603000
34	HIGH	TRUE	TRUE	ACADM	acyl-Coenzyme A dehydrogenase, C-4 to C-12 straight chain	P11310	GO:0003995;GO:0005739;GO:0005739;GO:0005759;GO:0006629;GO:0006631;GO:0006635;GO:0050660;GO:0055114	00071;00280;00410;00640;03320;	-	201450;607008	TRUE	TRUE	TRUE	TRUE	FALSE	TRUE	TRUE	TRUE	FALSE	FALSE	FALSE	FALSE	TRUE	TRUE	TRUE	TRUE	TRUE	FALSE	TRUE	FALSE	FALSE	FALSE	FALSE	FALSE	607008
341457	HIGH	FALSE	FALSE	PPIAP8	peptidylprolyl isomerase A (cyclophilin A) pseudogene 8	-	-	-	-	-	TRUE	TRUE	FALSE	FALSE	FALSE	FALSE	FALSE	FALSE	FALSE	FALSE	FALSE	FALSE	FALSE	FALSE	FALSE	FALSE	FALSE	FALSE	FALSE	FALSE	FALSE	FALSE	FALSE	FALSE	-
3416	HIGH	TRUE	FALSE	IDE	insulin-degrading enzyme	P14735	GO:0000166;GO:0004222;GO:0004871;GO:0005515;GO:0005524;GO:0005615;GO:0005625;GO:0005634;GO:0005737;GO:0005777;GO:0005782;GO:0005829;GO:0007165;GO:0007548;GO:0008233;GO:0008270;GO:0009986;GO:0010815;GO:0016887;GO:0031597;GO:0031626;GO:0042447;GO:0042803;GO:0043559;GO:0045861;GO:0046872;GO:0050435;GO:0051289;GO:0051291;GO:0051603	05010;	-	146680	TRUE	FALSE	FALSE	FALSE	FALSE	FALSE	FALSE	TRUE	FALSE	FALSE	FALSE	FALSE	TRUE	FALSE	TRUE	TRUE	FALSE	FALSE	FALSE	FALSE	FALSE	FALSE	FALSE	FALSE	146680
3417	HIGH	TRUE	FALSE	IDH1	isocitrate dehydrogenase 1 (NADP+), soluble	O75874	GO:0000287;GO:0004450;GO:0005625;GO:0005737;GO:0005777;GO:0005829;GO:0005975;GO:0006097;GO:0006099;GO:0006102;GO:0006740;GO:0006749;GO:0006979;GO:0008585;GO:0014070;GO:0016491;GO:0016616;GO:0030145;GO:0048545;GO:0050661;GO:0051287;GO:0055114	00020;00480;00720;	-	147700	TRUE	FALSE	TRUE	FALSE	FALSE	FALSE	FALSE	TRUE	FALSE	FALSE	TRUE	FALSE	TRUE	FALSE	FALSE	TRUE	FALSE	FALSE	FALSE	FALSE	FALSE	FALSE	FALSE	FALSE	147700
3418	HIGH	TRUE	TRUE	IDH2	isocitrate dehydrogenase 2 (NADP+), mitochondrial	P48735	GO:0000287;GO:0004450;GO:0005739;GO:0005739;GO:0005975;GO:0006097;GO:0006099;GO:0006102;GO:0016491;GO:0016616;GO:0030145;GO:0051287;GO:0055114	00020;00480;00720;	-	147650	TRUE	TRUE	TRUE	TRUE	FALSE	TRUE	TRUE	TRUE	FALSE	TRUE	TRUE	FALSE	TRUE	TRUE	TRUE	TRUE	TRUE	FALSE	TRUE	FALSE	FALSE	FALSE	FALSE	FALSE	147650
3419	HIGH	TRUE	TRUE	IDH3A	isocitrate dehydrogenase 3 (NAD+) alpha	P50213	GO:0000287;GO:0004449;GO:0005739;GO:0005759;GO:0005975;GO:0006099;GO:0006102;GO:0006103;GO:0006734;GO:0016491;GO:0016616;GO:0030145;GO:0051287;GO:0055114	00020;	-	601149	TRUE	TRUE	TRUE	TRUE	FALSE	TRUE	TRUE	TRUE	FALSE	TRUE	TRUE	FALSE	TRUE	TRUE	TRUE	TRUE	TRUE	TRUE	TRUE	FALSE	FALSE	FALSE	FALSE	FALSE	601149
341947	HIGH	TRUE	FALSE	COX8C	cytochrome c oxidase subunit 8C	Q7Z4L0	GO:0004129;GO:0005739;GO:0005743;GO:0016020;GO:0016021	00190;	-	-	TRUE	FALSE	FALSE	FALSE	FALSE	FALSE	FALSE	FALSE	FALSE	FALSE	FALSE	FALSE	FALSE	FALSE	FALSE	FALSE	FALSE	FALSE	FALSE	FALSE	FALSE	FALSE	FALSE	FALSE	-
3420	HIGH	TRUE	TRUE	IDH3B	isocitrate dehydrogenase 3 (NAD+) beta	O43837	GO:0000287;GO:0004449;GO:0005739;GO:0005759;GO:0006099;GO:0006102;GO:0006103;GO:0006734;GO:0007601;GO:0009055;GO:0016491;GO:0016616;GO:0030145;GO:0050896;GO:0051287;GO:0055114	00020;	-	604526	TRUE	TRUE	TRUE	TRUE	FALSE	FALSE	FALSE	FALSE	FALSE	FALSE	FALSE	FALSE	TRUE	TRUE	FALSE	FALSE	TRUE	FALSE	TRUE	FALSE	FALSE	FALSE	FALSE	FALSE	604526
3421	HIGH	TRUE	TRUE	IDH3G	isocitrate dehydrogenase 3 (NAD+) gamma	P51553	GO:0000287;GO:0004449;GO:0005524;GO:0005634;GO:0005730;GO:0005739;GO:0005739;GO:0005759;GO:0005975;GO:0006099;GO:0006102;GO:0006103;GO:0006734;GO:0016491;GO:0016616;GO:0030145;GO:0045926;GO:0051287;GO:0055114	00020;	-	300089	TRUE	TRUE	FALSE	TRUE	FALSE	TRUE	TRUE	TRUE	FALSE	TRUE	TRUE	FALSE	TRUE	TRUE	TRUE	TRUE	TRUE	TRUE	FALSE	FALSE	FALSE	FALSE	FALSE	FALSE	300089
3437	HIGH	FALSE	FALSE	IFIT3	interferon-induced protein with tetratricopeptide repeats 3	O14879	GO:0005488;GO:0005575;GO:0008150	-	-	604650	TRUE	FALSE	FALSE	FALSE	FALSE	FALSE	FALSE	FALSE	FALSE	FALSE	FALSE	FALSE	TRUE	FALSE	FALSE	FALSE	FALSE	FALSE	FALSE	FALSE	FALSE	FALSE	FALSE	FALSE	604650
345778	HIGH	FALSE	TRUE	MTX3	metaxin 3	Q5HYI7	GO:0005739;GO:0005741;GO:0006626;GO:0015031;GO:0016020	-	-	-	FALSE	FALSE	FALSE	FALSE	FALSE	FALSE	FALSE	FALSE	FALSE	FALSE	FALSE	FALSE	TRUE	FALSE	FALSE	FALSE	FALSE	FALSE	FALSE	FALSE	FALSE	FALSE	FALSE	FALSE	-
348158	HIGH	FALSE	TRUE	ACSM2B	acyl-CoA synthetase medium-chain family member 2B	Q68CK6	GO:0000166;GO:0000287;GO:0005524;GO:0005739;GO:0005759;GO:0006629;GO:0006631;GO:0008152;GO:0016874;GO:0047760	-	-	-	TRUE	FALSE	FALSE	FALSE	FALSE	TRUE	FALSE	FALSE	FALSE	TRUE	TRUE	FALSE	FALSE	FALSE	TRUE	FALSE	FALSE	FALSE	FALSE	FALSE	FALSE	FALSE	FALSE	FALSE	614359
35	HIGH	TRUE	TRUE	ACADS	acyl-Coenzyme A dehydrogenase, C-2 to C-3 short chain	P16219	GO:0000062;GO:0004085;GO:0005739;GO:0005759;GO:0006629;GO:0006631;GO:0006635;GO:0042594;GO:0050660;GO:0051384;GO:0055114	00071;00280;00650;	-	201470;606885	TRUE	TRUE	TRUE	FALSE	FALSE	TRUE	FALSE	TRUE	FALSE	TRUE	TRUE	TRUE	TRUE	TRUE	TRUE	TRUE	TRUE	TRUE	TRUE	FALSE	FALSE	FALSE	FALSE	FALSE	606885
353497	HIGH	FALSE	FALSE	POLN	polymerase (DNA directed) nu	Q7Z5Q5	GO:0003677;GO:0003887;GO:0005634;GO:0006260;GO:0006281;GO:0006974;GO:0016740;GO:0016779	-	-	610887	TRUE	FALSE	FALSE	FALSE	FALSE	FALSE	FALSE	FALSE	FALSE	FALSE	FALSE	FALSE	FALSE	FALSE	FALSE	FALSE	FALSE	FALSE	FALSE	FALSE	FALSE	FALSE	FALSE	FALSE	610887
36	HIGH	TRUE	TRUE	ACADSB	acyl-Coenzyme A dehydrogenase, short/branched chain	P45954	GO:0005739;GO:0005759;GO:0006629;GO:0006631;GO:0016937;GO:0050660;GO:0055114	00071;	-	600301;610006	TRUE	TRUE	FALSE	TRUE	FALSE	TRUE	TRUE	TRUE	FALSE	TRUE	TRUE	FALSE	FALSE	TRUE	TRUE	TRUE	TRUE	TRUE	TRUE	FALSE	FALSE	FALSE	FALSE	FALSE	600301
37	HIGH	TRUE	TRUE	ACADVL	acyl-Coenzyme A dehydrogenase, very long chain	P49748	GO:0004466;GO:0005739;GO:0005743;GO:0006629;GO:0006631;GO:0006635;GO:0015980;GO:0016020;GO:0042645;GO:0050660;GO:0055114	00071;	-	201475;609575	TRUE	TRUE	TRUE	TRUE	FALSE	TRUE	TRUE	TRUE	FALSE	TRUE	TRUE	TRUE	TRUE	TRUE	TRUE	TRUE	TRUE	TRUE	TRUE	FALSE	FALSE	FALSE	FALSE	FALSE	609575
3712	HIGH	TRUE	TRUE	IVD	isovaleryl Coenzyme A dehydrogenase	P26440	GO:0005739;GO:0005759;GO:0008470;GO:0050660;GO:0055114	00280;	-	243500;607036	TRUE	TRUE	TRUE	TRUE	FALSE	TRUE	FALSE	FALSE	FALSE	TRUE	TRUE	FALSE	TRUE	TRUE	TRUE	TRUE	TRUE	FALSE	TRUE	FALSE	FALSE	FALSE	FALSE	FALSE	607036
373156	HIGH	TRUE	TRUE	GSTK1	glutathione S-transferase kappa 1	Q9Y2Q3	GO:0004364;GO:0005622;GO:0005777;GO:0015035;GO:0016740;GO:0030288;GO:0042802	00480;00980;00982;	-	602321	TRUE	TRUE	TRUE	TRUE	FALSE	TRUE	FALSE	TRUE	TRUE	FALSE	FALSE	FALSE	TRUE	TRUE	TRUE	TRUE	TRUE	TRUE	TRUE	FALSE	FALSE	FALSE	FALSE	FALSE	602321
3735	HIGH	TRUE	TRUE	KARS	lysyl-tRNA synthetase	Q15046	GO:0000166;GO:0003676;GO:0004824;GO:0004824;GO:0005524;GO:0005625;GO:0005737;GO:0005759;GO:0005829;GO:0006430;GO:0016874	00300;00970;05030;	-	601421	TRUE	FALSE	FALSE	FALSE	FALSE	FALSE	TRUE	FALSE	FALSE	FALSE	FALSE	FALSE	TRUE	FALSE	FALSE	TRUE	TRUE	FALSE	TRUE	FALSE	FALSE	FALSE	FALSE	TRUE	601421
374291	HIGH	TRUE	TRUE	NDUFS7	NADH dehydrogenase (ubiquinone) Fe-S protein 7, 20kDa (NADH-coenzyme Q reductase)	O75251	GO:0003954;GO:0005506;GO:0005515;GO:0005739;GO:0005747;GO:0005747;GO:0006120;GO:0006810;GO:0008137;GO:0016655;GO:0022900;GO:0032981;GO:0046872;GO:0048038;GO:0051539;GO:0070469	00190;	178;2920;2905;2948;2904;2884;2906	256000;601825	TRUE	TRUE	TRUE	TRUE	FALSE	FALSE	FALSE	FALSE	FALSE	FALSE	FALSE	FALSE	TRUE	TRUE	FALSE	FALSE	FALSE	FALSE	TRUE	FALSE	FALSE	FALSE	FALSE	FALSE	601825
38	HIGH	TRUE	TRUE	ACAT1	acetyl-Coenzyme A acetyltransferase 1	P24752	GO:0003985;GO:0005515;GO:0005739;GO:0005739;GO:0005743;GO:0005759;GO:0008152;GO:0016407;GO:0016740;GO:0030955;GO:0046872	00071;00072;00280;00310;00380;00620;00632;00640;00650;	-	203750;607809	TRUE	TRUE	TRUE	TRUE	FALSE	TRUE	TRUE	TRUE	FALSE	TRUE	TRUE	TRUE	TRUE	TRUE	TRUE	TRUE	TRUE	TRUE	TRUE	FALSE	FALSE	FALSE	FALSE	FALSE	607809
384	HIGH	TRUE	TRUE	ARG2	arginase, type II	P78540	GO:0000050;GO:0004053;GO:0005515;GO:0005739;GO:0006525;GO:0016787;GO:0030145;GO:0045428;GO:0045988;GO:0046872;GO:0050998;GO:0051001	00220;00330;	-	107830	TRUE	FALSE	TRUE	FALSE	FALSE	TRUE	FALSE	TRUE	FALSE	TRUE	FALSE	FALSE	FALSE	FALSE	FALSE	FALSE	FALSE	FALSE	FALSE	FALSE	FALSE	FALSE	FALSE	FALSE	107830
387254	HIGH	FALSE	FALSE	IMAA	SLC7A5 pseudogene	Q9GIP4;	GO:0006865;GO:0015171;GO:0016020;GO:0016021	-	-	-	TRUE	FALSE	FALSE	FALSE	FALSE	FALSE	FALSE	FALSE	FALSE	FALSE	FALSE	FALSE	FALSE	FALSE	FALSE	FALSE	FALSE	FALSE	FALSE	FALSE	FALSE	FALSE	FALSE	FALSE	-
387787	HIGH	TRUE	TRUE	LIPT2	lipoyl(octanoyl) transferase 2 (putative)	A6NK58	GO:0005515;GO:0005737;GO:0005739;GO:0006464;GO:0009107;GO:0016415;GO:0016740;GO:0016874;GO:0033819	-	-	-	TRUE	FALSE	FALSE	FALSE	FALSE	FALSE	FALSE	FALSE	FALSE	FALSE	FALSE	FALSE	FALSE	FALSE	FALSE	FALSE	TRUE	FALSE	FALSE	FALSE	FALSE	FALSE	FALSE	FALSE	-
387851	HIGH	FALSE	FALSE	AK3L2	adenylate kinase 3-like 2	-	-	-	-	-	TRUE	TRUE	FALSE	TRUE	FALSE	TRUE	TRUE	FALSE	FALSE	TRUE	TRUE	FALSE	FALSE	FALSE	FALSE	FALSE	FALSE	FALSE	FALSE	FALSE	FALSE	FALSE	FALSE	FALSE	-
387990	HIGH	FALSE	TRUE	TOMM20L	translocase of outer mitochondrial membrane 20 homolog (yeast)-like	Q6UXN7	GO:0005739;GO:0005742;GO:0006605;GO:0016020;GO:0016021	-	-	-	TRUE	FALSE	FALSE	FALSE	FALSE	FALSE	FALSE	FALSE	FALSE	FALSE	FALSE	FALSE	FALSE	FALSE	FALSE	FALSE	FALSE	FALSE	FALSE	FALSE	FALSE	FALSE	FALSE	FALSE	-
388753	HIGH	TRUE	FALSE	C1orf31	chromosome 1 open reading frame 31	Q5JTJ3	GO:0004129;GO:0005739	-	-	-	TRUE	FALSE	FALSE	FALSE	FALSE	FALSE	FALSE	FALSE	FALSE	FALSE	FALSE	FALSE	TRUE	TRUE	FALSE	FALSE	FALSE	FALSE	TRUE	FALSE	FALSE	FALSE	FALSE	FALSE	614772
388962	HIGH	FALSE	FALSE	BOLA3	bolA homolog 3 (E. coli)	Q53S33	GO:0003674;GO:0005575;GO:0008150	-	-	-	TRUE	FALSE	FALSE	FALSE	FALSE	FALSE	FALSE	FALSE	FALSE	FALSE	FALSE	FALSE	FALSE	FALSE	TRUE	TRUE	FALSE	TRUE	FALSE	FALSE	FALSE	FALSE	FALSE	FALSE	613183
389293	HIGH	TRUE	FALSE	ISCA1L	iron-sulfur cluster assembly 1 homolog (S. cerevisiae)-like	-	-	-	-	-	TRUE	FALSE	FALSE	FALSE	FALSE	FALSE	FALSE	FALSE	FALSE	FALSE	FALSE	FALSE	FALSE	FALSE	FALSE	FALSE	FALSE	FALSE	FALSE	FALSE	FALSE	FALSE	FALSE	FALSE	-
3954	HIGH	TRUE	TRUE	LETM1	leucine zipper-EF-hand containing transmembrane protein 1	O95202	GO:0005509;GO:0005515;GO:0005739;GO:0005739;GO:0005743;GO:0016020;GO:0016021;GO:0042407	-	-	604407	TRUE	TRUE	TRUE	FALSE	FALSE	FALSE	FALSE	FALSE	FALSE	FALSE	FALSE	FALSE	TRUE	TRUE	TRUE	TRUE	TRUE	FALSE	TRUE	FALSE	FALSE	FALSE	FALSE	FALSE	604407
399512	HIGH	TRUE	TRUE	SLC25A35	solute carrier family 25, member 35	Q3KQZ1;	GO:0005488;GO:0005739;GO:0005743;GO:0016020;GO:0016021;GO:0055085	-	-	610818	TRUE	FALSE	FALSE	FALSE	FALSE	FALSE	TRUE	FALSE	FALSE	FALSE	FALSE	FALSE	FALSE	FALSE	FALSE	FALSE	TRUE	FALSE	FALSE	FALSE	FALSE	FALSE	FALSE	FALSE	610818
400563	HIGH	FALSE	FALSE	FLJ45200	FLJ45200 protein	-	-	-	-	-	TRUE	FALSE	FALSE	FALSE	FALSE	FALSE	FALSE	FALSE	FALSE	FALSE	FALSE	FALSE	FALSE	FALSE	FALSE	FALSE	FALSE	FALSE	FALSE	FALSE	FALSE	FALSE	FALSE	FALSE	-
400916	HIGH	TRUE	FALSE	CHCHD10	coiled-coil-helix-coiled-coil-helix domain containing 10	Q8WYQ3	GO:0005739	-	-	-	TRUE	FALSE	FALSE	FALSE	FALSE	FALSE	TRUE	TRUE	FALSE	FALSE	FALSE	FALSE	FALSE	FALSE	FALSE	FALSE	TRUE	FALSE	FALSE	FALSE	FALSE	FALSE	FALSE	FALSE	-
401612	HIGH	FALSE	FALSE	MCART6	mitochondrial carrier triple repeat 6	Q5H9E4	GO:0005488;GO:0005739;GO:0005743;GO:0016020;GO:0016021;GO:0055085	-	-	-	TRUE	FALSE	FALSE	FALSE	FALSE	FALSE	FALSE	FALSE	FALSE	FALSE	FALSE	FALSE	FALSE	FALSE	FALSE	FALSE	FALSE	FALSE	FALSE	FALSE	FALSE	FALSE	FALSE	FALSE	-
402175	HIGH	FALSE	FALSE	LOC402175	hypothetical gene supported by AF044957; NM_004547	-	-	-	-	-	TRUE	FALSE	FALSE	FALSE	FALSE	TRUE	TRUE	FALSE	TRUE	TRUE	TRUE	FALSE	FALSE	FALSE	FALSE	FALSE	FALSE	FALSE	FALSE	FALSE	FALSE	FALSE	FALSE	FALSE	-
4128	HIGH	TRUE	TRUE	MAOA	monoamine oxidase A	P21397	GO:0005515;GO:0005739;GO:0005741;GO:0005741;GO:0006584;GO:0007610;GO:0008131;GO:0008131;GO:0016020;GO:0016021;GO:0016491;GO:0042135;GO:0042420;GO:0055114	00220;00260;00340;00350;00360;00380;00982;	-	300615;309850	TRUE	TRUE	FALSE	FALSE	FALSE	FALSE	TRUE	FALSE	FALSE	FALSE	TRUE	FALSE	FALSE	TRUE	FALSE	TRUE	TRUE	FALSE	FALSE	FALSE	FALSE	FALSE	FALSE	FALSE	309850
4129	HIGH	TRUE	TRUE	MAOB	monoamine oxidase B	P27338	GO:0005739;GO:0005740;GO:0005741;GO:0005741;GO:0005743;GO:0008131;GO:0008131;GO:0009055;GO:0016020;GO:0016021;GO:0016491;GO:0055114	00220;00260;00340;00350;00360;00380;00982;	-	309860	TRUE	TRUE	FALSE	FALSE	FALSE	FALSE	FALSE	TRUE	TRUE	FALSE	TRUE	TRUE	FALSE	TRUE	TRUE	TRUE	TRUE	TRUE	FALSE	FALSE	FALSE	FALSE	FALSE	FALSE	309860
4170	HIGH	FALSE	TRUE	MCL1	myeloid cell leukemia sequence 1 (BCL2-related)	Q07820	GO:0001709;GO:0005515;GO:0005634;GO:0005654;GO:0005737;GO:0005739;GO:0005741;GO:0006916;GO:0007275;GO:0015266;GO:0016020;GO:0016021;GO:0019725;GO:0030154;GO:0034097;GO:0042981;GO:0046982	-	-	159552	FALSE	FALSE	FALSE	FALSE	FALSE	FALSE	FALSE	FALSE	FALSE	FALSE	FALSE	FALSE	FALSE	FALSE	FALSE	FALSE	TRUE	FALSE	FALSE	FALSE	FALSE	FALSE	FALSE	FALSE	159552
4184	HIGH	FALSE	TRUE	SMCP	sperm mitochondria-associated cysteine-rich protein	P49901	GO:0003674;GO:0005737;GO:0005739;GO:0007339;GO:0007341;GO:0016020;GO:0030317	-	-	601148	TRUE	FALSE	FALSE	FALSE	FALSE	FALSE	FALSE	FALSE	FALSE	FALSE	FALSE	FALSE	FALSE	FALSE	FALSE	FALSE	FALSE	FALSE	FALSE	FALSE	FALSE	FALSE	FALSE	FALSE	601148
4190	HIGH	TRUE	FALSE	MDH1	malate dehydrogenase 1, NAD (soluble)	P40925	GO:0004470;GO:0005488;GO:0005625;GO:0005737;GO:0005829;GO:0005829;GO:0006096;GO:0006099;GO:0006107;GO:0006108;GO:0006734;GO:0016491;GO:0030060;GO:0030060;GO:0044262;GO:0051287;GO:0055114	00020;00620;00630;00710;00720;	-	154200	TRUE	TRUE	FALSE	FALSE	FALSE	FALSE	TRUE	TRUE	FALSE	FALSE	TRUE	FALSE	TRUE	TRUE	TRUE	TRUE	FALSE	TRUE	TRUE	FALSE	FALSE	FALSE	FALSE	FALSE	154200
4191	HIGH	TRUE	TRUE	MDH2	malate dehydrogenase 2, NAD (mitochondrial)	P40926	GO:0005488;GO:0005739;GO:0005743;GO:0005759;GO:0005759;GO:0006096;GO:0006099;GO:0006107;GO:0006108;GO:0006108;GO:0006734;GO:0016491;GO:0030060;GO:0030060;GO:0030060;GO:0043621;GO:0044262;GO:0046554;GO:0055114	00020;00620;00630;00710;00720;	-	154100	TRUE	TRUE	TRUE	TRUE	TRUE	TRUE	FALSE	TRUE	TRUE	TRUE	TRUE	TRUE	TRUE	TRUE	TRUE	TRUE	TRUE	FALSE	TRUE	FALSE	FALSE	FALSE	FALSE	TRUE	154100
4199	HIGH	TRUE	FALSE	ME1	malic enzyme 1, NADP(+)-dependent, cytosolic	P48163	GO:0004473;GO:0005488;GO:0005625;GO:0005634;GO:0005730;GO:0005737;GO:0005737;GO:0005829;GO:0005975;GO:0006108;GO:0006741;GO:0009055;GO:0009725;GO:0009743;GO:0016491;GO:0030145;GO:0043531;GO:0046872;GO:0050661;GO:0051287;GO:0055114	00620;00710;03320;	-	154250	TRUE	FALSE	FALSE	FALSE	FALSE	FALSE	FALSE	TRUE	FALSE	FALSE	FALSE	FALSE	FALSE	FALSE	FALSE	FALSE	FALSE	FALSE	FALSE	FALSE	FALSE	FALSE	FALSE	FALSE	154250
4200	HIGH	TRUE	TRUE	ME2	malic enzyme 2, NAD(+)-dependent, mitochondrial	P23368	GO:0004471;GO:0005488;GO:0005739;GO:0005739;GO:0005759;GO:0006108;GO:0009055;GO:0016491;GO:0016619;GO:0046872;GO:0051287;GO:0055114	00620;	-	154270;600669;610064	TRUE	TRUE	TRUE	FALSE	FALSE	TRUE	FALSE	TRUE	FALSE	FALSE	TRUE	FALSE	TRUE	TRUE	FALSE	TRUE	FALSE	FALSE	TRUE	FALSE	FALSE	FALSE	FALSE	FALSE	154270
4217	HIGH	FALSE	FALSE	MAP3K5	mitogen-activated protein kinase kinase kinase 5	Q99683	GO:0000166;GO:0000287;GO:0004674;GO:0004709;GO:0005524;GO:0006915;GO:0007257;GO:0008624;GO:0008656;GO:0016740;GO:0042803;GO:0044419	04010;	-	602448	TRUE	FALSE	FALSE	FALSE	FALSE	FALSE	FALSE	FALSE	FALSE	FALSE	FALSE	FALSE	FALSE	FALSE	FALSE	FALSE	FALSE	FALSE	FALSE	FALSE	FALSE	FALSE	FALSE	FALSE	602448
4257	HIGH	FALSE	TRUE	MGST1	microsomal glutathione S-transferase 1	P10620	GO:0004364;GO:0005634;GO:0005739;GO:0005741;GO:0005743;GO:0005778;GO:0005783;GO:0005792;GO:0006749;GO:0010243;GO:0016020;GO:0016740;GO:0019898;GO:0032496;GO:0033327;GO:0042493;GO:0042803;GO:0045177	00480;00980;00982;	-	138330	TRUE	FALSE	FALSE	FALSE	FALSE	TRUE	FALSE	TRUE	TRUE	TRUE	TRUE	FALSE	TRUE	FALSE	FALSE	FALSE	TRUE	TRUE	FALSE	FALSE	FALSE	FALSE	FALSE	FALSE	138330
4285	HIGH	TRUE	TRUE	MIPEP	mitochondrial intermediate peptidase	Q99797	GO:0000287;GO:0004222;GO:0005506;GO:0005509;GO:0005739;GO:0005759;GO:0006508;GO:0006627;GO:0008233;GO:0008270;GO:0030145;GO:0050897	-	-	602241	TRUE	FALSE	FALSE	FALSE	FALSE	FALSE	FALSE	FALSE	FALSE	FALSE	TRUE	FALSE	TRUE	TRUE	TRUE	FALSE	TRUE	TRUE	FALSE	FALSE	FALSE	FALSE	FALSE	FALSE	602241
4329	HIGH	TRUE	TRUE	ALDH6A1	aldehyde dehydrogenase 6 family, member A1	Q02252	GO:0000062;GO:0004491;GO:0005739;GO:0006210;GO:0006574;GO:0016491;GO:0016790;GO:0018478;GO:0019484;GO:0050873;GO:0055114	00031;00280;00640;	-	603178	TRUE	FALSE	FALSE	TRUE	FALSE	TRUE	TRUE	TRUE	FALSE	TRUE	TRUE	FALSE	TRUE	TRUE	TRUE	FALSE	TRUE	TRUE	TRUE	FALSE	FALSE	FALSE	FALSE	FALSE	603178
4337	HIGH	FALSE	FALSE	MOCS1	molybdenum cofactor synthesis 1	Q9NZB8;Q9NP27;Q9NP26;Q5TCE5;Q5TCE4;	GO:0000166;GO:0003824;GO:0005506;GO:0005525;GO:0005634;GO:0006777;GO:0006777;GO:0008152;GO:0019008;GO:0030151;GO:0046872;GO:0051539	-	-	252150;603707	TRUE	FALSE	FALSE	FALSE	FALSE	FALSE	FALSE	FALSE	FALSE	FALSE	TRUE	FALSE	FALSE	FALSE	FALSE	FALSE	TRUE	FALSE	FALSE	FALSE	FALSE	FALSE	FALSE	FALSE	603707
4350	HIGH	FALSE	TRUE	MPG	N-methylpurine-DNA glycosylase	P29372	GO:0003684;GO:0003905;GO:0005634;GO:0005654;GO:0005654;GO:0006284;GO:0006307;GO:0006974;GO:0016787;GO:0042802;GO:0045007	03410;	-	156565	TRUE	FALSE	FALSE	FALSE	FALSE	FALSE	FALSE	FALSE	FALSE	FALSE	FALSE	FALSE	TRUE	FALSE	FALSE	FALSE	FALSE	FALSE	FALSE	FALSE	FALSE	FALSE	FALSE	FALSE	156565
4353	HIGH	FALSE	TRUE	MPO	myeloperoxidase	P05164	GO:0003682;GO:0004601;GO:0005509;GO:0005615;GO:0005634;GO:0005764;GO:0006916;GO:0006952;GO:0006979;GO:0016491;GO:0020037;GO:0034374;GO:0042744;GO:0055114	-	-	104300;254600;606989	TRUE	FALSE	FALSE	FALSE	FALSE	TRUE	FALSE	FALSE	FALSE	FALSE	FALSE	FALSE	FALSE	FALSE	FALSE	FALSE	FALSE	FALSE	FALSE	FALSE	FALSE	FALSE	FALSE	FALSE	606989
4357	HIGH	TRUE	TRUE	MPST	mercaptopyruvate sulfurtransferase	P25325	GO:0004792;GO:0005737;GO:0005737;GO:0005739;GO:0008272;GO:0009440;GO:0009636;GO:0016740;GO:0016784	00272;	-	602496	TRUE	FALSE	TRUE	FALSE	FALSE	FALSE	FALSE	TRUE	TRUE	TRUE	TRUE	FALSE	TRUE	TRUE	TRUE	TRUE	FALSE	TRUE	TRUE	FALSE	FALSE	FALSE	FALSE	FALSE	602496
4358	HIGH	TRUE	FALSE	MPV17	MpV17 mitochondrial inner membrane protein	P39210	GO:0000002;GO:0003674;GO:0005739;GO:0005743;GO:0005779;GO:0006800;GO:0016020;GO:0016021;GO:0042592	-	-	137960;251880	TRUE	FALSE	FALSE	FALSE	FALSE	FALSE	FALSE	FALSE	FALSE	FALSE	FALSE	FALSE	FALSE	FALSE	FALSE	FALSE	FALSE	FALSE	FALSE	FALSE	FALSE	FALSE	FALSE	TRUE	137960
440490	HIGH	FALSE	FALSE	LOC440490	similar to Stress-70 protein, mitochondrial precursor (75 kDa glucose-regulated protein) (GRP 75) (Peptide-binding protein 74) (PBP74) (Mortalin) (MOT)	-	-	-	-	-	TRUE	FALSE	FALSE	FALSE	FALSE	FALSE	TRUE	TRUE	FALSE	TRUE	TRUE	FALSE	FALSE	FALSE	FALSE	FALSE	FALSE	FALSE	FALSE	FALSE	FALSE	FALSE	FALSE	FALSE	-
440567	HIGH	FALSE	TRUE	hCG_25371	ubiquinol-cytochrome c reductase hinge protein-like	P07919	-	-	-	-	TRUE	FALSE	FALSE	FALSE	FALSE	TRUE	FALSE	TRUE	FALSE	TRUE	FALSE	FALSE	TRUE	FALSE	TRUE	TRUE	TRUE	TRUE	FALSE	FALSE	FALSE	FALSE	FALSE	FALSE	-
441381	HIGH	FALSE	FALSE	LRRC24	leucine rich repeat containing 24	Q50LG9	GO:0005515;GO:0016020;GO:0016021	-	-	-	TRUE	FALSE	FALSE	FALSE	FALSE	FALSE	FALSE	FALSE	FALSE	FALSE	FALSE	FALSE	FALSE	FALSE	FALSE	FALSE	FALSE	FALSE	FALSE	FALSE	FALSE	FALSE	FALSE	FALSE	-
441511	HIGH	FALSE	FALSE	LOC441511	similar to mitofusin 1	-	-	-	-	-	TRUE	FALSE	FALSE	FALSE	FALSE	FALSE	FALSE	FALSE	FALSE	FALSE	FALSE	FALSE	FALSE	FALSE	FALSE	FALSE	FALSE	FALSE	FALSE	FALSE	FALSE	FALSE	FALSE	FALSE	-
441915	HIGH	FALSE	FALSE	LOC441915	solute carrier family 25, member 38 pseudogene	-	-	-	-	-	TRUE	FALSE	FALSE	FALSE	FALSE	FALSE	FALSE	FALSE	FALSE	FALSE	FALSE	FALSE	FALSE	FALSE	FALSE	FALSE	FALSE	FALSE	FALSE	FALSE	FALSE	FALSE	FALSE	FALSE	-
4482	HIGH	TRUE	FALSE	MSRA	methionine sulfoxide reductase A	Q9UJ68	GO:0006464;GO:0006555;GO:0006979;GO:0008113;GO:0016491;GO:0019538;GO:0055114	-	-	601250	TRUE	FALSE	FALSE	FALSE	FALSE	TRUE	FALSE	TRUE	FALSE	FALSE	FALSE	FALSE	FALSE	FALSE	TRUE	TRUE	TRUE	FALSE	FALSE	FALSE	FALSE	FALSE	FALSE	FALSE	601250
4508	HIGH	TRUE	TRUE	ATP6	ATP synthase F0 subunit 6	P00846	GO:0000276;GO:0005739;GO:0006811;GO:0015078;GO:0015986;GO:0015992;GO:0016020;GO:0016021;GO:0016887;GO:0055093	00190;	563	-	TRUE	TRUE	TRUE	FALSE	FALSE	FALSE	FALSE	FALSE	FALSE	FALSE	FALSE	FALSE	FALSE	TRUE	FALSE	TRUE	TRUE	FALSE	FALSE	FALSE	FALSE	FALSE	FALSE	FALSE	-
4509	HIGH	TRUE	TRUE	ATP8	ATP synthase F0 subunit 8	P03928	GO:0000276;GO:0005739;GO:0006811;GO:0015078;GO:0015986;GO:0015992;GO:0016020;GO:0016021;GO:0016887	00190;	563	-	TRUE	TRUE	FALSE	FALSE	FALSE	FALSE	TRUE	FALSE	FALSE	FALSE	TRUE	FALSE	FALSE	TRUE	FALSE	FALSE	FALSE	FALSE	FALSE	FALSE	FALSE	FALSE	FALSE	FALSE	-
4512	HIGH	TRUE	TRUE	COX1	cytochrome c oxidase subunit I	P00395	GO:0004129;GO:0005507;GO:0005515;GO:0005739;GO:0005743;GO:0006123;GO:0006810;GO:0009055;GO:0009060;GO:0016020;GO:0016021;GO:0016491;GO:0020037;GO:0022900;GO:0046872;GO:0070469	00190;	-	-	TRUE	TRUE	FALSE	FALSE	FALSE	FALSE	FALSE	FALSE	FALSE	FALSE	FALSE	FALSE	FALSE	TRUE	FALSE	TRUE	TRUE	FALSE	FALSE	FALSE	FALSE	FALSE	FALSE	FALSE	-
4513	HIGH	TRUE	TRUE	COX2	cytochrome c oxidase subunit II	P00403	GO:0004129;GO:0005507;GO:0005739;GO:0005743;GO:0006123;GO:0006810;GO:0009055;GO:0016020;GO:0016021;GO:0020037;GO:0046872;GO:0070469	00190;	2939;2936	-	TRUE	TRUE	TRUE	FALSE	FALSE	FALSE	TRUE	TRUE	FALSE	FALSE	TRUE	FALSE	TRUE	TRUE	TRUE	TRUE	TRUE	FALSE	TRUE	FALSE	FALSE	FALSE	FALSE	FALSE	-
4514	HIGH	TRUE	TRUE	COX3	cytochrome c oxidase III	P00414	GO:0004129;GO:0005739;GO:0005743;GO:0006123;GO:0016020;GO:0016021	00190;	-	-	TRUE	FALSE	FALSE	FALSE	FALSE	FALSE	FALSE	FALSE	FALSE	FALSE	FALSE	FALSE	FALSE	FALSE	TRUE	TRUE	TRUE	FALSE	FALSE	FALSE	FALSE	FALSE	FALSE	FALSE	-
4515	HIGH	TRUE	FALSE	MTCP1	mature T-cell proliferation 1	P56278	GO:0005739;GO:0008283	-	-	300116	TRUE	FALSE	FALSE	FALSE	FALSE	TRUE	FALSE	FALSE	FALSE	FALSE	FALSE	FALSE	FALSE	FALSE	FALSE	FALSE	FALSE	FALSE	FALSE	FALSE	FALSE	FALSE	FALSE	FALSE	300116
4519	HIGH	TRUE	TRUE	CYTB	cytochrome b	P00156	-	00190;	-	-	TRUE	TRUE	FALSE	FALSE	FALSE	FALSE	FALSE	FALSE	FALSE	FALSE	FALSE	FALSE	FALSE	TRUE	FALSE	TRUE	TRUE	FALSE	FALSE	FALSE	FALSE	FALSE	FALSE	FALSE	-
4521	HIGH	FALSE	FALSE	NUDT1	nudix (nucleoside diphosphate linked moiety X)-type motif 1	P36639	GO:0003924;GO:0005515;GO:0005737;GO:0006203;GO:0006281;GO:0006979;GO:0008413;GO:0016787	-	-	600312	TRUE	FALSE	FALSE	FALSE	FALSE	FALSE	FALSE	FALSE	FALSE	FALSE	FALSE	FALSE	FALSE	FALSE	FALSE	FALSE	FALSE	FALSE	TRUE	FALSE	FALSE	FALSE	FALSE	FALSE	600312
4522	HIGH	TRUE	TRUE	MTHFD1	methylenetetrahydrofolate dehydrogenase (NADP+ dependent) 1, methenyltetrahydrofolate cyclohydrolase, formyltetrahydrofolate synthetase	P11586	GO:0000105;GO:0000166;GO:0004329;GO:0004477;GO:0004488;GO:0005515;GO:0005524;GO:0005737;GO:0005737;GO:0005739;GO:0006164;GO:0006548;GO:0006730;GO:0008652;GO:0009086;GO:0009396;GO:0016155;GO:0016491;GO:0016787;GO:0016874;GO:0055114	00630;00670;	-	172460;601634	TRUE	FALSE	TRUE	FALSE	FALSE	TRUE	TRUE	TRUE	FALSE	TRUE	TRUE	FALSE	TRUE	FALSE	TRUE	TRUE	TRUE	TRUE	TRUE	FALSE	FALSE	FALSE	FALSE	FALSE	172460
4528	HIGH	TRUE	TRUE	MTIF2	mitochondrial translational initiation factor 2	P46199	GO:0000166;GO:0003743;GO:0003924;GO:0005525;GO:0005622;GO:0005739;GO:0005739;GO:0006446;GO:0043024	-	-	603766	TRUE	FALSE	FALSE	FALSE	FALSE	FALSE	TRUE	FALSE	FALSE	FALSE	FALSE	FALSE	TRUE	TRUE	TRUE	TRUE	TRUE	TRUE	TRUE	FALSE	FALSE	FALSE	FALSE	FALSE	603766
4535	HIGH	TRUE	TRUE	ND1	NADH dehydrogenase, subunit 1 (complex I)	P03886	GO:0005515;GO:0005739;GO:0005743;GO:0005747;GO:0005747;GO:0006120;GO:0006810;GO:0008137;GO:0016020;GO:0016021;GO:0016491;GO:0022900;GO:0070469	00130;00190;	178;2919;2905;2904;2884;2939;2903;2886;2901;2943	-	TRUE	TRUE	FALSE	FALSE	FALSE	FALSE	TRUE	FALSE	FALSE	FALSE	FALSE	FALSE	FALSE	TRUE	FALSE	TRUE	TRUE	FALSE	TRUE	FALSE	FALSE	FALSE	FALSE	FALSE	-
4536	HIGH	TRUE	TRUE	ND2	MTND2	P03891	GO:0005739;GO:0005743;GO:0005747;GO:0006120;GO:0006800;GO:0006810;GO:0008137;GO:0016020;GO:0016021;GO:0016491;GO:0022900;GO:0042773;GO:0070469	00130;00190;	178;2919;2886	-	TRUE	TRUE	FALSE	FALSE	FALSE	FALSE	FALSE	FALSE	FALSE	FALSE	FALSE	FALSE	FALSE	TRUE	FALSE	TRUE	TRUE	FALSE	FALSE	FALSE	FALSE	FALSE	FALSE	FALSE	-
4537	HIGH	TRUE	TRUE	ND3	NADH dehydrogenase, subunit 3 (complex I)	P03897	GO:0005739;GO:0005747;GO:0006120;GO:0006810;GO:0008137;GO:0016020;GO:0016021;GO:0016491;GO:0022900;GO:0070469	00130;00190;	178;2919;2886	-	TRUE	FALSE	FALSE	FALSE	FALSE	FALSE	FALSE	FALSE	FALSE	FALSE	FALSE	FALSE	FALSE	FALSE	FALSE	TRUE	TRUE	FALSE	FALSE	FALSE	FALSE	FALSE	FALSE	FALSE	-
4538	HIGH	TRUE	TRUE	ND4	NADH dehydrogenase, subunit 4 (complex I)	P03905	GO:0005739;GO:0005747;GO:0006120;GO:0006810;GO:0008137;GO:0016020;GO:0016021;GO:0016491;GO:0022900;GO:0042773;GO:0070469	00130;00190;	2914	-	TRUE	TRUE	FALSE	FALSE	FALSE	FALSE	TRUE	FALSE	FALSE	FALSE	FALSE	FALSE	FALSE	TRUE	FALSE	TRUE	TRUE	FALSE	TRUE	FALSE	FALSE	FALSE	FALSE	FALSE	-
4539	HIGH	TRUE	TRUE	ND4L	NADH dehydrogenase, subunit 4L (complex I)	P03901	GO:0005515;GO:0005739;GO:0005747;GO:0006120;GO:0006810;GO:0008137;GO:0016020;GO:0016021;GO:0016651;GO:0022900;GO:0042773;GO:0070469	00130;00190;	178;2919	-	TRUE	FALSE	FALSE	FALSE	FALSE	FALSE	FALSE	FALSE	FALSE	FALSE	FALSE	FALSE	FALSE	FALSE	FALSE	FALSE	FALSE	FALSE	FALSE	FALSE	FALSE	FALSE	FALSE	FALSE	-
4540	HIGH	TRUE	TRUE	ND5	NADH dehydrogenase, subunit 5 (complex I)	P03915	GO:0003954;GO:0005739;GO:0005743;GO:0005747;GO:0006120;GO:0006810;GO:0008137;GO:0016020;GO:0016021;GO:0016491;GO:0022900;GO:0042773;GO:0070469	00130;00190;	178;2914	-	TRUE	TRUE	FALSE	FALSE	FALSE	FALSE	FALSE	FALSE	FALSE	FALSE	FALSE	FALSE	FALSE	TRUE	FALSE	TRUE	TRUE	FALSE	FALSE	FALSE	FALSE	FALSE	FALSE	FALSE	-
4541	HIGH	TRUE	TRUE	ND6	NADH dehydrogenase, subunit 6 (complex I)	P03923	GO:0005739;GO:0005747;GO:0006120;GO:0006810;GO:0008137;GO:0016020;GO:0016021;GO:0016491;GO:0022900;GO:0042542;GO:0070469	00130;00190;	178;2919	-	TRUE	TRUE	FALSE	FALSE	FALSE	FALSE	FALSE	FALSE	FALSE	FALSE	FALSE	FALSE	FALSE	FALSE	FALSE	FALSE	FALSE	FALSE	FALSE	FALSE	FALSE	FALSE	FALSE	FALSE	-
4552	HIGH	FALSE	TRUE	MTRR	5-methyltetrahydrofolate-homocysteine methyltransferase reductase	Q9UBK8	GO:0005506;GO:0005737;GO:0005739;GO:0005829;GO:0008652;GO:0009086;GO:0010181;GO:0016491;GO:0030586;GO:0050660;GO:0050661;GO:0055114	-	-	236270;601634;602568	TRUE	FALSE	FALSE	FALSE	FALSE	FALSE	FALSE	FALSE	FALSE	FALSE	FALSE	FALSE	FALSE	FALSE	FALSE	FALSE	FALSE	FALSE	FALSE	FALSE	FALSE	FALSE	FALSE	FALSE	602568
4580	HIGH	TRUE	TRUE	MTX1	metaxin 1	Q13505	GO:0005515;GO:0005739;GO:0005739;GO:0005741;GO:0006626;GO:0015031;GO:0016020;GO:0016021	-	-	600605	TRUE	FALSE	TRUE	FALSE	FALSE	TRUE	TRUE	FALSE	FALSE	FALSE	FALSE	FALSE	TRUE	TRUE	TRUE	TRUE	TRUE	FALSE	TRUE	FALSE	FALSE	FALSE	FALSE	FALSE	600605
4594	HIGH	TRUE	TRUE	MUT	methylmalonyl Coenzyme A mutase	P22033	GO:0004494;GO:0005739;GO:0005759;GO:0008152;GO:0009791;GO:0031419;GO:0046872;GO:0050897	00280;00640;	-	251000;609058	TRUE	TRUE	TRUE	FALSE	FALSE	FALSE	FALSE	TRUE	FALSE	FALSE	TRUE	FALSE	TRUE	TRUE	TRUE	TRUE	TRUE	TRUE	TRUE	FALSE	FALSE	FALSE	FALSE	FALSE	609058
4595	HIGH	TRUE	TRUE	MUTYH	mutY homolog (E. coli)	Q9UIF7	GO:0003677;GO:0004519;GO:0005506;GO:0005515;GO:0005622;GO:0005634;GO:0005634;GO:0005654;GO:0006284;GO:0006298;GO:0006974;GO:0008152;GO:0016798;GO:0019104;GO:0032405;GO:0032406;GO:0032407;GO:0032408;GO:0045007;GO:0046872;GO:0051539	03410;	-	132600;137215;604933;608456	TRUE	FALSE	FALSE	FALSE	FALSE	FALSE	FALSE	FALSE	FALSE	FALSE	FALSE	FALSE	FALSE	FALSE	FALSE	FALSE	FALSE	FALSE	FALSE	FALSE	FALSE	FALSE	FALSE	TRUE	604933
4677	HIGH	TRUE	FALSE	NARS	asparaginyl-tRNA synthetase	O43776	GO:0000166;GO:0003676;GO:0004815;GO:0004816;GO:0004816;GO:0005515;GO:0005524;GO:0005625;GO:0005737;GO:0005829;GO:0006421;GO:0006422;GO:0016874	00252;00970;	-	108410	TRUE	FALSE	FALSE	FALSE	FALSE	FALSE	FALSE	TRUE	FALSE	FALSE	FALSE	FALSE	TRUE	FALSE	FALSE	FALSE	FALSE	FALSE	TRUE	FALSE	FALSE	FALSE	FALSE	FALSE	108410
4694	HIGH	TRUE	TRUE	NDUFA1	NADH dehydrogenase (ubiquinone) 1 alpha subcomplex, 1, 7.5kDa	O15239	GO:0005739;GO:0005743;GO:0005747;GO:0005747;GO:0006120;GO:0006810;GO:0008137;GO:0016020;GO:0016021;GO:0022900;GO:0070469	00190;	178;2919;2939	252010;300078	TRUE	FALSE	FALSE	FALSE	FALSE	TRUE	FALSE	FALSE	FALSE	FALSE	FALSE	FALSE	FALSE	FALSE	FALSE	TRUE	TRUE	FALSE	FALSE	FALSE	FALSE	FALSE	FALSE	FALSE	300078
4695	HIGH	TRUE	TRUE	NDUFA2	NADH dehydrogenase (ubiquinone) 1 alpha subcomplex, 2, 8kDa	O43678	GO:0005739;GO:0005743;GO:0005747;GO:0005747;GO:0006120;GO:0006810;GO:0008137;GO:0016020;GO:0022900;GO:0070469	00190;	178;2920;2905;2904;2903	256000;602137	TRUE	TRUE	FALSE	FALSE	FALSE	TRUE	TRUE	TRUE	FALSE	TRUE	TRUE	FALSE	TRUE	TRUE	TRUE	TRUE	TRUE	TRUE	TRUE	FALSE	FALSE	FALSE	FALSE	FALSE	602137
4696	HIGH	TRUE	TRUE	NDUFA3	NADH dehydrogenase (ubiquinone) 1 alpha subcomplex, 3, 9kDa	O95167	GO:0005739;GO:0005743;GO:0005747;GO:0006120;GO:0006810;GO:0008137;GO:0016020;GO:0016021;GO:0022900;GO:0070469	00190;	178;2919	603832	TRUE	TRUE	FALSE	FALSE	FALSE	TRUE	TRUE	FALSE	FALSE	FALSE	FALSE	FALSE	FALSE	TRUE	FALSE	FALSE	FALSE	FALSE	FALSE	FALSE	FALSE	FALSE	FALSE	FALSE	603832
4697	HIGH	TRUE	TRUE	NDUFA4	NADH dehydrogenase (ubiquinone) 1 alpha subcomplex, 4, 9kDa	O00483	GO:0005739;GO:0005743;GO:0005747;GO:0006120;GO:0006810;GO:0008137;GO:0016020;GO:0022900;GO:0070469	00190;	178;2914	603833	TRUE	TRUE	FALSE	FALSE	FALSE	TRUE	TRUE	TRUE	TRUE	FALSE	TRUE	FALSE	TRUE	TRUE	TRUE	TRUE	TRUE	TRUE	FALSE	FALSE	FALSE	FALSE	FALSE	FALSE	603833
4698	HIGH	TRUE	TRUE	NDUFA5	NADH dehydrogenase (ubiquinone) 1 alpha subcomplex, 5, 13kDa	Q16718	GO:0005739;GO:0005743;GO:0005747;GO:0006120;GO:0006810;GO:0008137;GO:0016020;GO:0016651;GO:0070469	00190;	178;2920	601677	TRUE	TRUE	TRUE	TRUE	FALSE	FALSE	FALSE	FALSE	FALSE	FALSE	FALSE	FALSE	TRUE	TRUE	FALSE	FALSE	FALSE	FALSE	TRUE	FALSE	FALSE	FALSE	FALSE	FALSE	601677
47	HIGH	TRUE	FALSE	ACLY	ATP citrate lyase	P53396	GO:0000166;GO:0000287;GO:0003878;GO:0004775;GO:0005515;GO:0005524;GO:0005737;GO:0005829;GO:0006101;GO:0006200;GO:0008152;GO:0008610;GO:0008815;GO:0009346;GO:0015936;GO:0016740;GO:0044262	00020;00720;	-	108728	TRUE	FALSE	TRUE	FALSE	FALSE	FALSE	TRUE	TRUE	FALSE	TRUE	FALSE	FALSE	TRUE	FALSE	TRUE	TRUE	FALSE	TRUE	TRUE	FALSE	FALSE	FALSE	FALSE	FALSE	108728
4700	HIGH	TRUE	TRUE	NDUFA6	NADH dehydrogenase (ubiquinone) 1 alpha subcomplex, 6, 14kDa	P56556	GO:0005739;GO:0005743;GO:0005747;GO:0005747;GO:0006120;GO:0006810;GO:0006979;GO:0008137;GO:0016020;GO:0022900;GO:0070469	00190;	178;2919;2905;2904;2884	602138	TRUE	TRUE	FALSE	TRUE	FALSE	TRUE	TRUE	TRUE	FALSE	TRUE	TRUE	FALSE	FALSE	TRUE	TRUE	TRUE	TRUE	TRUE	TRUE	FALSE	FALSE	FALSE	FALSE	FALSE	602138
4701	HIGH	TRUE	TRUE	NDUFA7	NADH dehydrogenase (ubiquinone) 1 alpha subcomplex, 7, 14.5kDa	O95182	GO:0005739;GO:0005743;GO:0005747;GO:0006120;GO:0006810;GO:0008137;GO:0016020;GO:0022900;GO:0042773;GO:0070469	00190;	178;2920	602139	TRUE	TRUE	FALSE	FALSE	FALSE	TRUE	FALSE	FALSE	FALSE	FALSE	TRUE	FALSE	FALSE	TRUE	TRUE	TRUE	TRUE	TRUE	TRUE	FALSE	FALSE	FALSE	FALSE	FALSE	602139
4702	HIGH	TRUE	TRUE	NDUFA8	NADH dehydrogenase (ubiquinone) 1 alpha subcomplex, 8, 19kDa	P51970	GO:0005739;GO:0005743;GO:0005747;GO:0006120;GO:0006810;GO:0008137;GO:0022900;GO:0070469	00190;	178;2919	603359	TRUE	TRUE	TRUE	TRUE	FALSE	TRUE	FALSE	TRUE	FALSE	TRUE	TRUE	FALSE	TRUE	TRUE	TRUE	TRUE	TRUE	TRUE	TRUE	FALSE	FALSE	FALSE	FALSE	FALSE	603359
4704	HIGH	TRUE	TRUE	NDUFA9	NADH dehydrogenase (ubiquinone) 1 alpha subcomplex, 9, 39kDa	Q16795	GO:0003824;GO:0003954;GO:0003954;GO:0005515;GO:0005739;GO:0005743;GO:0005747;GO:0005759;GO:0006120;GO:0006810;GO:0006814;GO:0008137;GO:0022900;GO:0044237;GO:0050662;GO:0070469	00190;	178;2919;2905;2948;2904;2884;2903;2901;2898	603834	TRUE	TRUE	TRUE	FALSE	FALSE	TRUE	TRUE	TRUE	FALSE	TRUE	TRUE	TRUE	TRUE	TRUE	TRUE	TRUE	TRUE	TRUE	TRUE	FALSE	FALSE	FALSE	FALSE	FALSE	603834
4705	HIGH	TRUE	TRUE	NDUFA10	NADH dehydrogenase (ubiquinone) 1 alpha subcomplex, 10, 42kDa	O95299	GO:0005524;GO:0005739;GO:0005747;GO:0005759;GO:0006120;GO:0006139;GO:0006810;GO:0008137;GO:0016773;GO:0022900;GO:0070469	00190;	178;2919;2948	603835	TRUE	TRUE	TRUE	FALSE	FALSE	TRUE	TRUE	TRUE	FALSE	FALSE	FALSE	FALSE	TRUE	TRUE	TRUE	TRUE	TRUE	FALSE	TRUE	FALSE	FALSE	FALSE	FALSE	FALSE	603835
4706	HIGH	TRUE	TRUE	NDUFAB1	NADH dehydrogenase (ubiquinone) 1, alpha/beta subcomplex, 1, 8kDa	O14561	GO:0000036;GO:0005504;GO:0005509;GO:0005739;GO:0005747;GO:0005747;GO:0005759;GO:0006120;GO:0006633;GO:0006810;GO:0008137;GO:0022900;GO:0031177;GO:0031966;GO:0031966;GO:0048037;GO:0070469	00190;	178;2914	603836	TRUE	TRUE	FALSE	FALSE	FALSE	TRUE	TRUE	TRUE	FALSE	TRUE	TRUE	FALSE	TRUE	TRUE	TRUE	TRUE	TRUE	TRUE	FALSE	FALSE	FALSE	FALSE	FALSE	FALSE	603836
4707	HIGH	FALSE	FALSE	NDUFB1	NADH dehydrogenase (ubiquinone) 1 beta subcomplex, 1, 7kDa	O75438	GO:0003954;GO:0005739;GO:0005743;GO:0005747;GO:0006120;GO:0006810;GO:0008137;GO:0016020;GO:0016021;GO:0022900;GO:0070469	00190;	178;2914	603837	TRUE	TRUE	FALSE	FALSE	FALSE	FALSE	FALSE	FALSE	FALSE	FALSE	FALSE	FALSE	TRUE	FALSE	FALSE	FALSE	FALSE	FALSE	FALSE	FALSE	FALSE	FALSE	FALSE	FALSE	603837
4708	HIGH	TRUE	TRUE	NDUFB2	NADH dehydrogenase (ubiquinone) 1 beta subcomplex, 2, 8kDa	O95178	GO:0005739;GO:0005743;GO:0005747;GO:0006120;GO:0006810;GO:0008137;GO:0016020;GO:0022900;GO:0070469	00190;	178;2914	603838	TRUE	TRUE	FALSE	FALSE	FALSE	TRUE	FALSE	FALSE	FALSE	FALSE	FALSE	FALSE	FALSE	FALSE	FALSE	TRUE	FALSE	FALSE	FALSE	FALSE	FALSE	FALSE	FALSE	FALSE	603838
4709	HIGH	TRUE	TRUE	NDUFB3	NADH dehydrogenase (ubiquinone) 1 beta subcomplex, 3, 12kDa	O43676	GO:0005739;GO:0005743;GO:0005747;GO:0006120;GO:0006810;GO:0008137;GO:0016020;GO:0016021;GO:0022900;GO:0070469	00190;	178;2914	603839	TRUE	TRUE	FALSE	FALSE	FALSE	TRUE	TRUE	FALSE	TRUE	FALSE	FALSE	FALSE	TRUE	TRUE	TRUE	TRUE	TRUE	TRUE	TRUE	FALSE	FALSE	FALSE	FALSE	FALSE	603839
471	HIGH	TRUE	FALSE	ATIC	5-aminoimidazole-4-carboxamide ribonucleotide formyltransferase/IMP cyclohydrolase	P31939	GO:0003937;GO:0004643;GO:0005515;GO:0006139;GO:0006164;GO:0006189;GO:0016740;GO:0016787;GO:0031100	00230;00670;	-	601731;608688	TRUE	FALSE	FALSE	FALSE	FALSE	FALSE	FALSE	TRUE	FALSE	FALSE	TRUE	FALSE	TRUE	FALSE	TRUE	TRUE	FALSE	FALSE	TRUE	FALSE	FALSE	FALSE	FALSE	TRUE	601731
4710	HIGH	TRUE	TRUE	NDUFB4	NADH dehydrogenase (ubiquinone) 1 beta subcomplex, 4, 15kDa	O95168	GO:0005739;GO:0005743;GO:0005747;GO:0006120;GO:0006810;GO:0006979;GO:0008137;GO:0016020;GO:0016021;GO:0022900;GO:0070469	00190;	178;2914	603840	TRUE	TRUE	TRUE	TRUE	FALSE	TRUE	TRUE	FALSE	TRUE	TRUE	TRUE	FALSE	TRUE	TRUE	TRUE	TRUE	TRUE	TRUE	TRUE	FALSE	FALSE	FALSE	FALSE	FALSE	603840
4711	HIGH	TRUE	TRUE	NDUFB5	NADH dehydrogenase (ubiquinone) 1 beta subcomplex, 5, 16kDa	O43674	GO:0005739;GO:0005743;GO:0005747;GO:0006120;GO:0006810;GO:0008137;GO:0016020;GO:0016021;GO:0022900;GO:0070469	00190;	178;2914	603841	TRUE	TRUE	TRUE	FALSE	FALSE	TRUE	FALSE	TRUE	TRUE	TRUE	TRUE	TRUE	FALSE	TRUE	TRUE	TRUE	TRUE	TRUE	TRUE	FALSE	FALSE	FALSE	FALSE	FALSE	603841
4712	HIGH	TRUE	TRUE	NDUFB6	NADH dehydrogenase (ubiquinone) 1 beta subcomplex, 6, 17kDa	O95139	GO:0005739;GO:0005743;GO:0005747;GO:0005747;GO:0006120;GO:0006810;GO:0008137;GO:0016020;GO:0016021;GO:0022900;GO:0070469	00190;	178;2914;2905;2884	603322	TRUE	TRUE	TRUE	TRUE	FALSE	FALSE	TRUE	FALSE	FALSE	FALSE	FALSE	FALSE	TRUE	TRUE	TRUE	TRUE	TRUE	TRUE	TRUE	FALSE	FALSE	FALSE	FALSE	FALSE	603322
4713	HIGH	TRUE	TRUE	NDUFB7	NADH dehydrogenase (ubiquinone) 1 beta subcomplex, 7, 18kDa	P17568	GO:0003954;GO:0005739;GO:0005743;GO:0005747;GO:0006120;GO:0006810;GO:0008137;GO:0016020;GO:0022900;GO:0070469	00190;	178;2914	603842	TRUE	TRUE	FALSE	FALSE	FALSE	TRUE	FALSE	TRUE	TRUE	TRUE	TRUE	FALSE	TRUE	TRUE	TRUE	TRUE	TRUE	TRUE	TRUE	FALSE	FALSE	FALSE	FALSE	FALSE	603842
4714	HIGH	TRUE	TRUE	NDUFB8	NADH dehydrogenase (ubiquinone) 1 beta subcomplex, 8, 19kDa	O95169	GO:0003954;GO:0005739;GO:0005739;GO:0005743;GO:0005747;GO:0005783;GO:0006120;GO:0006810;GO:0008137;GO:0016020;GO:0016021;GO:0022900;GO:0070469	00190;	178;2914;2948	602140	TRUE	TRUE	FALSE	FALSE	FALSE	TRUE	FALSE	TRUE	TRUE	TRUE	TRUE	FALSE	TRUE	TRUE	TRUE	TRUE	TRUE	TRUE	FALSE	FALSE	FALSE	FALSE	FALSE	FALSE	602140
4715	HIGH	TRUE	TRUE	NDUFB9	NADH dehydrogenase (ubiquinone) 1 beta subcomplex, 9, 22kDa	Q9Y6M9	GO:0005739;GO:0005743;GO:0005747;GO:0006120;GO:0006810;GO:0007605;GO:0008137;GO:0016020;GO:0022900;GO:0070469	00190;	178;2914	601445	TRUE	TRUE	FALSE	TRUE	FALSE	TRUE	FALSE	TRUE	TRUE	TRUE	TRUE	FALSE	TRUE	TRUE	TRUE	TRUE	TRUE	TRUE	FALSE	FALSE	FALSE	FALSE	FALSE	FALSE	601445
4716	HIGH	TRUE	TRUE	NDUFB10	NADH dehydrogenase (ubiquinone) 1 beta subcomplex, 10, 22kDa	O96000	GO:0005515;GO:0005739;GO:0005743;GO:0005747;GO:0006120;GO:0006810;GO:0008137;GO:0016020;GO:0022900;GO:0070469	00190;	178;2914	603843	TRUE	TRUE	TRUE	TRUE	FALSE	TRUE	TRUE	TRUE	TRUE	FALSE	TRUE	FALSE	TRUE	TRUE	TRUE	TRUE	TRUE	TRUE	TRUE	FALSE	FALSE	FALSE	FALSE	FALSE	603843
4717	HIGH	TRUE	TRUE	NDUFC1	NADH dehydrogenase (ubiquinone) 1, subcomplex unknown, 1, 6kDa	O43677	GO:0005739;GO:0005743;GO:0005747;GO:0006120;GO:0006810;GO:0008137;GO:0016020;GO:0016021;GO:0022900;GO:0070469	00190;	178;2919	603844	TRUE	TRUE	FALSE	FALSE	FALSE	TRUE	FALSE	FALSE	FALSE	FALSE	FALSE	FALSE	FALSE	FALSE	FALSE	FALSE	FALSE	FALSE	FALSE	FALSE	FALSE	FALSE	FALSE	FALSE	603844
4718	HIGH	TRUE	TRUE	NDUFC2	NADH dehydrogenase (ubiquinone) 1, subcomplex unknown, 2, 14.5kDa	O95298	GO:0005737;GO:0005739;GO:0005743;GO:0005747;GO:0006120;GO:0006810;GO:0008137;GO:0016020;GO:0016021;GO:0022900;GO:0070469	00190;	178;2914	603845	TRUE	TRUE	FALSE	FALSE	FALSE	TRUE	FALSE	TRUE	TRUE	TRUE	TRUE	FALSE	TRUE	TRUE	TRUE	TRUE	TRUE	TRUE	TRUE	FALSE	FALSE	FALSE	FALSE	FALSE	603845
4719	HIGH	TRUE	TRUE	NDUFS1	NADH dehydrogenase (ubiquinone) Fe-S protein 1, 75kDa (NADH-coenzyme Q reductase)	P28331	GO:0003954;GO:0005506;GO:0005515;GO:0005739;GO:0005743;GO:0005747;GO:0005747;GO:0005758;GO:0006120;GO:0006800;GO:0006810;GO:0006915;GO:0008137;GO:0008137;GO:0009055;GO:0016020;GO:0022900;GO:0042773;GO:0045333;GO:0046034;GO:0046872;GO:0051537;GO:0051539;GO:0051881;GO:0070469	00190;	178;2920;2948	157655;252010	TRUE	TRUE	TRUE	TRUE	FALSE	TRUE	TRUE	TRUE	FALSE	TRUE	TRUE	TRUE	TRUE	TRUE	TRUE	TRUE	TRUE	TRUE	TRUE	FALSE	FALSE	FALSE	FALSE	FALSE	157655
4720	HIGH	TRUE	TRUE	NDUFS2	NADH dehydrogenase (ubiquinone) Fe-S protein 2, 49kDa (NADH-coenzyme Q reductase)	O75306	GO:0003954;GO:0005506;GO:0005515;GO:0005739;GO:0005739;GO:0005743;GO:0005747;GO:0005747;GO:0005747;GO:0006120;GO:0006810;GO:0006979;GO:0008137;GO:0009055;GO:0016020;GO:0022900;GO:0046872;GO:0048038;GO:0051287;GO:0051539;GO:0070469	00190;	178;2920;2905;2948;2904;2903;2901;2898	252010;602985	TRUE	TRUE	FALSE	FALSE	FALSE	TRUE	FALSE	TRUE	FALSE	TRUE	TRUE	TRUE	TRUE	TRUE	TRUE	TRUE	TRUE	FALSE	TRUE	FALSE	FALSE	FALSE	FALSE	FALSE	602985
4722	HIGH	TRUE	TRUE	NDUFS3	NADH dehydrogenase (ubiquinone) Fe-S protein 3, 30kDa (NADH-coenzyme Q reductase)	O75489	GO:0003954;GO:0005515;GO:0005739;GO:0005743;GO:0005747;GO:0005747;GO:0006120;GO:0006800;GO:0006810;GO:0006917;GO:0008137;GO:0009055;GO:0016020;GO:0022900;GO:0030308;GO:0070469	00190;	178;2920;2905;2904;2884;2903;2901;2898;2938;2942	256000;603846	FALSE	TRUE	TRUE	TRUE	TRUE	TRUE	TRUE	FALSE	TRUE	TRUE	TRUE	TRUE	TRUE	TRUE	TRUE	TRUE	TRUE	TRUE	TRUE	FALSE	FALSE	FALSE	FALSE	TRUE	603846
4723	HIGH	TRUE	TRUE	NDUFV1	NADH dehydrogenase (ubiquinone) flavoprotein 1, 51kDa	P49821	GO:0003954;GO:0005506;GO:0005739;GO:0005743;GO:0005747;GO:0005747;GO:0006120;GO:0006120;GO:0006810;GO:0008137;GO:0010181;GO:0016020;GO:0022900;GO:0046872;GO:0051287;GO:0051539;GO:0070469	00190;	178;2920;2948	161015;203450;252010;256000	TRUE	TRUE	FALSE	FALSE	FALSE	TRUE	TRUE	TRUE	TRUE	TRUE	TRUE	TRUE	TRUE	TRUE	TRUE	TRUE	TRUE	TRUE	TRUE	FALSE	FALSE	FALSE	FALSE	FALSE	161015
4724	HIGH	TRUE	TRUE	NDUFS4	NADH dehydrogenase (ubiquinone) Fe-S protein 4, 18kDa (NADH-coenzyme Q reductase)	O43181	GO:0001932;GO:0005739;GO:0005739;GO:0005743;GO:0005747;GO:0006120;GO:0006800;GO:0006810;GO:0007420;GO:0008137;GO:0008137;GO:0016020;GO:0016651;GO:0019933;GO:0022900;GO:0032981;GO:0045333;GO:0048146;GO:0051591;GO:0070469	00190;	178;2920;2905;2948;2904;2906	252010;256000;602694	TRUE	TRUE	TRUE	TRUE	FALSE	FALSE	FALSE	FALSE	FALSE	FALSE	FALSE	FALSE	TRUE	TRUE	TRUE	TRUE	TRUE	FALSE	TRUE	FALSE	FALSE	FALSE	FALSE	FALSE	602694
4725	HIGH	TRUE	TRUE	NDUFS5	NADH dehydrogenase (ubiquinone) Fe-S protein 5, 15kDa (NADH-coenzyme Q reductase)	O43920	GO:0005739;GO:0005743;GO:0005747;GO:0006120;GO:0006810;GO:0008137;GO:0016020;GO:0022900;GO:0032981;GO:0070469	00190;	178;2919;2905;2904	603847	TRUE	TRUE	FALSE	TRUE	FALSE	FALSE	TRUE	FALSE	FALSE	FALSE	FALSE	TRUE	TRUE	TRUE	TRUE	TRUE	TRUE	TRUE	TRUE	FALSE	FALSE	FALSE	FALSE	FALSE	603847
4726	HIGH	TRUE	TRUE	NDUFS6	NADH dehydrogenase (ubiquinone) Fe-S protein 6, 13kDa (NADH-coenzyme Q reductase)	O75380	GO:0005739;GO:0005743;GO:0005747;GO:0006120;GO:0006810;GO:0008137;GO:0009055;GO:0016020;GO:0022900;GO:0070469	00190;	178;2920;2948	252010;603848	TRUE	TRUE	FALSE	FALSE	TRUE	FALSE	FALSE	FALSE	FALSE	FALSE	FALSE	FALSE	FALSE	TRUE	TRUE	TRUE	TRUE	FALSE	TRUE	FALSE	FALSE	FALSE	FALSE	FALSE	603848
4728	HIGH	TRUE	TRUE	NDUFS8	NADH dehydrogenase (ubiquinone) Fe-S protein 8, 23kDa (NADH-coenzyme Q reductase)	O00217	GO:0003954;GO:0005506;GO:0005739;GO:0005747;GO:0005747;GO:0006120;GO:0006810;GO:0006979;GO:0008137;GO:0008137;GO:0009055;GO:0016020;GO:0022900;GO:0032981;GO:0046872;GO:0051539;GO:0070469	00190;	178;2920	256000;602141	TRUE	TRUE	FALSE	TRUE	FALSE	FALSE	TRUE	TRUE	FALSE	TRUE	TRUE	FALSE	TRUE	TRUE	TRUE	TRUE	TRUE	TRUE	TRUE	FALSE	FALSE	FALSE	FALSE	FALSE	602141
4729	HIGH	TRUE	TRUE	NDUFV2	NADH dehydrogenase (ubiquinone) flavoprotein 2, 24kDa	P19404	GO:0003954;GO:0005506;GO:0005739;GO:0005743;GO:0005747;GO:0005747;GO:0006120;GO:0006120;GO:0006810;GO:0007399;GO:0008137;GO:0008137;GO:0009055;GO:0016020;GO:0016491;GO:0022900;GO:0046872;GO:0048738;GO:0051287;GO:0051537;GO:0070469	00190;	178;2920;2905;2948;2904;2906	168600;600532	TRUE	TRUE	TRUE	TRUE	FALSE	TRUE	TRUE	TRUE	FALSE	TRUE	TRUE	FALSE	TRUE	TRUE	TRUE	TRUE	FALSE	TRUE	TRUE	FALSE	FALSE	FALSE	FALSE	FALSE	600532
4731	HIGH	TRUE	TRUE	NDUFV3	NADH dehydrogenase (ubiquinone) flavoprotein 3, 10kDa	P56181	GO:0005739;GO:0005743;GO:0005747;GO:0006120;GO:0006810;GO:0008137;GO:0016020;GO:0022900;GO:0070469	00190;	178;2920;2948	602184	TRUE	TRUE	FALSE	FALSE	FALSE	TRUE	FALSE	TRUE	FALSE	TRUE	TRUE	FALSE	TRUE	TRUE	TRUE	TRUE	TRUE	TRUE	TRUE	FALSE	FALSE	FALSE	FALSE	FALSE	602184
476	HIGH	FALSE	TRUE	ATP1A1	ATPase, Na+/K+ transporting, alpha 1 polypeptide	P05023	GO:0000166;GO:0000287;GO:0002026;GO:0003869;GO:0005391;GO:0005515;GO:0005524;GO:0005624;GO:0005792;GO:0005890;GO:0006754;GO:0006813;GO:0006814;GO:0008152;GO:0008217;GO:0015077;GO:0016021;GO:0016323;GO:0016787;GO:0016820;GO:0030955;GO:0031402;GO:0031947;GO:0042383;GO:0042470;GO:0042493;GO:0045822;GO:0045823;GO:0045989	-	-	182310	FALSE	TRUE	TRUE	FALSE	FALSE	FALSE	FALSE	TRUE	FALSE	FALSE	TRUE	TRUE	TRUE	FALSE	TRUE	TRUE	TRUE	FALSE	FALSE	FALSE	FALSE	FALSE	FALSE	FALSE	182310
4833	HIGH	TRUE	TRUE	NME4	non-metastatic cells 4, protein expressed in	O00746	GO:0000166;GO:0000287;GO:0004550;GO:0004550;GO:0005524;GO:0005739;GO:0005743;GO:0005758;GO:0006183;GO:0006228;GO:0006241;GO:0009116;GO:0009117;GO:0016301;GO:0016740	00230;00240;	-	601818	TRUE	FALSE	TRUE	FALSE	FALSE	TRUE	FALSE	FALSE	FALSE	FALSE	FALSE	FALSE	FALSE	FALSE	FALSE	FALSE	FALSE	FALSE	TRUE	FALSE	FALSE	FALSE	FALSE	TRUE	601818
4898	HIGH	TRUE	FALSE	NRD1	nardilysin (N-arginine dibasic convertase)	O43847	GO:0004222;GO:0005515;GO:0005829;GO:0006508;GO:0007528;GO:0008233;GO:0008270;GO:0008283;GO:0009986;GO:0016477;GO:0046872;GO:0048408;GO:0051044;GO:0052548	-	-	602651	TRUE	FALSE	FALSE	FALSE	FALSE	FALSE	FALSE	FALSE	FALSE	FALSE	FALSE	FALSE	FALSE	FALSE	FALSE	FALSE	FALSE	FALSE	FALSE	FALSE	FALSE	FALSE	FALSE	FALSE	602651
4913	HIGH	TRUE	FALSE	NTHL1	nth endonuclease III-like 1 (E. coli)	P78549	GO:0000703;GO:0003677;GO:0003690;GO:0004519;GO:0005506;GO:0005515;GO:0005622;GO:0005634;GO:0005654;GO:0005739;GO:0006296;GO:0006974;GO:0008152;GO:0016798;GO:0016829;GO:0019104;GO:0045008;GO:0046872;GO:0051539	03410;	-	602656	TRUE	FALSE	FALSE	FALSE	FALSE	TRUE	FALSE	FALSE	FALSE	FALSE	FALSE	FALSE	FALSE	FALSE	FALSE	FALSE	FALSE	FALSE	FALSE	FALSE	FALSE	FALSE	FALSE	FALSE	602656
4938	HIGH	FALSE	TRUE	OAS1	2',5'-oligoadenylate synthetase 1, 40/46kDa	P00973	GO:0000166;GO:0003723;GO:0005524;GO:0005634;GO:0005737;GO:0005739;GO:0005783;GO:0005792;GO:0006139;GO:0006955;GO:0016740;GO:0016779	-	-	164350;222100	TRUE	FALSE	FALSE	FALSE	TRUE	TRUE	FALSE	FALSE	FALSE	FALSE	FALSE	FALSE	FALSE	FALSE	FALSE	FALSE	FALSE	FALSE	FALSE	FALSE	FALSE	FALSE	FALSE	FALSE	164350
4939	HIGH	FALSE	TRUE	OAS2	2'-5'-oligoadenylate synthetase 2, 69/71kDa	P29728	GO:0000166;GO:0001730;GO:0003723;GO:0005524;GO:0005634;GO:0005739;GO:0005783;GO:0005792;GO:0006139;GO:0006401;GO:0006955;GO:0016020;GO:0016740;GO:0016779	-	-	603350	TRUE	FALSE	FALSE	FALSE	FALSE	FALSE	FALSE	FALSE	FALSE	FALSE	FALSE	FALSE	FALSE	FALSE	FALSE	FALSE	FALSE	FALSE	FALSE	FALSE	FALSE	FALSE	FALSE	FALSE	603350
4942	HIGH	TRUE	TRUE	OAT	ornithine aminotransferase (gyrate atrophy)	P04181	GO:0004587;GO:0005515;GO:0005737;GO:0005739;GO:0005759;GO:0007601;GO:0016740;GO:0030170	00330;	-	258870	TRUE	FALSE	TRUE	FALSE	FALSE	TRUE	TRUE	TRUE	FALSE	TRUE	TRUE	TRUE	TRUE	FALSE	TRUE	TRUE	TRUE	TRUE	TRUE	FALSE	FALSE	FALSE	FALSE	FALSE	613349
4967	HIGH	TRUE	TRUE	OGDH	oxoglutarate (alpha-ketoglutarate) dehydrogenase (lipoamide)	Q02218	GO:0004591;GO:0005739;GO:0005759;GO:0005759;GO:0006096;GO:0016491;GO:0030976;GO:0031966;GO:0055114	00020;00310;00380;	-	203740;613022	TRUE	TRUE	TRUE	TRUE	FALSE	TRUE	FALSE	TRUE	FALSE	FALSE	TRUE	TRUE	TRUE	TRUE	TRUE	TRUE	TRUE	FALSE	TRUE	FALSE	FALSE	FALSE	FALSE	FALSE	613022
4968	HIGH	TRUE	TRUE	OGG1	8-oxoguanine DNA glycosylase	O15527	GO:0003684;GO:0004519;GO:0005515;GO:0005634;GO:0005654;GO:0005654;GO:0005739;GO:0006284;GO:0006289;GO:0006974;GO:0008152;GO:0008534;GO:0008534;GO:0016798;GO:0016829;GO:0045007	03410;	-	144700;601982	TRUE	FALSE	FALSE	FALSE	FALSE	FALSE	FALSE	FALSE	FALSE	FALSE	FALSE	FALSE	FALSE	FALSE	FALSE	FALSE	FALSE	FALSE	FALSE	FALSE	FALSE	FALSE	FALSE	FALSE	601982
4976	HIGH	TRUE	TRUE	OPA1	optic atrophy 1 (autosomal dominant)	O60313	GO:0000166;GO:0000266;GO:0000287;GO:0003924;GO:0005525;GO:0005739;GO:0005741;GO:0005758;GO:0006915;GO:0007005;GO:0007007;GO:0007601;GO:0008053;GO:0016020;GO:0016021;GO:0019896;GO:0030061;GO:0030425;GO:0045768;GO:0050896	-	-	125250;165500;605290;606657	TRUE	TRUE	TRUE	FALSE	FALSE	TRUE	TRUE	TRUE	FALSE	FALSE	TRUE	FALSE	TRUE	TRUE	TRUE	TRUE	TRUE	TRUE	TRUE	FALSE	FALSE	FALSE	FALSE	FALSE	605290
498	HIGH	TRUE	TRUE	ATP5A1	ATP synthase, H+ transporting, mitochondrial F1 complex, alpha subunit 1, cardiac muscle	P25705	GO:0000166;GO:0000275;GO:0001937;GO:0005515;GO:0005524;GO:0005739;GO:0005759;GO:0005886;GO:0006172;GO:0006200;GO:0006629;GO:0006811;GO:0009790;GO:0015986;GO:0015992;GO:0016820;GO:0016887;GO:0042288;GO:0043499;GO:0043531;GO:0046933;GO:0046961	00190;	563	164360	TRUE	TRUE	TRUE	TRUE	TRUE	TRUE	TRUE	TRUE	TRUE	TRUE	TRUE	TRUE	TRUE	TRUE	TRUE	TRUE	TRUE	TRUE	TRUE	FALSE	FALSE	FALSE	FALSE	TRUE	164360
50	HIGH	TRUE	TRUE	ACO2	aconitase 2, mitochondrial	Q99798	GO:0003994;GO:0005506;GO:0005634;GO:0005739;GO:0005739;GO:0005759;GO:0006091;GO:0006099;GO:0006101;GO:0008152;GO:0016829;GO:0046872;GO:0051539	00020;00630;00720;	-	100850	TRUE	TRUE	TRUE	TRUE	FALSE	TRUE	TRUE	TRUE	FALSE	TRUE	TRUE	TRUE	TRUE	TRUE	TRUE	TRUE	TRUE	TRUE	TRUE	FALSE	FALSE	FALSE	FALSE	FALSE	100850
5009	HIGH	TRUE	TRUE	OTC	ornithine carbamoyltransferase	P00480	GO:0000050;GO:0004585;GO:0004585;GO:0005543;GO:0005737;GO:0005739;GO:0005739;GO:0005743;GO:0005759;GO:0005759;GO:0006526;GO:0006591;GO:0008652;GO:0009348;GO:0016597;GO:0016740;GO:0042301;GO:0051259;GO:0055081	00220;00330;	-	300461;311250	TRUE	FALSE	FALSE	FALSE	FALSE	TRUE	FALSE	TRUE	FALSE	TRUE	TRUE	TRUE	FALSE	FALSE	FALSE	FALSE	FALSE	TRUE	FALSE	FALSE	FALSE	FALSE	FALSE	FALSE	300461
5018	HIGH	TRUE	TRUE	OXA1L	oxidase (cytochrome c) assembly 1-like	Q15070	GO:0003674;GO:0005739;GO:0005746;GO:0006461;GO:0009060;GO:0009060;GO:0016020;GO:0016021;GO:0032592;GO:0032780;GO:0032981;GO:0033615;GO:0043234;GO:0051205;GO:0051354;GO:0055114	03060;	-	601066	TRUE	FALSE	FALSE	FALSE	FALSE	FALSE	FALSE	FALSE	TRUE	FALSE	FALSE	FALSE	FALSE	TRUE	FALSE	TRUE	FALSE	FALSE	FALSE	FALSE	FALSE	FALSE	FALSE	FALSE	601066
5019	HIGH	TRUE	FALSE	OXCT1	3-oxoacid CoA transferase 1	P55809	GO:0005739;GO:0005759;GO:0005759;GO:0008152;GO:0008260;GO:0008260;GO:0016740;GO:0042803;GO:0046952	00072;00280;00650;	-	245050;601424	TRUE	TRUE	TRUE	TRUE	FALSE	FALSE	FALSE	FALSE	FALSE	FALSE	FALSE	FALSE	TRUE	TRUE	FALSE	FALSE	FALSE	FALSE	FALSE	FALSE	FALSE	FALSE	FALSE	FALSE	601424
5052	HIGH	TRUE	FALSE	PRDX1	peroxiredoxin 1	Q06830	GO:0000302;GO:0001501;GO:0005515;GO:0005634;GO:0005737;GO:0005739;GO:0008283;GO:0008379;GO:0016491;GO:0019430;GO:0032872;GO:0034101;GO:0042267;GO:0042345;GO:0042470;GO:0042744;GO:0045454;GO:0055114	-	-	176763	TRUE	TRUE	FALSE	FALSE	FALSE	FALSE	FALSE	TRUE	FALSE	FALSE	FALSE	FALSE	TRUE	TRUE	TRUE	TRUE	FALSE	TRUE	FALSE	FALSE	FALSE	FALSE	FALSE	FALSE	176763
506	HIGH	TRUE	TRUE	ATP5B	ATP synthase, H+ transporting, mitochondrial F1 complex, beta polypeptide	P06576	GO:0000166;GO:0001525;GO:0005215;GO:0005509;GO:0005515;GO:0005524;GO:0005739;GO:0005754;GO:0005886;GO:0006091;GO:0006172;GO:0006200;GO:0006629;GO:0006811;GO:0006898;GO:0006933;GO:0008553;GO:0009986;GO:0015986;GO:0015992;GO:0016787;GO:0016820;GO:0016887;GO:0030228;GO:0042288;GO:0042645;GO:0043499;GO:0046933;GO:0046961;GO:0051453	00190;	563	102910	TRUE	TRUE	TRUE	TRUE	TRUE	TRUE	TRUE	TRUE	TRUE	TRUE	TRUE	TRUE	TRUE	TRUE	TRUE	TRUE	TRUE	TRUE	TRUE	FALSE	FALSE	FALSE	FALSE	TRUE	102910
50808	HIGH	TRUE	TRUE	AK3	adenylate kinase 3	Q9UIJ7	GO:0000166;GO:0004017;GO:0005524;GO:0005525;GO:0005739;GO:0005759;GO:0006139;GO:0006756;GO:0016740;GO:0042802;GO:0046899	00240;	-	609290	TRUE	TRUE	TRUE	FALSE	FALSE	TRUE	TRUE	TRUE	FALSE	TRUE	TRUE	TRUE	TRUE	TRUE	TRUE	TRUE	TRUE	TRUE	TRUE	FALSE	FALSE	FALSE	FALSE	FALSE	609290
50848	HIGH	FALSE	FALSE	F11R	F11 receptor	Q9Y624	GO:0005515;GO:0005886;GO:0005911;GO:0005923;GO:0006954;GO:0007155;GO:0016021;GO:0030855;GO:0044419	04514;04530;04670;05120;	-	605721	TRUE	FALSE	FALSE	FALSE	FALSE	FALSE	FALSE	FALSE	FALSE	FALSE	FALSE	FALSE	FALSE	FALSE	FALSE	FALSE	FALSE	FALSE	FALSE	FALSE	FALSE	FALSE	FALSE	FALSE	605721
509	HIGH	TRUE	TRUE	ATP5C1	ATP synthase, H+ transporting, mitochondrial F1 complex, gamma polypeptide 1	P36542	GO:0000275;GO:0005739;GO:0005739;GO:0005759;GO:0006811;GO:0015986;GO:0015992;GO:0016020;GO:0016887;GO:0016887;GO:0046933;GO:0046961	00190;	563	108729	TRUE	TRUE	TRUE	TRUE	TRUE	TRUE	TRUE	TRUE	TRUE	TRUE	TRUE	TRUE	TRUE	TRUE	TRUE	TRUE	TRUE	FALSE	TRUE	FALSE	FALSE	FALSE	FALSE	TRUE	108729
5091	HIGH	TRUE	TRUE	PC	pyruvate carboxylase	P11498	GO:0000166;GO:0004736;GO:0004736;GO:0005524;GO:0005625;GO:0005737;GO:0005739;GO:0005743;GO:0005759;GO:0005759;GO:0006094;GO:0006107;GO:0008152;GO:0008610;GO:0009374;GO:0016874;GO:0030145;GO:0031406;GO:0046872	00020;00252;00620;	-	266150;608786	TRUE	FALSE	TRUE	FALSE	FALSE	TRUE	TRUE	TRUE	FALSE	TRUE	TRUE	FALSE	TRUE	FALSE	FALSE	TRUE	TRUE	FALSE	TRUE	FALSE	FALSE	FALSE	FALSE	FALSE	608786
5095	HIGH	TRUE	TRUE	PCCA	propionyl Coenzyme A carboxylase, alpha polypeptide	P05165	GO:0000166;GO:0004658;GO:0005524;GO:0005739;GO:0005759;GO:0008152;GO:0009374;GO:0016874	00280;00640;	-	232000;606054	TRUE	TRUE	FALSE	FALSE	FALSE	TRUE	TRUE	TRUE	FALSE	FALSE	FALSE	FALSE	TRUE	TRUE	TRUE	TRUE	TRUE	FALSE	FALSE	FALSE	FALSE	FALSE	FALSE	FALSE	232000
5096	HIGH	TRUE	TRUE	PCCB	propionyl Coenzyme A carboxylase, beta polypeptide	P05166	GO:0000166;GO:0004658;GO:0005524;GO:0005739;GO:0005759;GO:0016874	00280;00640;	-	232050;606054	TRUE	TRUE	FALSE	FALSE	FALSE	TRUE	TRUE	TRUE	FALSE	TRUE	TRUE	FALSE	TRUE	TRUE	TRUE	TRUE	TRUE	TRUE	TRUE	FALSE	FALSE	FALSE	FALSE	FALSE	232050
51001	HIGH	TRUE	TRUE	MTERFD1	MTERF domain containing 1	Q96E29	GO:0005634;GO:0005739;GO:0005739	-	-	-	TRUE	FALSE	FALSE	FALSE	FALSE	FALSE	FALSE	FALSE	FALSE	FALSE	FALSE	FALSE	FALSE	FALSE	FALSE	FALSE	FALSE	FALSE	FALSE	FALSE	FALSE	FALSE	FALSE	TRUE	-
51004	HIGH	TRUE	FALSE	COQ6	coenzyme Q6 homolog, monooxygenase (S. cerevisiae)	Q9Y2Z9	GO:0005739;GO:0006744;GO:0016709;GO:0050660;GO:0055114	00130;	-	-	TRUE	TRUE	FALSE	FALSE	FALSE	FALSE	FALSE	TRUE	FALSE	FALSE	FALSE	FALSE	FALSE	TRUE	FALSE	TRUE	TRUE	TRUE	FALSE	FALSE	FALSE	FALSE	FALSE	FALSE	614647
51011	HIGH	TRUE	FALSE	FAHD2A	fumarylacetoacetate hydrolase domain containing 2A	Q96GK7	GO:0000287;GO:0005509;GO:0008152;GO:0016787	-	-	-	TRUE	FALSE	FALSE	FALSE	FALSE	FALSE	FALSE	FALSE	FALSE	FALSE	TRUE	FALSE	FALSE	TRUE	FALSE	FALSE	TRUE	FALSE	FALSE	FALSE	FALSE	FALSE	FALSE	FALSE	-
51012	HIGH	TRUE	FALSE	SLMO2	sLOWmo homolog 2 (Drosophila)	Q9Y3B1	-	-	-	-	TRUE	FALSE	FALSE	FALSE	FALSE	FALSE	FALSE	FALSE	FALSE	FALSE	FALSE	FALSE	FALSE	FALSE	FALSE	TRUE	FALSE	FALSE	FALSE	FALSE	FALSE	FALSE	FALSE	TRUE	-
51021	HIGH	TRUE	TRUE	MRPS16	mitochondrial ribosomal protein S16	Q9Y3D3	GO:0003735;GO:0005622;GO:0005739;GO:0005763;GO:0005840;GO:0006412	-	320;315	609204;610498	TRUE	TRUE	FALSE	TRUE	FALSE	TRUE	TRUE	FALSE	FALSE	FALSE	FALSE	FALSE	FALSE	TRUE	TRUE	TRUE	TRUE	FALSE	TRUE	FALSE	FALSE	FALSE	FALSE	FALSE	609204
51022	HIGH	TRUE	TRUE	GLRX2	glutaredoxin 2	Q9NS18	GO:0005506;GO:0005634;GO:0005739;GO:0006467;GO:0006749;GO:0006810;GO:0006915;GO:0006980;GO:0008794;GO:0009055;GO:0009266;GO:0009966;GO:0010033;GO:0015035;GO:0015038;GO:0022900;GO:0030154;GO:0042262;GO:0042542;GO:0045449;GO:0045454;GO:0046872;GO:0051537	-	-	606820	TRUE	FALSE	FALSE	FALSE	FALSE	FALSE	FALSE	FALSE	FALSE	FALSE	FALSE	FALSE	FALSE	FALSE	FALSE	TRUE	TRUE	FALSE	FALSE	FALSE	FALSE	FALSE	FALSE	FALSE	606820
51023	HIGH	TRUE	TRUE	MRPS18C	mitochondrial ribosomal protein S18C	Q9Y3D5	GO:0003735;GO:0005622;GO:0005739;GO:0005763;GO:0005840;GO:0006412	-	320;315	611983	TRUE	FALSE	FALSE	FALSE	TRUE	FALSE	FALSE	FALSE	FALSE	FALSE	FALSE	FALSE	FALSE	FALSE	FALSE	TRUE	TRUE	FALSE	FALSE	FALSE	FALSE	FALSE	FALSE	TRUE	611983
51024	HIGH	TRUE	TRUE	FIS1	fission 1 (mitochondrial outer membrane) homolog (S. cerevisiae)	Q9Y3D6	GO:0000266;GO:0005515;GO:0005739;GO:0005739;GO:0005741;GO:0005777;GO:0005779;GO:0006915;GO:0016020;GO:0016021;GO:0016559;GO:0031307	-	-	609003	TRUE	TRUE	FALSE	FALSE	FALSE	TRUE	TRUE	TRUE	FALSE	FALSE	TRUE	FALSE	FALSE	TRUE	FALSE	FALSE	FALSE	FALSE	TRUE	FALSE	FALSE	FALSE	FALSE	FALSE	609003
51025	HIGH	TRUE	TRUE	Magmas	mitochondria-associated protein involved in granulocyte-macrophage colony-stimulating factor signal transduction	Q9Y3D7	GO:0005739;GO:0005743;GO:0015031;GO:0016020;GO:0019898;GO:0055085	-	-	-	TRUE	FALSE	FALSE	FALSE	FALSE	FALSE	TRUE	TRUE	TRUE	FALSE	FALSE	FALSE	FALSE	TRUE	TRUE	TRUE	TRUE	TRUE	TRUE	FALSE	FALSE	FALSE	FALSE	FALSE	614336
51056	HIGH	TRUE	TRUE	LAP3	leucine aminopeptidase 3	P28838	GO:0000287;GO:0004177;GO:0005622;GO:0005737;GO:0005739;GO:0006508;GO:0008233;GO:0008235;GO:0008270;GO:0019538;GO:0030145	00330;00480;	-	170250	TRUE	FALSE	FALSE	TRUE	FALSE	TRUE	FALSE	TRUE	FALSE	TRUE	TRUE	FALSE	TRUE	TRUE	TRUE	TRUE	TRUE	FALSE	TRUE	FALSE	FALSE	FALSE	FALSE	FALSE	170250
5106	HIGH	TRUE	FALSE	PCK2	phosphoenolpyruvate carboxykinase 2 (mitochondrial)	Q16822	GO:0004613;GO:0005525;GO:0005739;GO:0006094;GO:0016829;GO:0017076;GO:0030145;GO:0046872	00020;00620;03320;04910;04920;	-	261650	TRUE	FALSE	FALSE	TRUE	TRUE	TRUE	TRUE	TRUE	FALSE	FALSE	FALSE	FALSE	TRUE	FALSE	FALSE	TRUE	TRUE	FALSE	TRUE	FALSE	FALSE	FALSE	FALSE	TRUE	614095
51067	HIGH	TRUE	TRUE	YARS2	tyrosyl-tRNA synthetase 2, mitochondrial	Q9Y2Z4	GO:0000166;GO:0004831;GO:0004831;GO:0005515;GO:0005524;GO:0005737;GO:0005739;GO:0005759;GO:0005759;GO:0006437;GO:0016874	00400;00970;	-	610957	TRUE	FALSE	FALSE	FALSE	FALSE	FALSE	FALSE	FALSE	FALSE	FALSE	FALSE	FALSE	TRUE	TRUE	FALSE	TRUE	TRUE	TRUE	TRUE	FALSE	FALSE	FALSE	FALSE	FALSE	610957
51069	HIGH	TRUE	TRUE	MRPL2	mitochondrial ribosomal protein L2	Q5T653	GO:0003735;GO:0005622;GO:0005737;GO:0005739;GO:0005739;GO:0005840;GO:0006412	-	320;324	611822	TRUE	FALSE	FALSE	TRUE	FALSE	FALSE	FALSE	FALSE	FALSE	FALSE	FALSE	FALSE	TRUE	FALSE	TRUE	FALSE	TRUE	FALSE	TRUE	FALSE	FALSE	FALSE	FALSE	FALSE	611822
51073	HIGH	TRUE	TRUE	MRPL4	mitochondrial ribosomal protein L4	Q9BYD3	GO:0003735;GO:0005622;GO:0005739;GO:0005840;GO:0006412	-	320;324	611823	TRUE	TRUE	TRUE	FALSE	FALSE	FALSE	FALSE	FALSE	FALSE	FALSE	FALSE	FALSE	TRUE	TRUE	FALSE	TRUE	TRUE	TRUE	TRUE	FALSE	FALSE	FALSE	FALSE	FALSE	611823
51079	HIGH	TRUE	TRUE	NDUFA13	NADH dehydrogenase (ubiquinone) 1 alpha subcomplex, 13	Q9P0J0	GO:0003954;GO:0005515;GO:0005524;GO:0005634;GO:0005654;GO:0005737;GO:0005739;GO:0005747;GO:0006606;GO:0006800;GO:0006810;GO:0008137;GO:0008624;GO:0016020;GO:0016021;GO:0017148;GO:0022900;GO:0030262;GO:0030308;GO:0030308;GO:0045892	00130;00190;	178;2920	607464;609435	TRUE	TRUE	TRUE	FALSE	FALSE	TRUE	TRUE	TRUE	FALSE	FALSE	TRUE	FALSE	TRUE	TRUE	FALSE	FALSE	FALSE	TRUE	TRUE	FALSE	FALSE	FALSE	FALSE	FALSE	609435
51081	HIGH	TRUE	TRUE	MRPS7	mitochondrial ribosomal protein S7	Q9Y2R9	GO:0003723;GO:0003735;GO:0005515;GO:0005622;GO:0005739;GO:0005840;GO:0006412;GO:0022627	-	320;315	611974	TRUE	TRUE	FALSE	FALSE	FALSE	TRUE	FALSE	FALSE	FALSE	FALSE	FALSE	FALSE	FALSE	TRUE	TRUE	FALSE	TRUE	TRUE	TRUE	FALSE	FALSE	FALSE	FALSE	FALSE	611974
51095	HIGH	TRUE	TRUE	TRNT1	tRNA nucleotidyl transferase, CCA-adding, 1	Q96Q11	GO:0000049;GO:0000166;GO:0000287;GO:0004810;GO:0005524;GO:0005622;GO:0005739;GO:0006396;GO:0006626;GO:0016740;GO:0016779;GO:0042780	-	-	612907	TRUE	FALSE	FALSE	FALSE	FALSE	TRUE	TRUE	FALSE	FALSE	FALSE	FALSE	FALSE	FALSE	FALSE	FALSE	TRUE	TRUE	FALSE	TRUE	FALSE	FALSE	FALSE	FALSE	FALSE	612907
51100	HIGH	FALSE	TRUE	SH3GLB1	SH3-domain GRB2-like endophilin B1	Q9Y371	GO:0005515;GO:0005634;GO:0005737;GO:0005739;GO:0005741;GO:0005794;GO:0006915;GO:0006916;GO:0008289;GO:0016020;GO:0019898;GO:0042803	-	-	609287	TRUE	FALSE	FALSE	FALSE	FALSE	FALSE	FALSE	TRUE	FALSE	FALSE	FALSE	FALSE	FALSE	FALSE	TRUE	TRUE	FALSE	FALSE	FALSE	FALSE	FALSE	FALSE	FALSE	FALSE	609287
51102	HIGH	TRUE	TRUE	MECR	mitochondrial trans-2-enoyl-CoA reductase	Q9BV79	GO:0005102;GO:0005488;GO:0005739;GO:0006633;GO:0008270;GO:0016491;GO:0019166;GO:0055114	00062;	-	608205	TRUE	TRUE	FALSE	FALSE	FALSE	FALSE	TRUE	FALSE	FALSE	TRUE	TRUE	FALSE	FALSE	TRUE	TRUE	TRUE	TRUE	TRUE	TRUE	FALSE	FALSE	FALSE	FALSE	FALSE	608205
51103	HIGH	TRUE	TRUE	NDUFAF1	NADH dehydrogenase (ubiquinone) 1 alpha subcomplex, assembly factor 1	Q9Y375	GO:0005739;GO:0005747;GO:0006120;GO:0006461;GO:0051082	-	2884;2939;2936;2886;2942;2943	606934	TRUE	FALSE	FALSE	FALSE	FALSE	TRUE	TRUE	FALSE	FALSE	FALSE	FALSE	FALSE	TRUE	FALSE	FALSE	TRUE	TRUE	TRUE	TRUE	FALSE	FALSE	FALSE	FALSE	FALSE	606934
51106	HIGH	TRUE	TRUE	TFB1M	transcription factor B1, mitochondrial	Q8WVM0	GO:0000154;GO:0000179;GO:0003677;GO:0005739;GO:0008168;GO:0016740;GO:0042645;GO:0045449	-	-	607033	TRUE	FALSE	FALSE	FALSE	FALSE	FALSE	FALSE	FALSE	FALSE	FALSE	FALSE	FALSE	FALSE	FALSE	FALSE	FALSE	FALSE	FALSE	TRUE	FALSE	FALSE	FALSE	FALSE	FALSE	607033
51110	HIGH	TRUE	FALSE	LACTB2	lactamase, beta 2	Q53H82	GO:0005739;GO:0008270;GO:0016787;GO:0046872	-	-	-	TRUE	FALSE	FALSE	FALSE	FALSE	TRUE	FALSE	TRUE	FALSE	TRUE	TRUE	FALSE	FALSE	FALSE	FALSE	FALSE	FALSE	TRUE	FALSE	FALSE	FALSE	FALSE	FALSE	FALSE	-
51115	HIGH	TRUE	FALSE	FAM82B	family with sequence similarity 82, member B	Q96DB5	GO:0005488;GO:0005737;GO:0005819;GO:0005874	-	-	611871	TRUE	TRUE	FALSE	FALSE	FALSE	TRUE	FALSE	FALSE	FALSE	FALSE	TRUE	FALSE	TRUE	TRUE	FALSE	TRUE	TRUE	TRUE	TRUE	FALSE	FALSE	FALSE	FALSE	FALSE	611871
51116	HIGH	TRUE	TRUE	MRPS2	mitochondrial ribosomal protein S2	Q9Y399	GO:0003735;GO:0005622;GO:0005739;GO:0005840;GO:0006412;GO:0015935	-	320;315	611971	TRUE	TRUE	TRUE	TRUE	FALSE	TRUE	TRUE	FALSE	FALSE	FALSE	FALSE	FALSE	TRUE	FALSE	FALSE	TRUE	TRUE	FALSE	TRUE	FALSE	FALSE	FALSE	FALSE	FALSE	611971
51117	HIGH	TRUE	FALSE	COQ4	coenzyme Q4 homolog (S. cerevisiae)	Q9Y3A0	GO:0005739;GO:0006744	-	-	612898	TRUE	FALSE	FALSE	FALSE	FALSE	FALSE	TRUE	FALSE	FALSE	FALSE	FALSE	FALSE	FALSE	FALSE	TRUE	FALSE	TRUE	FALSE	FALSE	FALSE	FALSE	FALSE	FALSE	FALSE	612898
51142	HIGH	TRUE	FALSE	CHCHD2	coiled-coil-helix-coiled-coil-helix domain containing 2	Q9Y6H1	GO:0005739	-	-	-	TRUE	FALSE	FALSE	FALSE	FALSE	TRUE	FALSE	FALSE	FALSE	TRUE	FALSE	FALSE	FALSE	TRUE	TRUE	TRUE	TRUE	FALSE	FALSE	FALSE	FALSE	FALSE	FALSE	FALSE	-
51179	HIGH	TRUE	FALSE	HAO2	hydroxyacid oxidase 2 (long chain)	Q9NYQ3	GO:0001561;GO:0003973;GO:0005777;GO:0010181;GO:0016491;GO:0018924;GO:0051260;GO:0055114	00630;	-	605176	TRUE	FALSE	FALSE	FALSE	FALSE	FALSE	FALSE	TRUE	FALSE	FALSE	FALSE	FALSE	FALSE	FALSE	FALSE	FALSE	FALSE	TRUE	FALSE	FALSE	FALSE	FALSE	FALSE	FALSE	605176
51204	HIGH	TRUE	FALSE	TACO1	translational activator of mitochondrially encoded cytochrome c oxidase I	Q9BSH4	GO:0005739	-	-	612958	TRUE	TRUE	FALSE	FALSE	FALSE	TRUE	FALSE	TRUE	FALSE	FALSE	TRUE	FALSE	TRUE	TRUE	TRUE	TRUE	TRUE	FALSE	TRUE	FALSE	FALSE	FALSE	FALSE	FALSE	612958
51205	HIGH	TRUE	TRUE	ACP6	acid phosphatase 6, lysophosphatidic	Q9NPH0	GO:0003993;GO:0005515;GO:0005576;GO:0005739;GO:0006629;GO:0016787	00361;00740;	-	611471	TRUE	FALSE	FALSE	FALSE	FALSE	FALSE	FALSE	FALSE	FALSE	FALSE	TRUE	FALSE	FALSE	FALSE	TRUE	TRUE	TRUE	TRUE	FALSE	FALSE	FALSE	FALSE	FALSE	FALSE	611471
51218	HIGH	TRUE	FALSE	GLRX5	glutaredoxin 5	Q86SX6	GO:0005739;GO:0009055;GO:0015035;GO:0045454	-	-	205950;609588	TRUE	FALSE	FALSE	FALSE	FALSE	TRUE	TRUE	FALSE	FALSE	FALSE	TRUE	FALSE	TRUE	TRUE	TRUE	TRUE	TRUE	TRUE	FALSE	FALSE	FALSE	FALSE	FALSE	FALSE	609588
51250	HIGH	TRUE	FALSE	C6orf203	chromosome 6 open reading frame 203	Q9P0P8	-	-	-	-	TRUE	FALSE	FALSE	FALSE	FALSE	FALSE	TRUE	FALSE	FALSE	FALSE	FALSE	FALSE	FALSE	TRUE	FALSE	TRUE	TRUE	FALSE	TRUE	FALSE	FALSE	FALSE	FALSE	TRUE	-
51253	HIGH	TRUE	TRUE	MRPL37	mitochondrial ribosomal protein L37	Q9BZE1	GO:0003735;GO:0005739;GO:0005761;GO:0005840;GO:0006412;GO:0045182	-	320;324	611843	TRUE	FALSE	FALSE	FALSE	FALSE	FALSE	FALSE	FALSE	FALSE	FALSE	FALSE	FALSE	TRUE	TRUE	FALSE	TRUE	TRUE	TRUE	FALSE	FALSE	FALSE	FALSE	FALSE	FALSE	611843
51258	HIGH	TRUE	TRUE	MRPL51	mitochondrial ribosomal protein L51	Q4U2R6	GO:0003735;GO:0005739;GO:0005762;GO:0005840;GO:0006412	-	320;324	611855	TRUE	FALSE	FALSE	FALSE	FALSE	FALSE	FALSE	FALSE	FALSE	FALSE	FALSE	FALSE	FALSE	FALSE	TRUE	FALSE	FALSE	FALSE	FALSE	FALSE	FALSE	FALSE	FALSE	FALSE	611855
51263	HIGH	TRUE	TRUE	MRPL30	mitochondrial ribosomal protein L30	Q8TCC3	GO:0003735;GO:0005739;GO:0005840;GO:0006412	-	320;324	611838	TRUE	FALSE	FALSE	FALSE	FALSE	FALSE	FALSE	FALSE	FALSE	FALSE	FALSE	FALSE	FALSE	FALSE	TRUE	FALSE	TRUE	TRUE	FALSE	FALSE	FALSE	FALSE	FALSE	FALSE	611838
51264	HIGH	TRUE	TRUE	MRPL27	mitochondrial ribosomal protein L27	Q9P0M9	GO:0003735;GO:0005622;GO:0005739;GO:0005762;GO:0005840;GO:0006412	-	320;324	611837	TRUE	TRUE	FALSE	FALSE	FALSE	TRUE	TRUE	TRUE	FALSE	FALSE	FALSE	FALSE	TRUE	TRUE	TRUE	TRUE	TRUE	TRUE	TRUE	FALSE	FALSE	FALSE	FALSE	FALSE	611837
51295	HIGH	TRUE	TRUE	ECSIT	ECSIT homolog (Drosophila)	Q9BQ95	GO:0001707;GO:0003700;GO:0003702;GO:0004871;GO:0005515;GO:0005634;GO:0005667;GO:0005737;GO:0005739;GO:0006357;GO:0016651;GO:0030509;GO:0045087;GO:0051341	04010;	2939;2936;2938;2942	608388	TRUE	TRUE	TRUE	FALSE	FALSE	FALSE	FALSE	FALSE	FALSE	FALSE	FALSE	FALSE	TRUE	TRUE	TRUE	FALSE	TRUE	TRUE	TRUE	FALSE	FALSE	FALSE	FALSE	TRUE	608388
513	HIGH	TRUE	TRUE	ATP5D	ATP synthase, H+ transporting, mitochondrial F1 complex, delta subunit	P30049	GO:0000275;GO:0005215;GO:0005524;GO:0005739;GO:0005759;GO:0006172;GO:0006200;GO:0006811;GO:0015992;GO:0016020;GO:0016887;GO:0032403;GO:0042776;GO:0043531;GO:0046688;GO:0046933;GO:0046961	00190;	563	603150	TRUE	TRUE	TRUE	FALSE	FALSE	FALSE	FALSE	FALSE	TRUE	FALSE	TRUE	FALSE	TRUE	TRUE	TRUE	TRUE	TRUE	TRUE	TRUE	FALSE	FALSE	FALSE	FALSE	FALSE	603150
51300	HIGH	TRUE	TRUE	C3orf1	chromosome 3 open reading frame 1	Q9NPL8	GO:0005739;GO:0016020;GO:0016021	-	-	-	TRUE	FALSE	FALSE	FALSE	FALSE	FALSE	TRUE	TRUE	FALSE	FALSE	FALSE	FALSE	FALSE	TRUE	FALSE	TRUE	TRUE	FALSE	TRUE	FALSE	FALSE	FALSE	FALSE	FALSE	-
51312	HIGH	TRUE	TRUE	SLC25A37	solute carrier family 25, member 37	Q9NYZ2	GO:0005381;GO:0005488;GO:0005506;GO:0005739;GO:0005743;GO:0006811;GO:0016020;GO:0016021;GO:0048250;GO:0055085	-	-	610387	TRUE	FALSE	FALSE	FALSE	FALSE	FALSE	FALSE	FALSE	FALSE	FALSE	FALSE	FALSE	FALSE	FALSE	FALSE	FALSE	FALSE	FALSE	FALSE	FALSE	FALSE	FALSE	FALSE	FALSE	610387
51318	HIGH	TRUE	TRUE	MRPL35	mitochondrial ribosomal protein L35	Q9NZE8	GO:0003735;GO:0005739;GO:0005761;GO:0005840;GO:0006412;GO:0045182	-	320;324	611841	TRUE	FALSE	FALSE	FALSE	FALSE	FALSE	TRUE	FALSE	FALSE	FALSE	FALSE	FALSE	FALSE	FALSE	FALSE	TRUE	FALSE	FALSE	FALSE	FALSE	FALSE	FALSE	FALSE	FALSE	611841
51366	HIGH	FALSE	TRUE	UBR5	ubiquitin protein ligase E3 component n-recognin 5	O95071	GO:0003723;GO:0004842;GO:0005515;GO:0005622;GO:0005625;GO:0005634;GO:0006464;GO:0006511;GO:0006974;GO:0008270;GO:0008283;GO:0016874;GO:0016881;GO:0046872;GO:0050847	04120;	-	608413	FALSE	FALSE	FALSE	FALSE	FALSE	FALSE	FALSE	FALSE	FALSE	FALSE	FALSE	FALSE	FALSE	FALSE	FALSE	FALSE	FALSE	FALSE	FALSE	FALSE	FALSE	FALSE	FALSE	FALSE	608413
51373	HIGH	TRUE	TRUE	MRPS17	mitochondrial ribosomal protein S17	Q9Y2R5	GO:0003735;GO:0005488;GO:0005622;GO:0005739;GO:0005763;GO:0005840;GO:0006412;GO:0016020;GO:0019843;GO:0055085	-	320;315	611980	TRUE	FALSE	FALSE	FALSE	FALSE	TRUE	FALSE	FALSE	FALSE	FALSE	FALSE	FALSE	FALSE	TRUE	FALSE	FALSE	FALSE	FALSE	FALSE	FALSE	FALSE	FALSE	FALSE	FALSE	611980
514	HIGH	TRUE	TRUE	ATP5E	ATP synthase, H+ transporting, mitochondrial F1 complex, epsilon subunit	P56381	GO:0000275;GO:0005739;GO:0005759;GO:0006811;GO:0015986;GO:0015992;GO:0016020;GO:0016787;GO:0016887;GO:0046933;GO:0046961	00190;	563	606153	TRUE	TRUE	FALSE	TRUE	FALSE	TRUE	FALSE	FALSE	TRUE	FALSE	TRUE	FALSE	FALSE	TRUE	FALSE	FALSE	FALSE	TRUE	FALSE	FALSE	FALSE	FALSE	FALSE	FALSE	606153
51409	HIGH	TRUE	FALSE	HEMK1	HemK methyltransferase family member 1	Q9Y5R4	GO:0003677;GO:0006306;GO:0006479;GO:0008170;GO:0008276;GO:0016740;GO:0032259	00150;00340;00350;00380;00440;00450;	-	-	TRUE	FALSE	FALSE	FALSE	FALSE	FALSE	FALSE	FALSE	FALSE	FALSE	FALSE	FALSE	FALSE	FALSE	FALSE	FALSE	FALSE	FALSE	FALSE	FALSE	FALSE	FALSE	FALSE	TRUE	-
515	HIGH	TRUE	TRUE	ATP5F1	ATP synthase, H+ transporting, mitochondrial F0 complex, subunit B1	P24539	GO:0000276;GO:0005215;GO:0005515;GO:0005739;GO:0005759;GO:0006811;GO:0015078;GO:0015986;GO:0015992;GO:0016020;GO:0016887;GO:0046034	00190;	563	603270	TRUE	TRUE	TRUE	TRUE	FALSE	FALSE	TRUE	TRUE	FALSE	TRUE	TRUE	TRUE	TRUE	TRUE	TRUE	TRUE	TRUE	TRUE	TRUE	FALSE	FALSE	FALSE	FALSE	FALSE	603270
51522	HIGH	TRUE	FALSE	TMEM14C	transmembrane protein 14C	Q9P0S9	GO:0005739;GO:0016020;GO:0016021	-	-	-	TRUE	FALSE	FALSE	FALSE	FALSE	TRUE	FALSE	FALSE	FALSE	FALSE	FALSE	FALSE	FALSE	TRUE	FALSE	TRUE	TRUE	FALSE	FALSE	FALSE	FALSE	FALSE	FALSE	FALSE	-
51537	HIGH	TRUE	TRUE	MTP18	mitochondrial protein 18 kDa	Q9UDX5	GO:0004089;GO:0005739;GO:0006915;GO:0008270;GO:0015976	-	-	610235	TRUE	TRUE	FALSE	FALSE	FALSE	FALSE	FALSE	FALSE	FALSE	FALSE	TRUE	FALSE	FALSE	TRUE	TRUE	TRUE	TRUE	TRUE	TRUE	FALSE	FALSE	FALSE	FALSE	FALSE	610235
516	HIGH	TRUE	TRUE	ATP5G1	ATP synthase, H+ transporting, mitochondrial F0 complex, subunit C1 (subunit 9)	P05496	GO:0005215;GO:0005739;GO:0005753;GO:0006811;GO:0008289;GO:0015078;GO:0015986;GO:0015992;GO:0016020;GO:0016021;GO:0045263	00190;	563	603192	TRUE	FALSE	FALSE	FALSE	FALSE	TRUE	FALSE	FALSE	FALSE	FALSE	FALSE	FALSE	TRUE	FALSE	FALSE	TRUE	FALSE	FALSE	FALSE	FALSE	FALSE	FALSE	FALSE	FALSE	603192
5160	HIGH	TRUE	TRUE	PDHA1	pyruvate dehydrogenase (lipoamide) alpha 1	P08559	GO:0004739;GO:0005515;GO:0005739;GO:0005759;GO:0006090;GO:0006096;GO:0016491;GO:0055114	00010;00252;00290;00620;00650;	-	300502;308930;312170	TRUE	TRUE	TRUE	FALSE	FALSE	TRUE	TRUE	TRUE	FALSE	TRUE	TRUE	TRUE	TRUE	TRUE	TRUE	TRUE	TRUE	FALSE	TRUE	FALSE	FALSE	FALSE	FALSE	FALSE	300502
51601	HIGH	TRUE	FALSE	LIPT1	lipoyltransferase 1	Q9Y234	GO:0005739;GO:0006464;GO:0006629;GO:0008415;GO:0009249;GO:0016740	00785;	-	610284	TRUE	FALSE	FALSE	FALSE	FALSE	FALSE	FALSE	FALSE	FALSE	FALSE	FALSE	FALSE	FALSE	FALSE	FALSE	TRUE	TRUE	FALSE	FALSE	FALSE	FALSE	FALSE	FALSE	TRUE	610284
5161	HIGH	TRUE	TRUE	PDHA2	pyruvate dehydrogenase (lipoamide) alpha 2	P29803	GO:0004739;GO:0005739;GO:0005759;GO:0006096;GO:0016491;GO:0055114	00010;00252;00290;00620;00650;	-	179061	TRUE	FALSE	FALSE	FALSE	FALSE	FALSE	FALSE	FALSE	FALSE	FALSE	FALSE	FALSE	TRUE	FALSE	TRUE	TRUE	FALSE	FALSE	FALSE	FALSE	FALSE	FALSE	FALSE	FALSE	179061
5162	HIGH	TRUE	TRUE	PDHB	pyruvate dehydrogenase (lipoamide) beta	P11177	GO:0004739;GO:0005739;GO:0005759;GO:0006086;GO:0006096;GO:0006099;GO:0016491;GO:0045254;GO:0055114	00010;00252;00290;00620;00650;	-	179060	TRUE	TRUE	TRUE	TRUE	FALSE	TRUE	FALSE	TRUE	FALSE	TRUE	TRUE	TRUE	TRUE	TRUE	TRUE	TRUE	TRUE	FALSE	TRUE	FALSE	FALSE	FALSE	FALSE	FALSE	179060
51629	HIGH	TRUE	TRUE	SLC25A39	solute carrier family 25, member 39	Q9BZJ4	GO:0005488;GO:0005739;GO:0005743;GO:0016020;GO:0016021;GO:0055085	-	-	610820	TRUE	FALSE	FALSE	FALSE	FALSE	TRUE	FALSE	FALSE	FALSE	FALSE	FALSE	FALSE	FALSE	FALSE	FALSE	FALSE	FALSE	FALSE	FALSE	FALSE	FALSE	FALSE	FALSE	FALSE	610820
5163	HIGH	TRUE	TRUE	PDK1	pyruvate dehydrogenase kinase, isozyme 1	Q15118	GO:0000155;GO:0000166;GO:0004740;GO:0005524;GO:0005739;GO:0005759;GO:0005975;GO:0006006;GO:0007165;GO:0007264;GO:0016740;GO:0018106	04660;04664;	-	602524	TRUE	FALSE	FALSE	TRUE	FALSE	FALSE	FALSE	FALSE	FALSE	TRUE	TRUE	FALSE	TRUE	FALSE	TRUE	TRUE	TRUE	TRUE	TRUE	FALSE	FALSE	FALSE	FALSE	FALSE	602524
5164	HIGH	TRUE	TRUE	PDK2	pyruvate dehydrogenase kinase, isozyme 2	Q15119	GO:0000155;GO:0000166;GO:0004740;GO:0005524;GO:0005634;GO:0005730;GO:0005739;GO:0005739;GO:0005759;GO:0005975;GO:0006006;GO:0007165;GO:0016740;GO:0018106;GO:0032403;GO:0042803;GO:0045254;GO:0046982	-	-	602525	TRUE	FALSE	FALSE	FALSE	FALSE	TRUE	FALSE	TRUE	FALSE	FALSE	TRUE	FALSE	FALSE	TRUE	TRUE	TRUE	TRUE	TRUE	FALSE	FALSE	FALSE	FALSE	FALSE	FALSE	602525
51642	HIGH	TRUE	TRUE	MRPL48	mitochondrial ribosomal protein L48	Q96GC5	GO:0003735;GO:0005622;GO:0005739;GO:0005840;GO:0006412	-	320;324	611853	FALSE	FALSE	FALSE	FALSE	FALSE	FALSE	FALSE	FALSE	FALSE	FALSE	FALSE	FALSE	TRUE	TRUE	FALSE	FALSE	TRUE	FALSE	TRUE	FALSE	FALSE	FALSE	FALSE	FALSE	-
51649	HIGH	TRUE	TRUE	MRPS23	mitochondrial ribosomal protein S23	Q9Y3D9	GO:0005739;GO:0005840	-	320;315	611985	TRUE	TRUE	TRUE	TRUE	FALSE	FALSE	TRUE	FALSE	FALSE	FALSE	TRUE	FALSE	TRUE	TRUE	TRUE	TRUE	TRUE	TRUE	TRUE	FALSE	FALSE	FALSE	FALSE	FALSE	611985
5165	HIGH	TRUE	TRUE	PDK3	pyruvate dehydrogenase kinase, isozyme 3	Q15120	GO:0000155;GO:0000166;GO:0004740;GO:0005524;GO:0005739;GO:0005759;GO:0005975;GO:0006006;GO:0007165;GO:0016740;GO:0018106	-	-	602526	TRUE	FALSE	TRUE	FALSE	FALSE	TRUE	TRUE	FALSE	FALSE	FALSE	FALSE	FALSE	FALSE	FALSE	FALSE	TRUE	FALSE	FALSE	TRUE	FALSE	FALSE	FALSE	FALSE	FALSE	602526
51650	HIGH	TRUE	TRUE	MRPS33	mitochondrial ribosomal protein S33	Q9Y291	GO:0003735;GO:0005739;GO:0005763;GO:0005840;GO:0006412	-	320;315	611993	TRUE	TRUE	FALSE	FALSE	FALSE	FALSE	FALSE	FALSE	FALSE	FALSE	FALSE	FALSE	FALSE	TRUE	FALSE	FALSE	FALSE	FALSE	FALSE	FALSE	FALSE	FALSE	FALSE	FALSE	611993
51651	HIGH	TRUE	TRUE	PTRH2	peptidyl-tRNA hydrolase 2	Q9Y3E5	GO:0004045;GO:0005739;GO:0005739;GO:0006412;GO:0006915;GO:0016787	-	-	608625	TRUE	FALSE	TRUE	FALSE	FALSE	FALSE	FALSE	FALSE	FALSE	FALSE	FALSE	FALSE	TRUE	FALSE	TRUE	TRUE	TRUE	FALSE	TRUE	FALSE	FALSE	FALSE	FALSE	FALSE	608625
51654	HIGH	FALSE	FALSE	CDK5RAP1	CDK5 regulatory subunit associated protein 1	Q96SZ6;Q675N5;Q675N4;Q5QP51;Q5QP48;Q5QP46;Q53H36;B4DI01;	GO:0005506;GO:0005515;GO:0005575;GO:0005737;GO:0006400;GO:0007420;GO:0016740;GO:0042808;GO:0045664;GO:0045736;GO:0046872;GO:0051539	-	-	608200	TRUE	TRUE	FALSE	FALSE	FALSE	FALSE	FALSE	FALSE	FALSE	FALSE	FALSE	FALSE	TRUE	FALSE	FALSE	FALSE	FALSE	FALSE	FALSE	FALSE	FALSE	FALSE	FALSE	FALSE	608200
5166	HIGH	TRUE	TRUE	PDK4	pyruvate dehydrogenase kinase, isozyme 4	Q16654	GO:0000155;GO:0000166;GO:0004740;GO:0005524;GO:0005739;GO:0005743;GO:0005759;GO:0005975;GO:0006006;GO:0007165;GO:0016740;GO:0018106	-	-	602527	TRUE	TRUE	FALSE	FALSE	FALSE	TRUE	FALSE	FALSE	TRUE	FALSE	TRUE	FALSE	FALSE	TRUE	TRUE	FALSE	TRUE	FALSE	FALSE	FALSE	FALSE	FALSE	FALSE	FALSE	602527
51660	HIGH	TRUE	FALSE	BRP44L	brain protein 44-like	Q9Y5U8	GO:0003674;GO:0005575;GO:0005739;GO:0005743;GO:0008150	-	-	-	TRUE	TRUE	FALSE	FALSE	FALSE	TRUE	TRUE	FALSE	FALSE	FALSE	TRUE	FALSE	FALSE	TRUE	TRUE	TRUE	TRUE	FALSE	FALSE	FALSE	FALSE	FALSE	FALSE	TRUE	614738
517	HIGH	TRUE	TRUE	ATP5G2	ATP synthase, H+ transporting, mitochondrial F0 complex, subunit C2 (subunit 9)	Q06055	GO:0005215;GO:0005739;GO:0005753;GO:0006811;GO:0008289;GO:0015078;GO:0015986;GO:0015992;GO:0016020;GO:0016021;GO:0045263	00190;	-	603193	TRUE	FALSE	FALSE	FALSE	FALSE	FALSE	FALSE	FALSE	FALSE	FALSE	FALSE	FALSE	TRUE	FALSE	FALSE	FALSE	TRUE	FALSE	FALSE	FALSE	FALSE	FALSE	FALSE	FALSE	603193
51700	HIGH	TRUE	FALSE	CYB5R2	cytochrome b5 reductase 2	Q6BCY4	GO:0004128;GO:0005625;GO:0016020;GO:0016126;GO:0016491;GO:0055114	-	-	608342	TRUE	FALSE	FALSE	FALSE	FALSE	FALSE	FALSE	FALSE	FALSE	FALSE	FALSE	FALSE	FALSE	FALSE	FALSE	FALSE	FALSE	FALSE	FALSE	FALSE	FALSE	FALSE	FALSE	TRUE	608342
51703	HIGH	TRUE	TRUE	ACSL5	acyl-CoA synthetase long-chain family member 5	Q9ULC5	GO:0000166;GO:0000287;GO:0004467;GO:0005524;GO:0005739;GO:0005741;GO:0005743;GO:0005777;GO:0005783;GO:0005792;GO:0006629;GO:0006631;GO:0008152;GO:0016020;GO:0016021;GO:0016874	00071;03320;04920;	-	605677	TRUE	TRUE	FALSE	FALSE	FALSE	TRUE	TRUE	TRUE	TRUE	FALSE	FALSE	FALSE	FALSE	FALSE	TRUE	TRUE	TRUE	FALSE	FALSE	FALSE	FALSE	FALSE	FALSE	FALSE	605677
51727	HIGH	FALSE	FALSE	CMPK1	cytidine monophosphate (UMP-CMP) kinase 1, cytosolic	P30085	GO:0000166;GO:0004127;GO:0004849;GO:0005524;GO:0005634;GO:0005737;GO:0006139;GO:0009220;GO:0016740;GO:0016776	00240;	-	191710	TRUE	FALSE	FALSE	FALSE	FALSE	FALSE	FALSE	TRUE	FALSE	FALSE	FALSE	FALSE	TRUE	FALSE	TRUE	TRUE	FALSE	TRUE	FALSE	FALSE	FALSE	FALSE	FALSE	FALSE	191710
5174	HIGH	FALSE	FALSE	PDZK1	PDZ domain containing 1	A8MUH7;Q5T2W1	GO:0005124;GO:0005215;GO:0005634;GO:0005737;GO:0005737;GO:0005739;GO:0008022;GO:0008283;GO:0015457;GO:0015879;GO:0015893;GO:0016020;GO:0019898;GO:0030165;GO:0031526;GO:0034767	-	-	603831	FALSE	FALSE	FALSE	FALSE	FALSE	FALSE	FALSE	TRUE	FALSE	FALSE	FALSE	FALSE	FALSE	FALSE	FALSE	FALSE	FALSE	TRUE	FALSE	FALSE	FALSE	FALSE	FALSE	FALSE	603831
518	HIGH	TRUE	TRUE	ATP5G3	ATP synthase, H+ transporting, mitochondrial F0 complex, subunit C3 (subunit 9)	P48201	GO:0005215;GO:0005515;GO:0005739;GO:0005753;GO:0006811;GO:0007568;GO:0008289;GO:0015078;GO:0015986;GO:0015992;GO:0016020;GO:0016021;GO:0045263;GO:0045471	00190;	-	602736	TRUE	FALSE	TRUE	FALSE	FALSE	FALSE	FALSE	FALSE	FALSE	FALSE	FALSE	FALSE	TRUE	FALSE	FALSE	FALSE	FALSE	FALSE	TRUE	FALSE	FALSE	FALSE	FALSE	FALSE	602736
51805	HIGH	TRUE	TRUE	COQ3	coenzyme Q3 homolog, methyltransferase (S. cerevisiae)	Q9NZJ6	GO:0004395;GO:0005739;GO:0005759;GO:0006071;GO:0006744;GO:0008152;GO:0008171;GO:0008425;GO:0016740	00130;	-	605196	TRUE	TRUE	FALSE	FALSE	FALSE	FALSE	FALSE	TRUE	FALSE	FALSE	TRUE	FALSE	FALSE	TRUE	TRUE	TRUE	TRUE	TRUE	FALSE	FALSE	FALSE	FALSE	FALSE	FALSE	605196
5188	HIGH	TRUE	TRUE	PET112L	PET112-like (yeast)	O75879	GO:0000166;GO:0005524;GO:0005739;GO:0006412;GO:0008135;GO:0016874;GO:0016884	-	-	603645	TRUE	FALSE	FALSE	FALSE	FALSE	TRUE	FALSE	FALSE	FALSE	FALSE	FALSE	FALSE	FALSE	FALSE	TRUE	TRUE	TRUE	FALSE	TRUE	FALSE	FALSE	FALSE	FALSE	FALSE	603645
521	HIGH	TRUE	TRUE	ATP5I	ATP synthase, H+ transporting, mitochondrial F0 complex, subunit E	P56385	GO:0000276;GO:0005739;GO:0006811;GO:0015078;GO:0015986;GO:0015992;GO:0016020;GO:0016887	00190;	563	601519	TRUE	TRUE	FALSE	TRUE	FALSE	FALSE	FALSE	FALSE	FALSE	FALSE	FALSE	FALSE	TRUE	TRUE	TRUE	TRUE	TRUE	FALSE	TRUE	FALSE	FALSE	FALSE	FALSE	FALSE	601519
522	HIGH	TRUE	TRUE	ATP5J	ATP synthase, H+ transporting, mitochondrial F0 complex, subunit F6	P18859	GO:0000276;GO:0005215;GO:0005739;GO:0006811;GO:0015078;GO:0015986;GO:0015992;GO:0016020;GO:0016887	00190;	563	603152	TRUE	TRUE	FALSE	TRUE	FALSE	TRUE	TRUE	TRUE	TRUE	TRUE	TRUE	FALSE	TRUE	TRUE	TRUE	TRUE	TRUE	TRUE	TRUE	FALSE	FALSE	FALSE	FALSE	FALSE	603152
5245	HIGH	TRUE	TRUE	PHB	prohibitin	P35232	GO:0005515;GO:0005634;GO:0005654;GO:0005739;GO:0005739;GO:0005743;GO:0005887;GO:0006260;GO:0007165;GO:0008285;GO:0016020;GO:0016481;GO:0016563;GO:0016564;GO:0016575;GO:0042981	-	-	176705	TRUE	TRUE	TRUE	TRUE	FALSE	TRUE	TRUE	TRUE	FALSE	TRUE	TRUE	TRUE	TRUE	TRUE	FALSE	FALSE	FALSE	FALSE	TRUE	FALSE	FALSE	FALSE	FALSE	FALSE	176705
5250	HIGH	TRUE	TRUE	SLC25A3	solute carrier family 25 (mitochondrial carrier; phosphate carrier), member 3	Q00325	GO:0005488;GO:0005739;GO:0005743;GO:0005887;GO:0006091;GO:0015293;GO:0015320;GO:0016020;GO:0055085	-	-	600370;610773	TRUE	TRUE	TRUE	FALSE	FALSE	TRUE	TRUE	TRUE	FALSE	TRUE	TRUE	FALSE	TRUE	TRUE	TRUE	TRUE	TRUE	TRUE	TRUE	FALSE	FALSE	FALSE	FALSE	FALSE	600370
529	HIGH	FALSE	FALSE	ATP6V1E1	ATPase, H+ transporting, lysosomal 31kDa, V1 subunit E1	P36543	GO:0005515;GO:0005737;GO:0005739;GO:0005768;GO:0005829;GO:0006811;GO:0008553;GO:0015986;GO:0015991;GO:0015992;GO:0016324;GO:0016787;GO:0033178;GO:0046961	00190;05110;05120;	-	108746	TRUE	FALSE	FALSE	FALSE	FALSE	FALSE	FALSE	TRUE	FALSE	FALSE	FALSE	FALSE	TRUE	FALSE	FALSE	TRUE	FALSE	FALSE	FALSE	FALSE	FALSE	FALSE	FALSE	FALSE	108746
5303	HIGH	FALSE	FALSE	PIN4	protein (peptidylprolyl cis/trans isomerase) NIMA-interacting, 4 (parvulin)	Q9Y237	GO:0003677;GO:0003755;GO:0005634;GO:0005730;GO:0005737;GO:0005739;GO:0005759;GO:0005819;GO:0006457;GO:0016853	-	-	300252	TRUE	FALSE	FALSE	FALSE	FALSE	FALSE	FALSE	FALSE	FALSE	FALSE	FALSE	FALSE	FALSE	FALSE	FALSE	FALSE	FALSE	FALSE	FALSE	FALSE	FALSE	FALSE	FALSE	FALSE	300252
5319	HIGH	FALSE	TRUE	PLA2G1B	phospholipase A2, group IB (pancreas)	P04054	GO:0000187;GO:0002446;GO:0005102;GO:0005509;GO:0005576;GO:0005615;GO:0006633;GO:0006644;GO:0007015;GO:0007165;GO:0007243;GO:0010524;GO:0010552;GO:0015758;GO:0016787;GO:0019370;GO:0030141;GO:0030593;GO:0032052;GO:0032431;GO:0032637;GO:0032869;GO:0043498;GO:0044240;GO:0045740;GO:0046470;GO:0047498;GO:0048146;GO:0050482;GO:0050714;GO:0050778;GO:0051092	00564;00565;00590;00591;00592;04010;04370;04664;04730;04912;	-	172410	TRUE	FALSE	FALSE	FALSE	FALSE	TRUE	FALSE	FALSE	FALSE	FALSE	FALSE	FALSE	FALSE	FALSE	FALSE	FALSE	FALSE	FALSE	FALSE	FALSE	FALSE	FALSE	FALSE	FALSE	172410
5320	HIGH	FALSE	TRUE	PLA2G2A	phospholipase A2, group IIA (platelets, synovial fluid)	P14555	GO:0005509;GO:0005543;GO:0005576;GO:0005615;GO:0005739;GO:0005783;GO:0006644;GO:0010744;GO:0016020;GO:0016042;GO:0016787;GO:0019898;GO:0030141;GO:0034374;GO:0035019;GO:0046473;GO:0047498;GO:0050680;GO:0050729;GO:0050830	00564;00565;00590;00591;00592;04010;04370;04664;04730;04912;	-	114500;172411	TRUE	FALSE	FALSE	FALSE	FALSE	TRUE	FALSE	FALSE	FALSE	FALSE	FALSE	FALSE	FALSE	FALSE	FALSE	FALSE	FALSE	FALSE	FALSE	FALSE	FALSE	FALSE	FALSE	FALSE	172411
53343	HIGH	FALSE	TRUE	NUDT9	nudix (nucleoside diphosphate linked moiety X)-type motif 9	Q9BW91	GO:0000287;GO:0005227;GO:0005622;GO:0005739;GO:0006812;GO:0016787;GO:0017110;GO:0030145;GO:0046032;GO:0046709;GO:0047631	00230;	-	606022	TRUE	FALSE	FALSE	FALSE	FALSE	TRUE	FALSE	FALSE	FALSE	FALSE	TRUE	FALSE	FALSE	FALSE	FALSE	TRUE	FALSE	TRUE	FALSE	FALSE	FALSE	FALSE	FALSE	FALSE	606022
53354	HIGH	FALSE	FALSE	PANK1	pantothenate kinase 1	Q8TE04	GO:0000166;GO:0004594;GO:0004594;GO:0005524;GO:0005737;GO:0005829;GO:0015937;GO:0016740	00770;	-	606160	TRUE	FALSE	FALSE	FALSE	FALSE	FALSE	FALSE	FALSE	FALSE	FALSE	FALSE	FALSE	FALSE	FALSE	FALSE	FALSE	FALSE	FALSE	FALSE	FALSE	FALSE	FALSE	FALSE	FALSE	606160
5366	HIGH	FALSE	TRUE	PMAIP1	phorbol-12-myristate-13-acetate-induced protein 1	Q13794	GO:0001836;GO:0005515;GO:0005739;GO:0006917;GO:0006919;GO:0006921;GO:0006926;GO:0043331	04115;	-	604959	FALSE	FALSE	FALSE	FALSE	FALSE	FALSE	FALSE	FALSE	FALSE	FALSE	FALSE	FALSE	FALSE	FALSE	FALSE	FALSE	FALSE	FALSE	FALSE	FALSE	FALSE	FALSE	FALSE	FALSE	-
539	HIGH	TRUE	TRUE	ATP5O	ATP synthase, H+ transporting, mitochondrial F1 complex, O subunit	P48047	GO:0000276;GO:0005215;GO:0005496;GO:0005739;GO:0005886;GO:0006200;GO:0006811;GO:0008144;GO:0015992;GO:0016887;GO:0032403;GO:0042776;GO:0045261;GO:0046933	00190;	563	600828	TRUE	TRUE	TRUE	TRUE	FALSE	FALSE	FALSE	TRUE	FALSE	FALSE	FALSE	FALSE	TRUE	TRUE	TRUE	TRUE	TRUE	FALSE	TRUE	FALSE	FALSE	FALSE	FALSE	FALSE	600828
540	HIGH	FALSE	TRUE	ATP7B	ATPase, Cu++ transporting, beta polypeptide	P35670	GO:0000166;GO:0000287;GO:0004008;GO:0004008;GO:0005507;GO:0005515;GO:0005524;GO:0005624;GO:0005737;GO:0005739;GO:0005770;GO:0005794;GO:0005802;GO:0005887;GO:0006754;GO:0006811;GO:0006878;GO:0006882;GO:0007595;GO:0008152;GO:0015677;GO:0015680;GO:0016020;GO:0016023;GO:0016323;GO:0016787;GO:0016820;GO:0030001;GO:0046688;GO:0046873;GO:0048471;GO:0051208	-	-	277900;606882	TRUE	FALSE	FALSE	FALSE	FALSE	FALSE	FALSE	FALSE	FALSE	FALSE	FALSE	FALSE	FALSE	FALSE	FALSE	FALSE	FALSE	FALSE	FALSE	FALSE	FALSE	FALSE	FALSE	FALSE	606882
54059	HIGH	TRUE	FALSE	C21orf57	chromosome 21 open reading frame 57	P58557	GO:0008233;GO:0008237;GO:0008270;GO:0046872	-	-	-	TRUE	FALSE	FALSE	FALSE	FALSE	FALSE	FALSE	FALSE	FALSE	FALSE	FALSE	FALSE	FALSE	FALSE	FALSE	FALSE	FALSE	FALSE	FALSE	FALSE	FALSE	FALSE	FALSE	FALSE	-
5414	HIGH	TRUE	FALSE	2014-09-04	septin 4	O43236	GO:0000166;GO:0000910;GO:0003924;GO:0005198;GO:0005515;GO:0005525;GO:0005634;GO:0005737;GO:0007049	-	-	603696	TRUE	FALSE	FALSE	FALSE	FALSE	FALSE	FALSE	TRUE	FALSE	FALSE	FALSE	FALSE	FALSE	FALSE	FALSE	FALSE	FALSE	FALSE	FALSE	FALSE	FALSE	FALSE	FALSE	FALSE	603696
54148	HIGH	TRUE	TRUE	MRPL39	mitochondrial ribosomal protein L39	Q9NYK5	GO:0000166;GO:0003674;GO:0005739;GO:0005761;GO:0005840;GO:0008150	-	320;324	611845	TRUE	FALSE	TRUE	FALSE	FALSE	TRUE	FALSE	FALSE	FALSE	FALSE	FALSE	FALSE	TRUE	TRUE	TRUE	TRUE	TRUE	FALSE	TRUE	FALSE	FALSE	FALSE	FALSE	FALSE	611845
54205	HIGH	TRUE	TRUE	CYCS	cytochrome c, somatic	P99999	GO:0000159;GO:0004722;GO:0005515;GO:0005634;GO:0005739;GO:0005758;GO:0005759;GO:0005829;GO:0005829;GO:0006309;GO:0006810;GO:0006915;GO:0008635;GO:0020037;GO:0022900;GO:0045155;GO:0045333;GO:0046872;GO:0070469	04115;04210;05210;05222;	-	123970;612004	TRUE	TRUE	TRUE	TRUE	FALSE	TRUE	TRUE	TRUE	FALSE	FALSE	TRUE	FALSE	TRUE	TRUE	FALSE	FALSE	FALSE	TRUE	TRUE	FALSE	FALSE	FALSE	FALSE	FALSE	123970
5428	HIGH	TRUE	TRUE	POLG	polymerase (DNA directed), gamma	P54098	GO:0000287;GO:0002020;GO:0003677;GO:0003887;GO:0004527;GO:0005515;GO:0005739;GO:0005743;GO:0005760;GO:0006264;GO:0006287;GO:0007568;GO:0016740;GO:0016779;GO:0042645	-	-	157640;174763;203700;258450;603041;607459	TRUE	FALSE	TRUE	FALSE	FALSE	FALSE	FALSE	FALSE	FALSE	FALSE	FALSE	FALSE	FALSE	FALSE	FALSE	FALSE	TRUE	FALSE	TRUE	FALSE	FALSE	FALSE	FALSE	FALSE	174763
5442	HIGH	TRUE	TRUE	POLRMT	polymerase (RNA) mitochondrial (DNA directed)	O00411	GO:0003677;GO:0003899;GO:0005515;GO:0005739;GO:0006350;GO:0006390;GO:0016740;GO:0016779;GO:0042645	-	-	601778	TRUE	FALSE	TRUE	FALSE	FALSE	TRUE	TRUE	FALSE	FALSE	FALSE	FALSE	FALSE	FALSE	FALSE	FALSE	FALSE	TRUE	FALSE	TRUE	FALSE	FALSE	FALSE	FALSE	FALSE	601778
54460	HIGH	TRUE	TRUE	MRPS21	mitochondrial ribosomal protein S21	P82921	GO:0003735;GO:0005622;GO:0005739;GO:0005763;GO:0005840;GO:0006412	-	320;315	611984	TRUE	FALSE	FALSE	TRUE	FALSE	FALSE	FALSE	FALSE	FALSE	FALSE	FALSE	FALSE	FALSE	TRUE	FALSE	TRUE	TRUE	FALSE	TRUE	FALSE	FALSE	FALSE	FALSE	FALSE	611984
54516	HIGH	TRUE	TRUE	MTRF1L	mitochondrial translational release factor 1-like	Q9UGC7	GO:0005737;GO:0005739;GO:0006415;GO:0016149	-	-	-	TRUE	FALSE	FALSE	FALSE	FALSE	FALSE	FALSE	FALSE	FALSE	FALSE	FALSE	FALSE	FALSE	FALSE	FALSE	FALSE	FALSE	FALSE	FALSE	FALSE	FALSE	FALSE	FALSE	FALSE	613542
54534	HIGH	TRUE	TRUE	MRPL50	mitochondrial ribosomal protein L50	Q8N5N7	GO:0005739;GO:0005840	-	320;324	611854	TRUE	FALSE	FALSE	FALSE	FALSE	TRUE	TRUE	FALSE	FALSE	FALSE	FALSE	FALSE	TRUE	TRUE	TRUE	FALSE	TRUE	TRUE	TRUE	FALSE	FALSE	FALSE	FALSE	FALSE	611854
54539	HIGH	TRUE	TRUE	NDUFB11	NADH dehydrogenase (ubiquinone) 1 beta subcomplex, 11, 17.3kDa	Q9NX14	GO:0005739;GO:0005743;GO:0006810;GO:0016020;GO:0016021;GO:0022900;GO:0070469	00130;00190;	178;2914	300403	TRUE	TRUE	TRUE	FALSE	FALSE	FALSE	TRUE	FALSE	FALSE	TRUE	FALSE	FALSE	TRUE	TRUE	TRUE	TRUE	TRUE	TRUE	TRUE	FALSE	FALSE	FALSE	FALSE	FALSE	300403
54543	HIGH	TRUE	TRUE	TOMM7	translocase of outer mitochondrial membrane 7 homolog (yeast)	Q9P0U1	GO:0005739;GO:0005742;GO:0006626;GO:0006886;GO:0015450;GO:0016020;GO:0016021	-	-	607980	TRUE	FALSE	FALSE	FALSE	FALSE	FALSE	FALSE	FALSE	FALSE	FALSE	FALSE	FALSE	FALSE	FALSE	FALSE	TRUE	FALSE	FALSE	FALSE	FALSE	FALSE	FALSE	FALSE	FALSE	607980
5464	HIGH	FALSE	FALSE	PPA1	pyrophosphatase (inorganic) 1	Q15181	GO:0000287;GO:0004427;GO:0005737;GO:0005829;GO:0006796;GO:0016787	00190;	-	179030	TRUE	FALSE	FALSE	TRUE	FALSE	FALSE	FALSE	TRUE	FALSE	FALSE	FALSE	FALSE	FALSE	FALSE	TRUE	FALSE	FALSE	FALSE	FALSE	FALSE	FALSE	FALSE	FALSE	FALSE	179030
54675	HIGH	TRUE	TRUE	CRLS1	cardiolipin synthase 1	Q9UJA2	GO:0005739;GO:0005743;GO:0008654;GO:0016020;GO:0016021;GO:0016740;GO:0016780	00564;	-	608188	TRUE	FALSE	FALSE	FALSE	FALSE	FALSE	FALSE	FALSE	FALSE	FALSE	FALSE	FALSE	FALSE	FALSE	FALSE	FALSE	FALSE	FALSE	FALSE	FALSE	FALSE	FALSE	FALSE	FALSE	608188
54704	HIGH	TRUE	TRUE	PDP1	pyruvate dehyrogenase phosphatase catalytic subunit 1	Q9P0J1	GO:0000287;GO:0004724;GO:0004741;GO:0005509;GO:0005739;GO:0005759;GO:0006470;GO:0008287;GO:0016787;GO:0032403	-	-	605993;608782	TRUE	FALSE	FALSE	FALSE	FALSE	FALSE	FALSE	FALSE	FALSE	FALSE	TRUE	FALSE	FALSE	TRUE	TRUE	TRUE	FALSE	FALSE	TRUE	FALSE	FALSE	FALSE	FALSE	FALSE	605993
5478	HIGH	FALSE	FALSE	PPIA	peptidylprolyl isomerase A (cyclophilin A)	P62937	GO:0003755;GO:0005576;GO:0005634;GO:0005737;GO:0005829;GO:0005829;GO:0006457;GO:0016853;GO:0019047;GO:0019059;GO:0042277;GO:0044419;GO:0045069;GO:0045069;GO:0046790;GO:0051082	-	-	123840	TRUE	TRUE	TRUE	FALSE	FALSE	FALSE	TRUE	TRUE	FALSE	FALSE	TRUE	FALSE	TRUE	TRUE	FALSE	TRUE	TRUE	FALSE	FALSE	FALSE	FALSE	FALSE	FALSE	FALSE	123840
54802	HIGH	TRUE	FALSE	TRIT1	tRNA isopentenyltransferase 1	Q9H3H1	GO:0000166;GO:0004811;GO:0005524;GO:0005575;GO:0005737;GO:0005739;GO:0008033;GO:0008270;GO:0016740;GO:0046872	-	-	-	TRUE	FALSE	FALSE	FALSE	FALSE	FALSE	FALSE	FALSE	FALSE	FALSE	FALSE	FALSE	FALSE	FALSE	FALSE	FALSE	FALSE	FALSE	FALSE	FALSE	FALSE	FALSE	FALSE	FALSE	-
548596	HIGH	TRUE	TRUE	CKMT1A	creatine kinase, mitochondrial 1A	P12532	GO:0000166;GO:0004111;GO:0005524;GO:0005739;GO:0005743;GO:0006600;GO:0016020	00330;	-	-	TRUE	FALSE	FALSE	FALSE	FALSE	TRUE	FALSE	FALSE	FALSE	TRUE	TRUE	TRUE	FALSE	FALSE	FALSE	FALSE	FALSE	FALSE	FALSE	FALSE	FALSE	FALSE	FALSE	FALSE	613415
549	HIGH	TRUE	TRUE	AUH	AU RNA binding protein/enoyl-Coenzyme A hydratase	Q13825	GO:0003723;GO:0003730;GO:0004300;GO:0004490;GO:0005739;GO:0006402;GO:0008152;GO:0009083;GO:0016829	00280;	-	250950;600529	TRUE	TRUE	FALSE	FALSE	FALSE	FALSE	TRUE	TRUE	FALSE	TRUE	TRUE	FALSE	FALSE	TRUE	TRUE	TRUE	TRUE	TRUE	FALSE	FALSE	FALSE	FALSE	FALSE	FALSE	600529
54901	HIGH	FALSE	FALSE	CDKAL1	CDK5 regulatory subunit associated protein 1-like 1	Q5VV42	GO:0003824;GO:0005506;GO:0005575;GO:0008152;GO:0009451;GO:0016020;GO:0016021;GO:0046872;GO:0051539	-	-	125853;611259	TRUE	FALSE	FALSE	FALSE	FALSE	FALSE	FALSE	FALSE	FALSE	FALSE	FALSE	FALSE	FALSE	FALSE	FALSE	FALSE	FALSE	FALSE	FALSE	FALSE	FALSE	FALSE	FALSE	FALSE	611259
54927	HIGH	TRUE	TRUE	CHCHD3	coiled-coil-helix-coiled-coil-helix domain containing 3	Q9NX63	GO:0005515;GO:0005739	-	-	-	TRUE	TRUE	TRUE	TRUE	FALSE	TRUE	FALSE	FALSE	FALSE	FALSE	FALSE	FALSE	TRUE	TRUE	TRUE	TRUE	TRUE	FALSE	TRUE	FALSE	FALSE	FALSE	FALSE	TRUE	613748
54938	HIGH	TRUE	TRUE	SARS2	seryl-tRNA synthetase 2, mitochondrial	Q9NP81	GO:0000166;GO:0004828;GO:0004828;GO:0005515;GO:0005524;GO:0005737;GO:0005739;GO:0005759;GO:0005759;GO:0006434;GO:0016874	00260;00970;	-	612804	TRUE	FALSE	FALSE	FALSE	FALSE	FALSE	FALSE	TRUE	FALSE	FALSE	TRUE	FALSE	TRUE	TRUE	TRUE	TRUE	TRUE	TRUE	TRUE	FALSE	FALSE	FALSE	FALSE	FALSE	612804
54948	HIGH	TRUE	TRUE	MRPL16	mitochondrial ribosomal protein L16	Q9NX20	GO:0003735;GO:0005739;GO:0005762;GO:0005840;GO:0006412;GO:0019843	-	320;324	611829	TRUE	FALSE	FALSE	FALSE	FALSE	FALSE	FALSE	FALSE	FALSE	FALSE	FALSE	FALSE	TRUE	TRUE	FALSE	TRUE	FALSE	FALSE	TRUE	FALSE	FALSE	FALSE	FALSE	FALSE	611829
54949	HIGH	TRUE	TRUE	SDHAF2	succinate dehydrogenase complex assembly factor 2	Q9NX18	GO:0005515;GO:0005739;GO:0006121;GO:0018293	-	-	601650;613019	TRUE	FALSE	FALSE	FALSE	FALSE	FALSE	FALSE	FALSE	FALSE	FALSE	FALSE	FALSE	FALSE	TRUE	TRUE	FALSE	TRUE	FALSE	TRUE	FALSE	FALSE	FALSE	FALSE	TRUE	613019
54968	HIGH	TRUE	FALSE	TMEM70	transmembrane protein 70	Q9BUB7	GO:0003674;GO:0005739;GO:0016020;GO:0016021;GO:0032592;GO:0033615	-	-	604273;612418	TRUE	TRUE	FALSE	FALSE	FALSE	FALSE	FALSE	FALSE	FALSE	FALSE	FALSE	FALSE	FALSE	TRUE	FALSE	TRUE	FALSE	FALSE	TRUE	FALSE	FALSE	FALSE	FALSE	TRUE	612418
54977	HIGH	FALSE	TRUE	SLC25A38	solute carrier family 25, member 38	Q96DW6	GO:0005488;GO:0005739;GO:0005743;GO:0006783;GO:0016020;GO:0016021;GO:0030218;GO:0055085	-	-	205950;610819	TRUE	FALSE	FALSE	FALSE	FALSE	FALSE	FALSE	FALSE	FALSE	FALSE	FALSE	FALSE	FALSE	FALSE	FALSE	FALSE	FALSE	FALSE	FALSE	FALSE	FALSE	FALSE	FALSE	FALSE	610819
5498	HIGH	TRUE	TRUE	PPOX	protoporphyrinogen oxidase	P50336	GO:0004729;GO:0005739;GO:0005758;GO:0006783;GO:0016020;GO:0016491;GO:0031304;GO:0050660;GO:0055114	00860;	-	176200;600923	TRUE	FALSE	FALSE	FALSE	FALSE	TRUE	FALSE	FALSE	FALSE	FALSE	FALSE	FALSE	FALSE	FALSE	FALSE	TRUE	FALSE	TRUE	FALSE	FALSE	FALSE	FALSE	FALSE	FALSE	600923
54988	HIGH	TRUE	TRUE	ACSM5	acyl-CoA synthetase medium-chain family member 5	Q6NUN0	GO:0000166;GO:0000287;GO:0005524;GO:0005525;GO:0005739;GO:0005759;GO:0006629;GO:0006631;GO:0008152;GO:0016874;GO:0047760	-	-	-	TRUE	FALSE	FALSE	FALSE	FALSE	FALSE	FALSE	FALSE	FALSE	FALSE	TRUE	FALSE	FALSE	FALSE	TRUE	FALSE	TRUE	FALSE	FALSE	FALSE	FALSE	FALSE	FALSE	FALSE	614361
54995	HIGH	TRUE	TRUE	OXSM	3-oxoacyl-ACP synthase, mitochondrial	Q9NWU1	GO:0004315;GO:0005739;GO:0006637;GO:0008415;GO:0016740;GO:0051790;GO:0051792	00061;	-	610324	TRUE	FALSE	FALSE	FALSE	FALSE	TRUE	FALSE	FALSE	FALSE	FALSE	TRUE	FALSE	FALSE	TRUE	TRUE	TRUE	TRUE	TRUE	FALSE	FALSE	FALSE	FALSE	FALSE	FALSE	610324
54996	HIGH	TRUE	TRUE	MOSC2	MOCO sulphurase C-terminal domain containing 2	Q969Z3	GO:0005739;GO:0005741;GO:0005743;GO:0016020;GO:0016491;GO:0019898;GO:0030151;GO:0030170;GO:0055114	-	-	-	FALSE	FALSE	FALSE	FALSE	FALSE	TRUE	FALSE	FALSE	FALSE	FALSE	FALSE	FALSE	FALSE	FALSE	TRUE	FALSE	TRUE	FALSE	FALSE	FALSE	FALSE	FALSE	FALSE	FALSE	-
54998	HIGH	TRUE	FALSE	AURKAIP1	aurora kinase A interacting protein 1	Q9NWT8	GO:0005515;GO:0005634;GO:0045839;GO:0045862	-	-	609183	TRUE	FALSE	FALSE	FALSE	FALSE	FALSE	FALSE	FALSE	FALSE	FALSE	FALSE	FALSE	FALSE	FALSE	FALSE	FALSE	FALSE	FALSE	FALSE	FALSE	FALSE	FALSE	FALSE	TRUE	609183
55005	HIGH	TRUE	FALSE	RMND1	required for meiotic nuclear division 1 homolog (S. cerevisiae)	Q9NWS8	-	-	-	-	TRUE	FALSE	FALSE	FALSE	FALSE	FALSE	FALSE	FALSE	FALSE	FALSE	FALSE	FALSE	FALSE	FALSE	FALSE	TRUE	TRUE	TRUE	FALSE	FALSE	FALSE	FALSE	FALSE	TRUE	-
5501	HIGH	FALSE	TRUE	PPP1CC	protein phosphatase 1, catalytic subunit, gamma isoform	P36873	GO:0004722;GO:0005506;GO:0005515;GO:0005634;GO:0005737;GO:0005975;GO:0005977;GO:0007049;GO:0016787;GO:0019901;GO:0030145;GO:0043234;GO:0046872;GO:0051301;GO:0070688	04510;04720;04810;04910;	-	176914	FALSE	FALSE	FALSE	FALSE	FALSE	FALSE	FALSE	FALSE	FALSE	FALSE	FALSE	FALSE	TRUE	FALSE	FALSE	TRUE	FALSE	FALSE	FALSE	FALSE	FALSE	FALSE	FALSE	FALSE	176914
55037	HIGH	TRUE	FALSE	PTCD3	Pentatricopeptide repeat domain 3	Q96EY7	GO:0005515;GO:0005739	-	-	-	TRUE	FALSE	FALSE	FALSE	FALSE	FALSE	FALSE	FALSE	FALSE	FALSE	FALSE	FALSE	TRUE	TRUE	FALSE	FALSE	TRUE	TRUE	TRUE	FALSE	FALSE	FALSE	FALSE	FALSE	-
55052	HIGH	TRUE	TRUE	MRPL20	mitochondrial ribosomal protein L20	Q9BYC9	GO:0003735;GO:0005622;GO:0005739;GO:0005762;GO:0005840;GO:0006412;GO:0019843	-	320;324	611833	TRUE	TRUE	FALSE	FALSE	FALSE	FALSE	FALSE	FALSE	FALSE	FALSE	FALSE	FALSE	FALSE	TRUE	TRUE	FALSE	TRUE	FALSE	TRUE	FALSE	FALSE	FALSE	FALSE	FALSE	611833
55066	HIGH	TRUE	FALSE	PDPR	pyruvate dehydrogenase phosphatase regulatory subunit	Q8NCN5	GO:0004047;GO:0005737;GO:0005739;GO:0005759;GO:0006546;GO:0016491	-	-	-	TRUE	FALSE	TRUE	FALSE	FALSE	FALSE	FALSE	FALSE	FALSE	FALSE	TRUE	FALSE	FALSE	TRUE	FALSE	FALSE	TRUE	FALSE	TRUE	FALSE	FALSE	FALSE	FALSE	FALSE	-
55074	HIGH	TRUE	TRUE	OXR1	oxidation resistance 1	Q8N573	GO:0003674;GO:0005575;GO:0005739;GO:0006979;GO:0016998	-	-	605609	TRUE	FALSE	FALSE	FALSE	FALSE	FALSE	FALSE	FALSE	FALSE	FALSE	FALSE	FALSE	FALSE	FALSE	FALSE	TRUE	FALSE	FALSE	FALSE	FALSE	FALSE	FALSE	FALSE	FALSE	605609
55101	HIGH	TRUE	FALSE	ATP5SL	ATP5S-like	Q9NW81	-	-	-	-	TRUE	FALSE	FALSE	FALSE	FALSE	FALSE	FALSE	FALSE	FALSE	FALSE	FALSE	FALSE	FALSE	FALSE	FALSE	FALSE	FALSE	TRUE	FALSE	FALSE	FALSE	FALSE	FALSE	TRUE	-
55157	HIGH	TRUE	TRUE	DARS2	aspartyl-tRNA synthetase 2, mitochondrial	Q6PI48	GO:0000166;GO:0003676;GO:0004815;GO:0005524;GO:0005737;GO:0005739;GO:0005759;GO:0006422;GO:0016874	00252;00970;	-	610956;611105	TRUE	FALSE	FALSE	FALSE	FALSE	FALSE	FALSE	FALSE	FALSE	FALSE	FALSE	FALSE	TRUE	FALSE	TRUE	TRUE	TRUE	FALSE	FALSE	FALSE	FALSE	FALSE	FALSE	FALSE	610956
55168	HIGH	TRUE	TRUE	MRPS18A	mitochondrial ribosomal protein S18A	Q9NVS2	GO:0003735;GO:0005622;GO:0005739;GO:0005763;GO:0005840;GO:0006412	-	320;315	611981	TRUE	TRUE	FALSE	FALSE	FALSE	FALSE	FALSE	FALSE	FALSE	FALSE	FALSE	FALSE	FALSE	TRUE	FALSE	TRUE	FALSE	FALSE	TRUE	FALSE	FALSE	FALSE	FALSE	FALSE	611981
55173	HIGH	TRUE	TRUE	MRPS10	mitochondrial ribosomal protein S10	P82664	GO:0003674;GO:0003735;GO:0005622;GO:0005739;GO:0005840;GO:0006412;GO:0008150	-	320;315	611976	TRUE	TRUE	FALSE	TRUE	FALSE	FALSE	TRUE	FALSE	FALSE	FALSE	FALSE	FALSE	TRUE	TRUE	FALSE	TRUE	TRUE	TRUE	TRUE	FALSE	FALSE	FALSE	FALSE	FALSE	611976
55178	HIGH	TRUE	FALSE	RNMTL1	RNA methyltransferase like 1	Q9HC36	GO:0003723;GO:0005515;GO:0006396;GO:0008173;GO:0016740	-	-	612600	TRUE	FALSE	FALSE	FALSE	FALSE	FALSE	FALSE	FALSE	FALSE	FALSE	FALSE	FALSE	FALSE	FALSE	FALSE	FALSE	FALSE	FALSE	FALSE	FALSE	FALSE	FALSE	FALSE	TRUE	612600
55186	HIGH	TRUE	TRUE	SLC25A36	solute carrier family 25, member 36	Q96CQ1	GO:0005215;GO:0005488;GO:0005739;GO:0005743;GO:0016020;GO:0016021;GO:0032355;GO:0055085	-	-	-	TRUE	FALSE	FALSE	FALSE	FALSE	FALSE	FALSE	FALSE	FALSE	FALSE	FALSE	FALSE	FALSE	FALSE	FALSE	FALSE	FALSE	FALSE	FALSE	FALSE	FALSE	FALSE	FALSE	TRUE	-
55210	HIGH	TRUE	FALSE	ATAD3A	ATPase family, AAA domain containing 3A	Q9NVI7	GO:0000166;GO:0005515;GO:0005524;GO:0017111	-	-	612316	FALSE	FALSE	TRUE	TRUE	FALSE	TRUE	TRUE	FALSE	FALSE	TRUE	FALSE	FALSE	FALSE	TRUE	TRUE	TRUE	TRUE	TRUE	TRUE	FALSE	FALSE	FALSE	FALSE	TRUE	-
55217	HIGH	FALSE	TRUE	TMLHE	trimethyllysine hydroxylase, epsilon	Q9NVH6	GO:0005506;GO:0005739;GO:0005759;GO:0005759;GO:0016491;GO:0016702;GO:0031418;GO:0045329;GO:0050353;GO:0055114	00310;	-	300777	TRUE	FALSE	FALSE	FALSE	FALSE	TRUE	FALSE	TRUE	FALSE	TRUE	TRUE	FALSE	FALSE	TRUE	TRUE	TRUE	TRUE	FALSE	FALSE	FALSE	FALSE	FALSE	FALSE	FALSE	300777
55245	HIGH	TRUE	TRUE	UQCC	ubiquinol-cytochrome c reductase complex chaperone	Q9NVA1	GO:0016023	-	-	611797;612228	TRUE	TRUE	FALSE	FALSE	FALSE	FALSE	TRUE	FALSE	FALSE	FALSE	FALSE	FALSE	FALSE	TRUE	TRUE	TRUE	TRUE	FALSE	FALSE	FALSE	FALSE	FALSE	FALSE	FALSE	611797
55252	HIGH	FALSE	FALSE	ASXL2	additional sex combs like 2 (Drosophila)	Q76L83	GO:0005634;GO:0008270;GO:0045449;GO:0046872	-	-	612991	TRUE	FALSE	FALSE	FALSE	FALSE	FALSE	FALSE	FALSE	FALSE	FALSE	FALSE	FALSE	FALSE	FALSE	FALSE	FALSE	FALSE	FALSE	FALSE	FALSE	FALSE	FALSE	FALSE	FALSE	612991
55268	HIGH	FALSE	TRUE	ECHDC2	enoyl Coenzyme A hydratase domain containing 2	Q86YB7;Q8WY60;Q86V13;B7Z7N0;B4DSN9;	GO:0005739;GO:0006629;GO:0006631;GO:0008152;GO:0016829	-	-	-	TRUE	FALSE	FALSE	FALSE	FALSE	TRUE	FALSE	FALSE	FALSE	FALSE	FALSE	FALSE	FALSE	TRUE	TRUE	FALSE	TRUE	FALSE	FALSE	FALSE	FALSE	FALSE	FALSE	FALSE	-
55278	HIGH	TRUE	FALSE	QRSL1	glutaminyl-tRNA synthase (glutamine-hydrolyzing)-like 1	Q9H0R6	GO:0000166;GO:0005524;GO:0006412;GO:0016874;GO:0016884	-	-	-	TRUE	FALSE	FALSE	FALSE	FALSE	FALSE	FALSE	FALSE	FALSE	FALSE	FALSE	FALSE	FALSE	FALSE	TRUE	FALSE	TRUE	FALSE	TRUE	FALSE	FALSE	FALSE	FALSE	TRUE	-
55288	HIGH	TRUE	TRUE	RHOT1	ras homolog gene family, member T1	Q8IXI2	GO:0000166;GO:0003674;GO:0005509;GO:0005515;GO:0005525;GO:0005622;GO:0005739;GO:0005741;GO:0006915;GO:0007264;GO:0016020;GO:0016021;GO:0016787;GO:0019725;GO:0031307;GO:0047497	-	-	-	FALSE	FALSE	FALSE	FALSE	FALSE	TRUE	FALSE	FALSE	FALSE	FALSE	FALSE	FALSE	TRUE	TRUE	FALSE	TRUE	TRUE	FALSE	TRUE	FALSE	FALSE	FALSE	FALSE	FALSE	-
55304	HIGH	FALSE	FALSE	SPTLC3	serine palmitoyltransferase, long chain base subunit 3	Q9NUV7	GO:0004758;GO:0005783;GO:0008415;GO:0009058;GO:0016020;GO:0016021;GO:0016769;GO:0017059;GO:0030148;GO:0030170	-	-	611120	TRUE	FALSE	FALSE	FALSE	FALSE	FALSE	FALSE	FALSE	FALSE	FALSE	FALSE	FALSE	FALSE	FALSE	FALSE	FALSE	FALSE	FALSE	FALSE	FALSE	FALSE	FALSE	FALSE	FALSE	611120
55316	HIGH	TRUE	TRUE	RSAD1	radical S-adenosyl methionine domain containing 1	Q9HA92	GO:0004109;GO:0005506;GO:0005737;GO:0005739;GO:0006779;GO:0016491;GO:0046872;GO:0051539;GO:0055114	-	-	-	TRUE	FALSE	FALSE	FALSE	FALSE	FALSE	FALSE	FALSE	FALSE	FALSE	FALSE	FALSE	FALSE	FALSE	FALSE	FALSE	FALSE	FALSE	FALSE	FALSE	FALSE	FALSE	FALSE	FALSE	-
55333	HIGH	FALSE	TRUE	SYNJ2BP	synaptojanin 2 binding protein	P57105	GO:0005515;GO:0005739;GO:0005739;GO:0005741;GO:0016020;GO:0016021	-	-	609411	TRUE	TRUE	FALSE	FALSE	FALSE	FALSE	TRUE	FALSE	FALSE	FALSE	FALSE	FALSE	FALSE	FALSE	FALSE	FALSE	FALSE	FALSE	TRUE	FALSE	FALSE	FALSE	FALSE	FALSE	609411
55343	HIGH	FALSE	FALSE	SLC35C1	solute carrier family 35, member C1	Q96A29	GO:0005794;GO:0008643;GO:0016020;GO:0016021;GO:0030259	-	-	266265;605881	TRUE	FALSE	FALSE	FALSE	FALSE	FALSE	FALSE	FALSE	FALSE	FALSE	FALSE	FALSE	FALSE	FALSE	FALSE	FALSE	FALSE	FALSE	FALSE	FALSE	FALSE	FALSE	FALSE	FALSE	605881
55349	HIGH	TRUE	TRUE	CHDH	choline dehydrogenase	Q8NE62	GO:0005739;GO:0005743;GO:0006066;GO:0008812;GO:0050660;GO:0055114	00260;	-	-	TRUE	FALSE	FALSE	FALSE	FALSE	FALSE	FALSE	TRUE	FALSE	TRUE	TRUE	TRUE	FALSE	TRUE	FALSE	TRUE	FALSE	TRUE	FALSE	FALSE	FALSE	FALSE	FALSE	FALSE	-
55471	HIGH	TRUE	FALSE	C2orf56	chromosome 2 open reading frame 56	Q7L592	GO:0005739	-	-	-	TRUE	FALSE	FALSE	FALSE	FALSE	FALSE	FALSE	FALSE	FALSE	FALSE	FALSE	FALSE	FALSE	TRUE	FALSE	FALSE	FALSE	FALSE	FALSE	FALSE	FALSE	FALSE	FALSE	TRUE	-
55486	HIGH	TRUE	TRUE	PARL	presenilin associated, rhomboid-like	Q9H300	GO:0005634;GO:0005739;GO:0005743;GO:0008233;GO:0008236;GO:0016020;GO:0016021	-	-	607858	TRUE	FALSE	FALSE	FALSE	FALSE	FALSE	TRUE	FALSE	FALSE	FALSE	FALSE	FALSE	FALSE	FALSE	FALSE	TRUE	TRUE	FALSE	TRUE	FALSE	FALSE	FALSE	FALSE	FALSE	607858
55526	HIGH	TRUE	TRUE	DHTKD1	dehydrogenase E1 and transketolase domain containing 1	Q96HY7	GO:0004591;GO:0005739;GO:0006096;GO:0016491;GO:0030976;GO:0055114	-	-	-	TRUE	FALSE	FALSE	TRUE	FALSE	FALSE	FALSE	TRUE	FALSE	FALSE	FALSE	FALSE	FALSE	TRUE	TRUE	FALSE	FALSE	FALSE	FALSE	FALSE	FALSE	FALSE	FALSE	FALSE	-
55572	HIGH	TRUE	TRUE	FOXRED1	FAD-dependent oxidoreductase domain containing 1	Q96CU9	GO:0003674;GO:0005515;GO:0005575;GO:0005739;GO:0008150;GO:0016020;GO:0016021;GO:0016491;GO:0055114	-	-	-	TRUE	FALSE	FALSE	FALSE	FALSE	FALSE	FALSE	FALSE	FALSE	FALSE	FALSE	FALSE	FALSE	FALSE	FALSE	FALSE	FALSE	TRUE	TRUE	FALSE	FALSE	FALSE	FALSE	TRUE	613622
55669	HIGH	TRUE	TRUE	MFN1	mitofusin 1	Q8IWA4	GO:0000166;GO:0003924;GO:0005515;GO:0005525;GO:0005737;GO:0005739;GO:0005741;GO:0008053;GO:0008150;GO:0016020;GO:0016021;GO:0016787	-	-	608506	TRUE	FALSE	FALSE	FALSE	FALSE	FALSE	FALSE	FALSE	FALSE	FALSE	FALSE	FALSE	TRUE	FALSE	TRUE	TRUE	TRUE	FALSE	FALSE	FALSE	FALSE	FALSE	FALSE	FALSE	608506
55676	HIGH	TRUE	FALSE	SLC30A6	solute carrier family 30 (zinc transporter), member 6	Q6NXT4	GO:0005794;GO:0006812;GO:0006829;GO:0008270;GO:0008324;GO:0016020;GO:0016021;GO:0055085	-	-	611148	TRUE	FALSE	FALSE	FALSE	FALSE	FALSE	FALSE	FALSE	FALSE	FALSE	FALSE	FALSE	FALSE	FALSE	FALSE	FALSE	FALSE	FALSE	FALSE	FALSE	FALSE	FALSE	FALSE	TRUE	611148
55684	HIGH	FALSE	FALSE	C9orf86	chromosome 9 open reading frame 86	Q3YEC7	GO:0000166;GO:0005515;GO:0005525;GO:0005634;GO:0005737;GO:0007264	-	-	610615	TRUE	FALSE	FALSE	FALSE	FALSE	FALSE	FALSE	FALSE	FALSE	FALSE	FALSE	FALSE	FALSE	FALSE	FALSE	FALSE	FALSE	FALSE	FALSE	FALSE	FALSE	FALSE	FALSE	FALSE	610615
55687	HIGH	TRUE	TRUE	TRMU	tRNA 5-methylaminomethyl-2-thiouridylate methyltransferase	O75648	GO:0000049;GO:0000166;GO:0004808;GO:0005524;GO:0005737;GO:0005739;GO:0008033;GO:0016740	-	-	580000;610230;613070	TRUE	FALSE	FALSE	FALSE	FALSE	FALSE	FALSE	FALSE	FALSE	FALSE	FALSE	FALSE	FALSE	FALSE	FALSE	TRUE	FALSE	FALSE	FALSE	FALSE	FALSE	FALSE	FALSE	FALSE	610230
55699	HIGH	TRUE	TRUE	IARS2	isoleucyl-tRNA synthetase 2, mitochondrial	Q9NSE4	GO:0000166;GO:0004822;GO:0004822;GO:0005524;GO:0005737;GO:0005739;GO:0005759;GO:0005759;GO:0006428;GO:0008270;GO:0016874	00290;00970;	-	612801	TRUE	TRUE	TRUE	FALSE	FALSE	TRUE	FALSE	FALSE	FALSE	FALSE	FALSE	FALSE	TRUE	TRUE	TRUE	TRUE	TRUE	FALSE	TRUE	FALSE	FALSE	FALSE	FALSE	FALSE	612801
55753	HIGH	TRUE	FALSE	OGDHL	oxoglutarate dehydrogenase-like	Q9ULD0	GO:0004591;GO:0005739;GO:0005759;GO:0006096;GO:0016491;GO:0030976;GO:0055114	00020;00310;00380;	-	-	TRUE	FALSE	FALSE	FALSE	FALSE	FALSE	FALSE	TRUE	FALSE	FALSE	FALSE	FALSE	TRUE	FALSE	FALSE	FALSE	TRUE	FALSE	FALSE	FALSE	FALSE	FALSE	FALSE	FALSE	-
55794	HIGH	TRUE	TRUE	DDX28	DEAD (Asp-Glu-Ala-Asp) box polypeptide 28	Q9NUL7	GO:0000166;GO:0003723;GO:0004386;GO:0005524;GO:0005634;GO:0005739;GO:0008026;GO:0016787;GO:0042645	-	-	607618	TRUE	FALSE	FALSE	FALSE	FALSE	FALSE	FALSE	FALSE	FALSE	FALSE	FALSE	FALSE	FALSE	FALSE	FALSE	FALSE	TRUE	FALSE	FALSE	FALSE	FALSE	FALSE	FALSE	FALSE	607618
55819	HIGH	FALSE	TRUE	RNF130	ring finger protein 130	Q86XS8	GO:0003674;GO:0005515;GO:0006915;GO:0008270;GO:0016020;GO:0016021;GO:0046872	-	-	-	FALSE	FALSE	FALSE	FALSE	FALSE	FALSE	FALSE	FALSE	FALSE	FALSE	FALSE	FALSE	FALSE	FALSE	FALSE	FALSE	FALSE	FALSE	FALSE	FALSE	FALSE	FALSE	FALSE	FALSE	-
55825	HIGH	FALSE	FALSE	PECR	peroxisomal trans-2-enoyl-CoA reductase	Q9BY49	GO:0005488;GO:0005739;GO:0005777;GO:0006633;GO:0016491;GO:0019166;GO:0042981;GO:0055114	01040;	-	605843	TRUE	FALSE	FALSE	FALSE	FALSE	FALSE	FALSE	FALSE	FALSE	FALSE	FALSE	FALSE	FALSE	FALSE	FALSE	FALSE	TRUE	FALSE	FALSE	FALSE	FALSE	FALSE	FALSE	FALSE	605843
55847	HIGH	TRUE	TRUE	CISD1	CDGSH iron sulfur domain 1	Q9NZ45	GO:0005506;GO:0005739;GO:0005741;GO:0016020;GO:0016021;GO:0043457;GO:0046872;GO:0051537	-	-	611932	TRUE	TRUE	TRUE	FALSE	FALSE	TRUE	TRUE	TRUE	FALSE	FALSE	FALSE	FALSE	TRUE	TRUE	TRUE	TRUE	TRUE	FALSE	TRUE	FALSE	FALSE	FALSE	FALSE	FALSE	611932
55856	HIGH	TRUE	FALSE	ACOT13	acyl-CoA thioesterase 13	Q9NPJ3	GO:0005737;GO:0005739;GO:0016291;GO:0016787;GO:0051289	-	-	-	TRUE	TRUE	FALSE	TRUE	FALSE	TRUE	TRUE	TRUE	FALSE	FALSE	TRUE	FALSE	FALSE	TRUE	TRUE	TRUE	TRUE	FALSE	TRUE	FALSE	FALSE	FALSE	FALSE	FALSE	-
55967	HIGH	TRUE	FALSE	NDUFA12	NADH dehydrogenase (ubiquinone) 1 alpha subcomplex, 12	Q9UI09	GO:0003954;GO:0005739;GO:0005743;GO:0006810;GO:0006979;GO:0007585;GO:0008137;GO:0009055;GO:0016020;GO:0022900;GO:0070469	00130;00190;	178;2920	-	TRUE	TRUE	TRUE	TRUE	FALSE	TRUE	FALSE	TRUE	TRUE	FALSE	TRUE	TRUE	FALSE	TRUE	FALSE	TRUE	TRUE	TRUE	TRUE	FALSE	FALSE	FALSE	FALSE	FALSE	614530
55972	HIGH	TRUE	TRUE	SLC25A40	solute carrier family 25, member 40	Q8TBP6	GO:0005488;GO:0005739;GO:0005743;GO:0016020;GO:0016021;GO:0055085	-	-	610821	TRUE	FALSE	FALSE	FALSE	FALSE	FALSE	FALSE	FALSE	FALSE	FALSE	FALSE	FALSE	FALSE	FALSE	FALSE	FALSE	FALSE	FALSE	TRUE	FALSE	FALSE	FALSE	FALSE	FALSE	610821
5601	HIGH	FALSE	FALSE	MAPK9	mitogen-activated protein kinase 9	P45984	GO:0000166;GO:0004674;GO:0004705;GO:0004707;GO:0005515;GO:0005524;GO:0006468;GO:0006950;GO:0007254;GO:0010628;GO:0010744;GO:0016740;GO:0031558;GO:0046686	04010;04012;04310;04510;04620;04664;04910;04912;04920;04930;05120;05210;05212;	-	602896	TRUE	FALSE	FALSE	FALSE	FALSE	FALSE	FALSE	FALSE	FALSE	FALSE	FALSE	FALSE	FALSE	FALSE	FALSE	TRUE	FALSE	FALSE	FALSE	FALSE	FALSE	FALSE	FALSE	FALSE	602896
5625	HIGH	TRUE	TRUE	PRODH	proline dehydrogenase (oxidase) 1	O43272	GO:0003674;GO:0004657;GO:0005575;GO:0005739;GO:0005743;GO:0005759;GO:0006537;GO:0006562;GO:0008631;GO:0016491;GO:0055114	00330;	-	239500;600850;606810	TRUE	FALSE	FALSE	FALSE	FALSE	FALSE	TRUE	TRUE	TRUE	FALSE	FALSE	FALSE	FALSE	FALSE	FALSE	TRUE	TRUE	FALSE	TRUE	FALSE	FALSE	FALSE	FALSE	FALSE	606810
56267	HIGH	TRUE	FALSE	CCBL2	cysteine conjugate-beta lyase 2	Q6YP21	GO:0009058;GO:0016212;GO:0016829;GO:0030170;GO:0047804	-	-	610656	TRUE	FALSE	FALSE	FALSE	FALSE	FALSE	FALSE	FALSE	FALSE	FALSE	FALSE	FALSE	FALSE	FALSE	TRUE	FALSE	TRUE	FALSE	FALSE	FALSE	FALSE	FALSE	FALSE	FALSE	610656
56301	HIGH	FALSE	FALSE	SLC7A10	solute carrier family 7, (neutral amino acid transporter, y+ system) member 10	Q9NS82	GO:0005515;GO:0005886;GO:0005887;GO:0015175;GO:0015194;GO:0015804;GO:0030425;GO:0042941;GO:0042942	-	-	607959	TRUE	FALSE	FALSE	FALSE	FALSE	FALSE	FALSE	FALSE	FALSE	FALSE	FALSE	FALSE	FALSE	FALSE	FALSE	FALSE	FALSE	FALSE	FALSE	FALSE	FALSE	FALSE	FALSE	FALSE	607959
5660	HIGH	FALSE	TRUE	PSAP	prosaposin	P07602	GO:0005576;GO:0005615;GO:0005794;GO:0006629;GO:0006687;GO:0006869;GO:0008047;GO:0008289;GO:0016021;GO:0043202	-	-	176801;249900;610539;611721;611722	TRUE	FALSE	FALSE	FALSE	FALSE	TRUE	FALSE	TRUE	FALSE	FALSE	FALSE	FALSE	TRUE	TRUE	TRUE	TRUE	TRUE	FALSE	FALSE	FALSE	FALSE	FALSE	FALSE	FALSE	176801
56616	HIGH	TRUE	TRUE	DIABLO	diablo homolog (Drosophila)	Q9NR28	GO:0005515;GO:0005737;GO:0005739;GO:0005739;GO:0005829;GO:0006917;GO:0008625;GO:0008631;GO:0008635	-	-	605219	TRUE	TRUE	TRUE	FALSE	FALSE	FALSE	TRUE	TRUE	FALSE	FALSE	FALSE	FALSE	TRUE	TRUE	FALSE	TRUE	TRUE	FALSE	TRUE	FALSE	FALSE	FALSE	FALSE	FALSE	605219
56624	HIGH	TRUE	TRUE	ASAH2	N-acylsphingosine amidohydrolase (non-lysosomal ceramidase) 2	Q9NR71	GO:0005739;GO:0005886;GO:0006629;GO:0006665;GO:0006672;GO:0006915;GO:0007165;GO:0016021;GO:0016787;GO:0017040	-	-	611202	TRUE	FALSE	FALSE	FALSE	FALSE	TRUE	FALSE	FALSE	FALSE	FALSE	FALSE	FALSE	FALSE	FALSE	FALSE	FALSE	FALSE	FALSE	FALSE	FALSE	FALSE	FALSE	FALSE	FALSE	611202
56652	HIGH	TRUE	TRUE	C10orf2	chromosome 10 open reading frame 2	Q96RR1	GO:0000166;GO:0002020;GO:0003697;GO:0005524;GO:0005739;GO:0006260;GO:0006264;GO:0006264;GO:0006268;GO:0006390;GO:0008219;GO:0016787;GO:0034214;GO:0042645;GO:0043139;GO:0051260	-	-	251880;271245;606075;607459;609286	TRUE	FALSE	FALSE	FALSE	FALSE	FALSE	FALSE	FALSE	FALSE	FALSE	FALSE	FALSE	FALSE	FALSE	TRUE	FALSE	FALSE	FALSE	FALSE	FALSE	FALSE	FALSE	FALSE	FALSE	606075
56898	HIGH	FALSE	TRUE	BDH2	3-hydroxybutyrate dehydrogenase, type 2	Q9BUT1	GO:0003858;GO:0005488;GO:0005737;GO:0005739;GO:0006635;GO:0016491;GO:0051287;GO:0055114	00072;00650;	-	-	FALSE	FALSE	FALSE	FALSE	FALSE	FALSE	FALSE	FALSE	FALSE	FALSE	FALSE	FALSE	FALSE	FALSE	FALSE	FALSE	FALSE	FALSE	FALSE	FALSE	FALSE	FALSE	FALSE	FALSE	-
56910	HIGH	FALSE	TRUE	STARD7	StAR-related lipid transfer (START) domain containing 7	Q9NQZ5	GO:0005739	-	-	-	TRUE	FALSE	FALSE	FALSE	FALSE	FALSE	FALSE	FALSE	FALSE	FALSE	FALSE	FALSE	FALSE	FALSE	TRUE	FALSE	FALSE	FALSE	FALSE	FALSE	FALSE	FALSE	FALSE	FALSE	-
56922	HIGH	TRUE	TRUE	MCCC1	methylcrotonoyl-Coenzyme A carboxylase 1 (alpha)	Q96RQ3	GO:0000166;GO:0004485;GO:0005524;GO:0005739;GO:0005739;GO:0005743;GO:0005759;GO:0005794;GO:0006552;GO:0006768;GO:0008152;GO:0009374;GO:0016874	00280;	-	210200;609010	TRUE	TRUE	FALSE	TRUE	FALSE	FALSE	TRUE	TRUE	TRUE	TRUE	TRUE	FALSE	TRUE	TRUE	TRUE	TRUE	TRUE	TRUE	TRUE	FALSE	FALSE	FALSE	FALSE	FALSE	609010
56945	HIGH	TRUE	TRUE	MRPS22	mitochondrial ribosomal protein S22	P82650	GO:0003674;GO:0003735;GO:0005515;GO:0005739;GO:0005739;GO:0005763;GO:0005840;GO:0008150	-	320;315	605810;611719	TRUE	TRUE	TRUE	TRUE	FALSE	TRUE	TRUE	TRUE	FALSE	FALSE	FALSE	FALSE	TRUE	TRUE	TRUE	TRUE	TRUE	FALSE	TRUE	FALSE	FALSE	FALSE	FALSE	FALSE	605810
56948	HIGH	FALSE	FALSE	SDR39U1	short chain dehydrogenase/reductase family 39U, member 1	Q9NRG7;Q86TZ5;	GO:0003824;GO:0005488;GO:0008152	-	-	-	TRUE	TRUE	FALSE	TRUE	FALSE	FALSE	FALSE	FALSE	FALSE	FALSE	FALSE	FALSE	FALSE	TRUE	FALSE	FALSE	TRUE	FALSE	TRUE	FALSE	FALSE	FALSE	FALSE	FALSE	-
56953	HIGH	TRUE	TRUE	NT5M	5',3'-nucleotidase, mitochondrial	Q9NPB1	GO:0000166;GO:0000287;GO:0005739;GO:0006260;GO:0008252;GO:0009117;GO:0009223;GO:0016787	00230;00240;00760;	-	605292	FALSE	FALSE	FALSE	FALSE	FALSE	TRUE	FALSE	FALSE	FALSE	FALSE	FALSE	FALSE	FALSE	FALSE	FALSE	TRUE	FALSE	FALSE	FALSE	FALSE	FALSE	FALSE	FALSE	FALSE	-
56954	HIGH	FALSE	TRUE	NIT2	nitrilase family, member 2	Q9NQR4	GO:0003674;GO:0005575;GO:0005737;GO:0005739;GO:0006807;GO:0008150;GO:0016810	-	-	-	TRUE	FALSE	FALSE	FALSE	FALSE	TRUE	FALSE	FALSE	FALSE	FALSE	TRUE	FALSE	FALSE	TRUE	TRUE	FALSE	TRUE	FALSE	FALSE	FALSE	FALSE	FALSE	FALSE	TRUE	-
56993	HIGH	TRUE	TRUE	TOMM22	translocase of outer mitochondrial membrane 22 homolog (yeast)	Q9NS69	GO:0000299;GO:0004872;GO:0005739;GO:0005739;GO:0005742;GO:0005743;GO:0006626;GO:0008320;GO:0015031;GO:0016020;GO:0016021;GO:0055085;GO:0070096	-	-	607046	TRUE	TRUE	TRUE	FALSE	FALSE	FALSE	TRUE	FALSE	TRUE	FALSE	TRUE	FALSE	TRUE	TRUE	TRUE	TRUE	TRUE	TRUE	TRUE	FALSE	FALSE	FALSE	FALSE	FALSE	607046
56997	HIGH	TRUE	TRUE	CABC1	chaperone, ABC1 activity of bc1 complex homolog (S. pombe)	Q8NI60	GO:0000166;GO:0001666;GO:0005524;GO:0005739;GO:0008219;GO:0016301;GO:0016740	-	-	606980;607426;612016	TRUE	FALSE	FALSE	FALSE	FALSE	FALSE	FALSE	TRUE	FALSE	FALSE	FALSE	FALSE	FALSE	TRUE	TRUE	TRUE	TRUE	TRUE	FALSE	FALSE	FALSE	FALSE	FALSE	FALSE	606980
57001	HIGH	TRUE	TRUE	ACN9	ACN9 homolog (S. cerevisiae)	Q9NRP4	GO:0005739;GO:0005758;GO:0006094	-	-	-	TRUE	FALSE	FALSE	FALSE	FALSE	FALSE	FALSE	FALSE	FALSE	FALSE	FALSE	FALSE	FALSE	FALSE	FALSE	FALSE	FALSE	FALSE	FALSE	FALSE	FALSE	FALSE	FALSE	FALSE	-
57017	HIGH	TRUE	TRUE	COQ9	coenzyme Q9 homolog (S. cerevisiae)	O75208	GO:0005739;GO:0006744	-	-	607426;612837	TRUE	TRUE	FALSE	FALSE	FALSE	FALSE	FALSE	FALSE	FALSE	FALSE	FALSE	FALSE	FALSE	TRUE	TRUE	TRUE	TRUE	FALSE	FALSE	FALSE	FALSE	FALSE	FALSE	FALSE	612837
57038	HIGH	TRUE	TRUE	RARS2	arginyl-tRNA synthetase 2, mitochondrial	Q5T160	GO:0000166;GO:0004814;GO:0004814;GO:0005515;GO:0005524;GO:0005737;GO:0005739;GO:0005759;GO:0005759;GO:0006420;GO:0016874	00330;00970;	-	611523;611524	TRUE	FALSE	FALSE	FALSE	FALSE	FALSE	FALSE	FALSE	FALSE	FALSE	FALSE	FALSE	TRUE	FALSE	FALSE	TRUE	TRUE	FALSE	FALSE	FALSE	FALSE	FALSE	FALSE	TRUE	611524
57107	HIGH	TRUE	FALSE	PDSS2	prenyl (decaprenyl) diphosphate synthase, subunit 2	Q86YH6	GO:0000010;GO:0006744;GO:0008299;GO:0016740;GO:0046982;GO:0050347;GO:0050878;GO:0051290	-	-	607426;610564	TRUE	FALSE	FALSE	FALSE	FALSE	FALSE	FALSE	FALSE	FALSE	FALSE	FALSE	FALSE	FALSE	FALSE	FALSE	FALSE	FALSE	FALSE	TRUE	FALSE	FALSE	FALSE	FALSE	TRUE	610564
57128	HIGH	TRUE	FALSE	LYRM4	LYR motif containing 4	Q9HD34	GO:0005739	-	-	-	TRUE	FALSE	FALSE	FALSE	FALSE	FALSE	FALSE	FALSE	FALSE	FALSE	FALSE	FALSE	FALSE	FALSE	FALSE	TRUE	FALSE	FALSE	FALSE	FALSE	FALSE	FALSE	FALSE	FALSE	613311
57129	HIGH	TRUE	TRUE	MRPL47	mitochondrial ribosomal protein L47	Q9HD33	GO:0003674;GO:0003735;GO:0005575;GO:0005739;GO:0005761;GO:0005840;GO:0006412;GO:0008150	-	320;324	611852	TRUE	FALSE	TRUE	FALSE	FALSE	FALSE	FALSE	FALSE	FALSE	FALSE	FALSE	FALSE	TRUE	TRUE	FALSE	TRUE	TRUE	FALSE	TRUE	FALSE	FALSE	FALSE	FALSE	FALSE	611852
57143	HIGH	TRUE	FALSE	ADCK1	aarF domain containing kinase 1	Q86TW2	GO:0000166;GO:0004674;GO:0005524;GO:0005576;GO:0016301;GO:0016740	-	-	-	TRUE	FALSE	FALSE	FALSE	FALSE	FALSE	FALSE	FALSE	FALSE	FALSE	FALSE	FALSE	FALSE	FALSE	TRUE	TRUE	TRUE	FALSE	FALSE	FALSE	FALSE	FALSE	FALSE	FALSE	-
57149	HIGH	TRUE	FALSE	LYRM1	LYR motif containing 1	O43325	GO:0005634	-	-	-	TRUE	FALSE	FALSE	FALSE	FALSE	FALSE	FALSE	FALSE	FALSE	FALSE	FALSE	FALSE	FALSE	FALSE	FALSE	FALSE	FALSE	FALSE	FALSE	FALSE	FALSE	FALSE	FALSE	TRUE	-
57176	HIGH	TRUE	FALSE	VARS2	valyl-tRNA synthetase 2, mitochondrial (putative)	Q5ST30	GO:0000166;GO:0004832;GO:0005524;GO:0005737;GO:0005739;GO:0006438;GO:0016874	00290;00970;	-	612802	TRUE	FALSE	TRUE	FALSE	FALSE	FALSE	FALSE	FALSE	FALSE	FALSE	TRUE	FALSE	FALSE	FALSE	FALSE	FALSE	FALSE	FALSE	TRUE	FALSE	FALSE	FALSE	FALSE	FALSE	612802
572	HIGH	TRUE	TRUE	BAD	BCL2-associated agonist of cell death	Q92934	GO:0005515;GO:0005737;GO:0005739;GO:0005741;GO:0005741;GO:0005829;GO:0005829;GO:0006007;GO:0008283;GO:0008624;GO:0008624;GO:0008633;GO:0016020;GO:0019221;GO:0019901;GO:0042593;GO:0043281;GO:0045579;GO:0045582	01510;04012;04210;04370;04510;04910;05030;05210;05212;05213;05215;05218;05220;05221;05223;	-	603167	TRUE	FALSE	FALSE	FALSE	FALSE	FALSE	FALSE	FALSE	FALSE	FALSE	FALSE	FALSE	FALSE	FALSE	TRUE	TRUE	FALSE	FALSE	FALSE	FALSE	FALSE	FALSE	FALSE	FALSE	603167
57226	HIGH	TRUE	FALSE	LYRM2	LYR motif containing 2	Q9NU23	-	-	-	-	TRUE	FALSE	FALSE	FALSE	FALSE	FALSE	FALSE	FALSE	FALSE	FALSE	FALSE	FALSE	FALSE	FALSE	TRUE	FALSE	FALSE	FALSE	FALSE	FALSE	FALSE	FALSE	FALSE	TRUE	-
57380	HIGH	TRUE	TRUE	MRS2	MRS2 magnesium homeostasis factor homolog (S. cerevisiae)	Q9HD23	GO:0000287;GO:0005739;GO:0005743;GO:0006811;GO:0016020;GO:0016021;GO:0030001;GO:0046873;GO:0055085	-	-	-	TRUE	FALSE	FALSE	FALSE	FALSE	FALSE	FALSE	FALSE	FALSE	FALSE	FALSE	FALSE	FALSE	FALSE	FALSE	TRUE	FALSE	FALSE	FALSE	FALSE	FALSE	FALSE	FALSE	TRUE	-
57486	HIGH	TRUE	TRUE	NLN	neurolysin (metallopeptidase M3 family)	Q9BYT8	GO:0004222;GO:0005737;GO:0005739;GO:0005758;GO:0006508;GO:0008233;GO:0008270;GO:0046872	04614;	-	611530	TRUE	FALSE	TRUE	FALSE	FALSE	FALSE	TRUE	TRUE	FALSE	TRUE	TRUE	FALSE	TRUE	FALSE	TRUE	FALSE	TRUE	FALSE	TRUE	FALSE	FALSE	FALSE	FALSE	FALSE	611530
57505	HIGH	TRUE	TRUE	AARS2	alanyl-tRNA synthetase 2, mitochondrial (putative)	Q5JTZ9	GO:0000166;GO:0003676;GO:0004813;GO:0005524;GO:0005737;GO:0005739;GO:0005759;GO:0006412;GO:0006419;GO:0016874;GO:0043039	00252;00970;	-	612035	TRUE	FALSE	TRUE	FALSE	FALSE	FALSE	FALSE	FALSE	FALSE	FALSE	FALSE	FALSE	TRUE	FALSE	FALSE	TRUE	TRUE	FALSE	TRUE	FALSE	FALSE	FALSE	FALSE	FALSE	612035
57546	HIGH	TRUE	TRUE	PDP2	pyruvate dehyrogenase phosphatase catalytic subunit 2	Q9P2J9	GO:0000287;GO:0004724;GO:0004741;GO:0005739;GO:0005759;GO:0006470;GO:0008287;GO:0016787;GO:0030145	-	-	-	TRUE	FALSE	FALSE	FALSE	FALSE	FALSE	FALSE	FALSE	FALSE	FALSE	FALSE	FALSE	FALSE	FALSE	FALSE	FALSE	FALSE	TRUE	FALSE	FALSE	FALSE	FALSE	FALSE	FALSE	-
57678	HIGH	TRUE	FALSE	GPAM	glycerol-3-phosphate acyltransferase, mitochondrial	Q9HCL2	GO:0004366;GO:0005739;GO:0005741;GO:0005743;GO:0005829;GO:0006631;GO:0008152;GO:0008415;GO:0008654;GO:0016020;GO:0016021;GO:0016740;GO:0019432;GO:0040018	00561;00564;	-	602395	TRUE	FALSE	FALSE	FALSE	FALSE	TRUE	FALSE	FALSE	FALSE	FALSE	TRUE	FALSE	FALSE	FALSE	FALSE	FALSE	TRUE	TRUE	FALSE	FALSE	FALSE	FALSE	FALSE	FALSE	602395
57709	HIGH	FALSE	FALSE	SLC7A14	solute carrier family 7 (cationic amino acid transporter, y+ system), member 14	Q8TBB6	GO:0006865;GO:0015171;GO:0016020;GO:0016021	-	-	-	TRUE	FALSE	FALSE	FALSE	FALSE	FALSE	FALSE	FALSE	FALSE	FALSE	FALSE	FALSE	FALSE	FALSE	FALSE	FALSE	FALSE	FALSE	FALSE	FALSE	FALSE	FALSE	FALSE	FALSE	-
581	HIGH	TRUE	TRUE	BAX	BCL2-associated X protein	Q07812	GO:0001783;GO:0001836;GO:0005737;GO:0005739;GO:0005741;GO:0005757;GO:0005783;GO:0005789;GO:0005829;GO:0005829;GO:0006309;GO:0006922;GO:0006927;GO:0008053;GO:0008289;GO:0008624;GO:0008629;GO:0008634;GO:0008635;GO:0009636;GO:0010248;GO:0016020;GO:0016021;GO:0030264;GO:0032976;GO:0042803;GO:0042803;GO:0042981;GO:0043496;GO:0043497;GO:0043525;GO:0043653;GO:0046674;GO:0046982;GO:0051260;GO:0051434;GO:…	01510;04115;04210;05030;05040;05210;	-	600040	TRUE	FALSE	TRUE	FALSE	FALSE	TRUE	TRUE	FALSE	FALSE	FALSE	FALSE	FALSE	TRUE	FALSE	FALSE	TRUE	TRUE	FALSE	TRUE	FALSE	FALSE	FALSE	FALSE	FALSE	600040
5825	HIGH	TRUE	TRUE	ABCD3	ATP-binding cassette, sub-family D (ALD), member 3	P28288	GO:0000166;GO:0005515;GO:0005524;GO:0005777;GO:0005778;GO:0005779;GO:0007031;GO:0015910;GO:0016020;GO:0016021;GO:0016887;GO:0042626;GO:0055085	02010;	-	170995	TRUE	FALSE	TRUE	FALSE	FALSE	TRUE	TRUE	TRUE	TRUE	TRUE	TRUE	FALSE	TRUE	FALSE	FALSE	TRUE	TRUE	TRUE	TRUE	FALSE	FALSE	FALSE	FALSE	TRUE	170995
5827	HIGH	TRUE	FALSE	PXMP2	peroxisomal membrane protein 2, 22kDa	Q9NR77	GO:0005515;GO:0005777;GO:0016020;GO:0016021	-	-	-	TRUE	FALSE	FALSE	FALSE	FALSE	FALSE	FALSE	FALSE	FALSE	FALSE	TRUE	FALSE	FALSE	TRUE	FALSE	FALSE	FALSE	TRUE	FALSE	FALSE	FALSE	FALSE	FALSE	TRUE	-
5831	HIGH	TRUE	TRUE	PYCR1	pyrroline-5-carboxylate reductase 1	P32322	GO:0004735;GO:0005488;GO:0005739;GO:0006561;GO:0008652;GO:0016491;GO:0034599;GO:0055114	00330;	-	179035;612940	TRUE	FALSE	FALSE	TRUE	FALSE	TRUE	FALSE	FALSE	FALSE	FALSE	FALSE	FALSE	TRUE	FALSE	FALSE	TRUE	FALSE	FALSE	FALSE	FALSE	FALSE	FALSE	FALSE	FALSE	179035
5832	HIGH	TRUE	TRUE	ALDH18A1	aldehyde dehydrogenase 18 family, member A1	P54886	GO:0000166;GO:0004349;GO:0004350;GO:0005524;GO:0005737;GO:0005739;GO:0005739;GO:0005743;GO:0006561;GO:0008652;GO:0016020;GO:0016301;GO:0016491;GO:0016740;GO:0055114	00220;	-	138250;612652	TRUE	FALSE	TRUE	TRUE	FALSE	TRUE	TRUE	TRUE	FALSE	FALSE	FALSE	FALSE	TRUE	FALSE	FALSE	TRUE	TRUE	FALSE	TRUE	FALSE	FALSE	FALSE	FALSE	FALSE	138250
58472	HIGH	TRUE	TRUE	SQRDL	sulfide quinone reductase-like (yeast)	Q9Y6N5	GO:0005739;GO:0005743;GO:0016491;GO:0055114	-	-	-	TRUE	TRUE	FALSE	TRUE	FALSE	TRUE	TRUE	TRUE	TRUE	FALSE	FALSE	FALSE	TRUE	TRUE	TRUE	TRUE	TRUE	FALSE	TRUE	FALSE	FALSE	FALSE	FALSE	FALSE	-
586	HIGH	TRUE	FALSE	BCAT1	branched chain aminotransferase 1, cytosolic	P54687	GO:0000082;GO:0004084;GO:0005737;GO:0005829;GO:0008152;GO:0008283;GO:0009082;GO:0009083;GO:0016740;GO:0042802	00280;00290;00770;	-	113520	TRUE	FALSE	FALSE	FALSE	FALSE	FALSE	FALSE	TRUE	FALSE	FALSE	FALSE	FALSE	FALSE	FALSE	FALSE	TRUE	FALSE	FALSE	FALSE	FALSE	FALSE	FALSE	FALSE	FALSE	113520
587	HIGH	TRUE	TRUE	BCAT2	branched chain aminotransferase 2, mitochondrial	O15382	GO:0004084;GO:0005634;GO:0005737;GO:0005739;GO:0006550;GO:0007595;GO:0008152;GO:0009098;GO:0016740	00280;00290;00770;	-	113530	TRUE	TRUE	TRUE	TRUE	FALSE	TRUE	TRUE	TRUE	FALSE	TRUE	TRUE	FALSE	TRUE	TRUE	TRUE	TRUE	TRUE	FALSE	FALSE	FALSE	FALSE	FALSE	FALSE	FALSE	113530
5894	HIGH	FALSE	FALSE	RAF1	v-raf-1 murine leukemia viral oncogene homolog 1	P04049	GO:0000166;GO:0004674;GO:0005057;GO:0005515;GO:0005524;GO:0005741;GO:0005829;GO:0005886;GO:0006468;GO:0006915;GO:0007265;GO:0008270;GO:0008283;GO:0016740;GO:0046872	04010;04012;04370;04510;04540;04650;04664;04720;04730;04810;04910;04912;04916;05210;05211;05212;05213;05214;05215;05218;05219;05220;05221;05223;	-	164760;611553;611554	TRUE	FALSE	FALSE	FALSE	FALSE	FALSE	FALSE	FALSE	FALSE	FALSE	FALSE	FALSE	FALSE	FALSE	FALSE	FALSE	FALSE	FALSE	FALSE	FALSE	FALSE	FALSE	FALSE	FALSE	164760
593	HIGH	TRUE	TRUE	BCKDHA	branched chain keto acid dehydrogenase E1, alpha polypeptide	P12694	GO:0003826;GO:0003863;GO:0005515;GO:0005739;GO:0005759;GO:0005947;GO:0009083;GO:0016831;GO:0030955;GO:0046872;GO:0055114	00280;	-	248600;608348	TRUE	FALSE	FALSE	FALSE	FALSE	FALSE	TRUE	TRUE	FALSE	FALSE	FALSE	FALSE	FALSE	TRUE	FALSE	TRUE	TRUE	FALSE	TRUE	FALSE	FALSE	FALSE	FALSE	FALSE	608348
594	HIGH	TRUE	TRUE	BCKDHB	branched chain keto acid dehydrogenase E1, beta polypeptide	P21953	GO:0003826;GO:0003863;GO:0005739;GO:0005759;GO:0005947;GO:0007584;GO:0009083;GO:0016831;GO:0032403;GO:0051384;GO:0051591;GO:0055114	00280;	-	248600;248611	TRUE	FALSE	TRUE	FALSE	FALSE	FALSE	TRUE	TRUE	FALSE	TRUE	TRUE	FALSE	FALSE	FALSE	TRUE	FALSE	TRUE	TRUE	TRUE	FALSE	FALSE	FALSE	FALSE	FALSE	248611
596	HIGH	TRUE	TRUE	BCL2	B-cell CLL/lymphoma 2	P10415	GO:0000082;GO:0000159;GO:0000902;GO:0001541;GO:0001657;GO:0001658;GO:0001662;GO:0001666;GO:0001782;GO:0001836;GO:0001952;GO:0002020;GO:0002320;GO:0002326;GO:0002360;GO:0002520;GO:0003014;GO:0005622;GO:0005624;GO:0005634;GO:0005737;GO:0005739;GO:0005741;GO:0005741;GO:0005741;GO:0005783;GO:0005789;GO:0005792;GO:0005829;GO:0005955;GO:0006470;GO:0006582;GO:0006800;GO:0006808;GO:0006916;GO:0006959;GO:…	01510;04210;04510;05030;05060;05210;05215;05222;	-	151430	TRUE	FALSE	FALSE	FALSE	FALSE	FALSE	FALSE	FALSE	FALSE	FALSE	FALSE	FALSE	FALSE	FALSE	FALSE	FALSE	FALSE	FALSE	FALSE	FALSE	FALSE	FALSE	FALSE	FALSE	151430
598	HIGH	FALSE	FALSE	BCL2L1	BCL2-like 1	Q07817	GO:0001541;GO:0001666;GO:0001701;GO:0001836;GO:0005622;GO:0005634;GO:0005739;GO:0005741;GO:0005741;GO:0005829;GO:0006979;GO:0007281;GO:0007283;GO:0008284;GO:0008584;GO:0008634;GO:0009314;GO:0009566;GO:0010035;GO:0010243;GO:0010288;GO:0014070;GO:0016020;GO:0016021;GO:0034097;GO:0040007;GO:0042542;GO:0042802;GO:0043027;GO:0043065;GO:0043434;GO:0043524;GO:0045768;GO:0046898;GO:0046902;GO:0046982;GO:…	01510;04210;04630;05030;05212;05220;05222;	-	600039	TRUE	FALSE	FALSE	FALSE	FALSE	TRUE	FALSE	FALSE	FALSE	FALSE	FALSE	FALSE	FALSE	FALSE	FALSE	TRUE	FALSE	FALSE	FALSE	FALSE	FALSE	FALSE	FALSE	FALSE	600039
60386	HIGH	TRUE	FALSE	SLC25A19	solute carrier family 25 (mitochondrial thiamine pyrophosphate carrier), member 19	Q9HC21	GO:0005215;GO:0005488;GO:0005739;GO:0005743;GO:0016020;GO:0016021;GO:0030233;GO:0030302;GO:0055085	-	-	606521;607196	TRUE	FALSE	FALSE	FALSE	FALSE	TRUE	FALSE	FALSE	FALSE	FALSE	FALSE	FALSE	FALSE	FALSE	FALSE	TRUE	FALSE	FALSE	FALSE	FALSE	FALSE	FALSE	FALSE	FALSE	606521
6041	HIGH	FALSE	TRUE	RNASEL	ribonuclease L (2',5'-oligoisoadenylate synthetase-dependent)	Q05823	GO:0000166;GO:0004672;GO:0005524;GO:0005575;GO:0005737;GO:0005739;GO:0006364;GO:0006397;GO:0006468;GO:0008270;GO:0016363;GO:0016787;GO:0016891;GO:0019843;GO:0046872	-	-	180435;601518	TRUE	FALSE	FALSE	FALSE	FALSE	FALSE	FALSE	FALSE	FALSE	FALSE	FALSE	FALSE	FALSE	FALSE	FALSE	FALSE	FALSE	FALSE	FALSE	FALSE	FALSE	FALSE	FALSE	FALSE	180435
60488	HIGH	TRUE	TRUE	MRPS35	mitochondrial ribosomal protein S35	P82673	GO:0005739;GO:0005763;GO:0005763;GO:0005840;GO:0042769;GO:0043043	-	320;315	611995	TRUE	TRUE	TRUE	FALSE	FALSE	FALSE	TRUE	FALSE	FALSE	FALSE	FALSE	FALSE	FALSE	TRUE	TRUE	TRUE	TRUE	TRUE	TRUE	FALSE	FALSE	FALSE	FALSE	FALSE	611995
60492	HIGH	TRUE	TRUE	CCDC90B	coiled-coil domain containing 90B	Q9GZT6	GO:0005739;GO:0016020;GO:0016021	-	-	-	TRUE	FALSE	FALSE	FALSE	FALSE	FALSE	FALSE	FALSE	FALSE	FALSE	FALSE	FALSE	TRUE	FALSE	TRUE	FALSE	TRUE	FALSE	FALSE	FALSE	FALSE	FALSE	FALSE	FALSE	-
60558	HIGH	TRUE	FALSE	GUF1	GUF1 GTPase homolog (S. cerevisiae)	Q8N442	GO:0000166;GO:0003924;GO:0005525	-	-	-	TRUE	FALSE	FALSE	FALSE	FALSE	FALSE	FALSE	FALSE	FALSE	FALSE	FALSE	FALSE	FALSE	FALSE	FALSE	TRUE	TRUE	FALSE	FALSE	FALSE	FALSE	FALSE	FALSE	FALSE	-
6059	HIGH	FALSE	TRUE	ABCE1	ATP-binding cassette, sub-family E (OABP), member 1	P61221	GO:0000166;GO:0005524;GO:0005737;GO:0005739;GO:0006401;GO:0008428;GO:0009055;GO:0009615;GO:0016887;GO:0044419;GO:0051536	-	-	601213	TRUE	FALSE	FALSE	FALSE	FALSE	FALSE	TRUE	TRUE	FALSE	FALSE	FALSE	FALSE	TRUE	FALSE	TRUE	FALSE	FALSE	FALSE	FALSE	FALSE	FALSE	FALSE	FALSE	FALSE	601213
60678	HIGH	TRUE	FALSE	EEFSEC	eukaryotic elongation factor, selenocysteine-tRNA-specific	P57772	GO:0000049;GO:0000166;GO:0001514;GO:0003746;GO:0003924;GO:0005525;GO:0005634;GO:0005737;GO:0006414	-	-	607695	TRUE	FALSE	FALSE	FALSE	FALSE	FALSE	TRUE	TRUE	FALSE	FALSE	FALSE	FALSE	FALSE	FALSE	FALSE	FALSE	FALSE	FALSE	FALSE	FALSE	FALSE	FALSE	FALSE	FALSE	607695
6122	HIGH	FALSE	FALSE	RPL3	ribosomal protein L3	P39023	GO:0003723;GO:0003735;GO:0005515;GO:0005622;GO:0005730;GO:0005737;GO:0005737;GO:0005829;GO:0005840;GO:0006414;GO:0022625	03010;	-	604163	TRUE	FALSE	FALSE	FALSE	TRUE	FALSE	TRUE	TRUE	FALSE	FALSE	FALSE	FALSE	TRUE	FALSE	FALSE	FALSE	FALSE	TRUE	TRUE	FALSE	FALSE	FALSE	FALSE	FALSE	604163
6132	HIGH	FALSE	FALSE	RPL8	ribosomal protein L8	P62917	GO:0003735;GO:0005622;GO:0005737;GO:0005829;GO:0005840;GO:0006414;GO:0019843;GO:0022625	03010;	-	604177	TRUE	FALSE	TRUE	FALSE	FALSE	FALSE	FALSE	TRUE	FALSE	FALSE	FALSE	FALSE	TRUE	TRUE	TRUE	FALSE	TRUE	TRUE	TRUE	FALSE	FALSE	FALSE	FALSE	FALSE	604177
6135	HIGH	FALSE	FALSE	RPL11	ribosomal protein L11	P62913	GO:0003735;GO:0005515;GO:0005622;GO:0005730;GO:0005829;GO:0005840;GO:0006364;GO:0006414;GO:0006605;GO:0006917;GO:0009790;GO:0019843;GO:0022625;GO:0042273	03010;	-	604175;612562	TRUE	FALSE	TRUE	FALSE	FALSE	FALSE	FALSE	TRUE	FALSE	FALSE	FALSE	FALSE	TRUE	TRUE	FALSE	FALSE	FALSE	FALSE	FALSE	FALSE	FALSE	FALSE	FALSE	FALSE	604175
6136	HIGH	FALSE	FALSE	RPL12	ribosomal protein L12	P30050	GO:0003723;GO:0003735;GO:0005829;GO:0005840;GO:0006414	03010;	-	180475	TRUE	FALSE	TRUE	FALSE	FALSE	FALSE	FALSE	TRUE	FALSE	FALSE	FALSE	FALSE	TRUE	TRUE	FALSE	FALSE	FALSE	FALSE	FALSE	FALSE	FALSE	FALSE	FALSE	FALSE	180475
6150	HIGH	TRUE	TRUE	MRPL23	mitochondrial ribosomal protein L23	Q16540	GO:0000166;GO:0003723;GO:0003735;GO:0005622;GO:0005739;GO:0005762;GO:0005840;GO:0006412	-	320;324	600789	FALSE	FALSE	TRUE	FALSE	FALSE	FALSE	FALSE	FALSE	FALSE	FALSE	FALSE	FALSE	FALSE	TRUE	TRUE	TRUE	TRUE	FALSE	TRUE	FALSE	FALSE	FALSE	FALSE	FALSE	600789
617	HIGH	TRUE	TRUE	BCS1L	BCS1-like (yeast)	Q9Y276	GO:0000166;GO:0005515;GO:0005524;GO:0005739;GO:0005743;GO:0005750;GO:0007005;GO:0016020;GO:0016021;GO:0017111;GO:0032981;GO:0033617;GO:0034551	-	-	124000;256000;262000;603358;603647	TRUE	TRUE	TRUE	TRUE	FALSE	FALSE	FALSE	FALSE	FALSE	FALSE	FALSE	FALSE	TRUE	TRUE	FALSE	TRUE	TRUE	TRUE	TRUE	FALSE	FALSE	FALSE	FALSE	FALSE	603647
6182	HIGH	TRUE	TRUE	MRPL12	mitochondrial ribosomal protein L12	P52815	GO:0003723;GO:0003735;GO:0005515;GO:0005622;GO:0005739;GO:0005762;GO:0005840;GO:0006390;GO:0006412;GO:0045893	-	320;324	602375	TRUE	TRUE	TRUE	TRUE	FALSE	TRUE	TRUE	TRUE	FALSE	TRUE	TRUE	FALSE	TRUE	TRUE	TRUE	TRUE	TRUE	TRUE	TRUE	FALSE	FALSE	FALSE	FALSE	FALSE	602375
6183	HIGH	TRUE	TRUE	MRPS12	mitochondrial ribosomal protein S12	O15235	GO:0003735;GO:0005515;GO:0005622;GO:0005739;GO:0005761;GO:0005840;GO:0006412;GO:0015935	-	320;315	603021	TRUE	FALSE	FALSE	FALSE	FALSE	TRUE	FALSE	FALSE	FALSE	FALSE	FALSE	FALSE	FALSE	FALSE	TRUE	TRUE	FALSE	FALSE	FALSE	FALSE	FALSE	FALSE	FALSE	FALSE	603021
6207	HIGH	FALSE	FALSE	RPS13	ribosomal protein S13	P62277	GO:0003729;GO:0003735;GO:0005515;GO:0005622;GO:0005634;GO:0005730;GO:0005829;GO:0005840;GO:0006414;GO:0022627;GO:0033119	03010;	-	180476	TRUE	FALSE	FALSE	FALSE	FALSE	FALSE	FALSE	TRUE	FALSE	FALSE	FALSE	FALSE	TRUE	TRUE	TRUE	TRUE	FALSE	FALSE	FALSE	FALSE	FALSE	FALSE	FALSE	FALSE	180476
6208	HIGH	TRUE	FALSE	RPS14	ribosomal protein S14	P62263	GO:0000028;GO:0000122;GO:0003723;GO:0003735;GO:0005515;GO:0005575;GO:0005622;GO:0005730;GO:0005829;GO:0005840;GO:0006414;GO:0008150;GO:0022627;GO:0030218;GO:0030490;GO:0045182;GO:0048027	-	-	130620	TRUE	FALSE	FALSE	FALSE	FALSE	FALSE	FALSE	TRUE	FALSE	FALSE	FALSE	FALSE	TRUE	TRUE	TRUE	TRUE	FALSE	FALSE	FALSE	FALSE	FALSE	FALSE	FALSE	TRUE	130620
6217	HIGH	FALSE	FALSE	RPS16	ribosomal protein S16	P62249	GO:0003723;GO:0003735;GO:0005515;GO:0005622;GO:0005829;GO:0005840;GO:0006364;GO:0006414;GO:0022627;GO:0022627;GO:0042274	03010;	-	603675	TRUE	FALSE	FALSE	FALSE	FALSE	FALSE	TRUE	FALSE	FALSE	FALSE	FALSE	FALSE	TRUE	TRUE	FALSE	FALSE	FALSE	FALSE	TRUE	FALSE	FALSE	FALSE	FALSE	FALSE	603675
622	HIGH	TRUE	TRUE	BDH1	3-hydroxybutyrate dehydrogenase, type 1	Q02338	GO:0003858;GO:0005488;GO:0005739;GO:0005743;GO:0005759;GO:0005759;GO:0016491;GO:0055114	00072;00650;	-	603063	TRUE	TRUE	FALSE	TRUE	FALSE	FALSE	TRUE	FALSE	FALSE	FALSE	FALSE	FALSE	FALSE	TRUE	TRUE	TRUE	TRUE	TRUE	FALSE	FALSE	FALSE	FALSE	FALSE	FALSE	603063
6228	HIGH	FALSE	FALSE	RPS23	ribosomal protein S23	P62266	GO:0003674;GO:0003735;GO:0005622;GO:0005829;GO:0005840;GO:0006414;GO:0022627	03010;	-	603683	TRUE	FALSE	FALSE	FALSE	FALSE	FALSE	FALSE	TRUE	FALSE	FALSE	FALSE	FALSE	FALSE	TRUE	FALSE	FALSE	FALSE	FALSE	FALSE	FALSE	FALSE	FALSE	FALSE	FALSE	603683
6296	HIGH	TRUE	TRUE	ACSM3	acyl-CoA synthetase medium-chain family member 3	Q53FZ2	GO:0000166;GO:0000287;GO:0005524;GO:0005575;GO:0005739;GO:0005759;GO:0006629;GO:0006631;GO:0008152;GO:0008217;GO:0016874;GO:0047760	-	-	145505	TRUE	FALSE	FALSE	FALSE	FALSE	FALSE	FALSE	FALSE	FALSE	FALSE	FALSE	FALSE	FALSE	FALSE	FALSE	FALSE	FALSE	FALSE	FALSE	FALSE	FALSE	FALSE	FALSE	FALSE	145505
6301	HIGH	TRUE	FALSE	SARS	seryl-tRNA synthetase	P49591	GO:0000166;GO:0003723;GO:0004828;GO:0004828;GO:0005515;GO:0005524;GO:0005737;GO:0005737;GO:0005829;GO:0006434;GO:0008033;GO:0016874	00260;00970;	-	607529	TRUE	FALSE	FALSE	FALSE	TRUE	FALSE	TRUE	FALSE	FALSE	FALSE	FALSE	FALSE	FALSE	FALSE	TRUE	TRUE	FALSE	FALSE	FALSE	FALSE	FALSE	FALSE	FALSE	FALSE	607529
6341	HIGH	TRUE	TRUE	SCO1	SCO cytochrome oxidase deficient homolog 1 (yeast)	O75880	GO:0005507;GO:0005739;GO:0005743;GO:0006091;GO:0006825;GO:0006878;GO:0008535;GO:0046872	-	-	603644	TRUE	TRUE	TRUE	FALSE	FALSE	FALSE	FALSE	FALSE	FALSE	FALSE	FALSE	FALSE	TRUE	TRUE	FALSE	FALSE	TRUE	FALSE	TRUE	FALSE	FALSE	FALSE	FALSE	FALSE	603644
6342	HIGH	TRUE	TRUE	SCP2	sterol carrier protein 2	P22307	GO:0005498;GO:0005515;GO:0005737;GO:0005739;GO:0005777;GO:0006694;GO:0006869;GO:0007031;GO:0008152;GO:0008289;GO:0016491;GO:0016740;GO:0016747;GO:0033814	03320;	-	184755	TRUE	TRUE	FALSE	FALSE	FALSE	FALSE	TRUE	TRUE	FALSE	FALSE	FALSE	FALSE	TRUE	TRUE	TRUE	TRUE	TRUE	FALSE	FALSE	FALSE	FALSE	FALSE	FALSE	FALSE	184755
637	HIGH	TRUE	TRUE	BID	BH3 interacting domain death agonist	P55957	GO:0001836;GO:0005123;GO:0005515;GO:0005624;GO:0005737;GO:0005737;GO:0005739;GO:0005739;GO:0005741;GO:0005829;GO:0005829;GO:0006626;GO:0008625;GO:0008633;GO:0016020;GO:0046902;GO:0051402	04115;04210;04650;	-	601997	TRUE	FALSE	TRUE	FALSE	FALSE	TRUE	FALSE	FALSE	FALSE	FALSE	FALSE	FALSE	TRUE	FALSE	FALSE	FALSE	FALSE	FALSE	TRUE	FALSE	FALSE	FALSE	FALSE	FALSE	601997
63826	HIGH	FALSE	FALSE	SRR	serine racemase	Q9GZT4	GO:0000287;GO:0003941;GO:0005509;GO:0005515;GO:0005524;GO:0005625;GO:0005737;GO:0005886;GO:0006563;GO:0007420;GO:0007568;GO:0008152;GO:0014070;GO:0016594;GO:0016853;GO:0018114;GO:0030165;GO:0030170;GO:0030378;GO:0032496;GO:0042493;GO:0042803;GO:0042866;GO:0043025;GO:0043278;GO:0045177;GO:0051289;GO:0070179	-	-	606477	TRUE	FALSE	FALSE	FALSE	FALSE	FALSE	FALSE	FALSE	FALSE	FALSE	FALSE	FALSE	TRUE	FALSE	FALSE	TRUE	FALSE	FALSE	FALSE	FALSE	FALSE	FALSE	FALSE	FALSE	606477
63875	HIGH	TRUE	TRUE	MRPL17	mitochondrial ribosomal protein L17	Q9NRX2	GO:0003735;GO:0005622;GO:0005739;GO:0005743;GO:0005840;GO:0006412;GO:0019904	-	320;324	611830	TRUE	TRUE	FALSE	TRUE	FALSE	FALSE	TRUE	FALSE	TRUE	FALSE	FALSE	FALSE	FALSE	TRUE	TRUE	TRUE	FALSE	TRUE	TRUE	FALSE	FALSE	FALSE	FALSE	FALSE	611830
6389	HIGH	TRUE	TRUE	SDHA	succinate dehydrogenase complex, subunit A, flavoprotein (Fp)	P31040	GO:0000104;GO:0005515;GO:0005739;GO:0005743;GO:0005743;GO:0005749;GO:0006099;GO:0006105;GO:0006810;GO:0007399;GO:0008177;GO:0009055;GO:0016020;GO:0022904;GO:0050660	00020;00190;	-	252011;256000;600857	TRUE	TRUE	TRUE	FALSE	FALSE	TRUE	FALSE	TRUE	TRUE	TRUE	TRUE	TRUE	FALSE	TRUE	TRUE	TRUE	TRUE	FALSE	TRUE	FALSE	FALSE	FALSE	FALSE	FALSE	600857
6390	HIGH	TRUE	TRUE	SDHB	succinate dehydrogenase complex, subunit B, iron sulfur (Ip)	P21912	GO:0005506;GO:0005515;GO:0005739;GO:0005739;GO:0005743;GO:0005743;GO:0006099;GO:0006105;GO:0006810;GO:0008177;GO:0009055;GO:0016020;GO:0016491;GO:0022904;GO:0046872;GO:0051537;GO:0051538;GO:0051539	00020;00190;	-	115310;171300;185470;606864;612359	TRUE	TRUE	TRUE	FALSE	TRUE	TRUE	FALSE	TRUE	TRUE	TRUE	TRUE	TRUE	TRUE	TRUE	TRUE	TRUE	TRUE	FALSE	TRUE	FALSE	FALSE	FALSE	FALSE	TRUE	185470
6391	HIGH	TRUE	TRUE	SDHC	succinate dehydrogenase complex, subunit C, integral membrane protein, 15kDa	Q99643	GO:0000104;GO:0005506;GO:0005739;GO:0005743;GO:0005743;GO:0006099;GO:0006810;GO:0009055;GO:0016020;GO:0016021;GO:0022900;GO:0045273;GO:0046872	00020;00190;	-	602413;605373;606864	TRUE	TRUE	FALSE	FALSE	FALSE	TRUE	TRUE	TRUE	FALSE	FALSE	TRUE	TRUE	FALSE	TRUE	TRUE	TRUE	TRUE	TRUE	TRUE	FALSE	FALSE	FALSE	FALSE	FALSE	602413
6392	HIGH	TRUE	TRUE	SDHD	succinate dehydrogenase complex, subunit D, integral membrane protein	O14521	GO:0000104;GO:0005739;GO:0005740;GO:0005743;GO:0005743;GO:0006099;GO:0006810;GO:0009055;GO:0016020;GO:0016021;GO:0020037;GO:0022900;GO:0046872	00020;00190;	-	114900;168000;171300;602690;606864;612359	FALSE	TRUE	FALSE	FALSE	FALSE	TRUE	FALSE	FALSE	FALSE	FALSE	FALSE	FALSE	FALSE	FALSE	FALSE	TRUE	TRUE	FALSE	FALSE	FALSE	FALSE	FALSE	FALSE	FALSE	602690
63931	HIGH	TRUE	TRUE	MRPS14	mitochondrial ribosomal protein S14	O60783	GO:0003735;GO:0005515;GO:0005622;GO:0005739;GO:0005761;GO:0005840;GO:0006412	-	320;315	611978	TRUE	TRUE	FALSE	FALSE	FALSE	FALSE	FALSE	FALSE	FALSE	FALSE	FALSE	FALSE	TRUE	TRUE	TRUE	TRUE	FALSE	FALSE	TRUE	FALSE	FALSE	FALSE	FALSE	FALSE	611978
63933	HIGH	TRUE	TRUE	CCDC90A	coiled-coil domain containing 90A	Q96AQ8	GO:0005739;GO:0016020;GO:0016021	-	-	-	TRUE	FALSE	FALSE	FALSE	FALSE	FALSE	FALSE	FALSE	FALSE	FALSE	FALSE	FALSE	FALSE	FALSE	TRUE	FALSE	FALSE	FALSE	TRUE	FALSE	FALSE	FALSE	FALSE	FALSE	-
64064	HIGH	FALSE	TRUE	OXCT2	3-oxoacid CoA transferase 2	Q9BYC2	GO:0005739;GO:0008152;GO:0008260;GO:0009434;GO:0016740;GO:0046952	00072;00280;00650;	-	610289	TRUE	FALSE	FALSE	FALSE	FALSE	TRUE	FALSE	TRUE	FALSE	FALSE	FALSE	FALSE	FALSE	FALSE	FALSE	FALSE	FALSE	FALSE	TRUE	FALSE	FALSE	FALSE	FALSE	FALSE	610289
64087	HIGH	TRUE	TRUE	MCCC2	methylcrotonoyl-Coenzyme A carboxylase 2 (beta)	Q9HCC0	GO:0000166;GO:0004485;GO:0005524;GO:0005739;GO:0005759;GO:0006552;GO:0016874	00280;	-	210210;609014	TRUE	TRUE	TRUE	TRUE	FALSE	FALSE	FALSE	FALSE	FALSE	FALSE	FALSE	FALSE	TRUE	TRUE	TRUE	FALSE	TRUE	FALSE	TRUE	FALSE	FALSE	FALSE	FALSE	FALSE	609014
64118	HIGH	FALSE	FALSE	DUS1L	dihydrouridine synthase 1-like (S. cerevisiae)	Q6P1R4	GO:0008033;GO:0016491;GO:0017150;GO:0050660;GO:0055114	-	-	-	TRUE	FALSE	FALSE	FALSE	FALSE	FALSE	FALSE	FALSE	FALSE	FALSE	FALSE	FALSE	FALSE	FALSE	FALSE	FALSE	FALSE	FALSE	FALSE	FALSE	FALSE	FALSE	FALSE	FALSE	-
64146	HIGH	FALSE	TRUE	PDF	peptide deformylase (mitochondrial)	Q9HBH1	GO:0005506;GO:0005739;GO:0006412;GO:0008284;GO:0016787;GO:0018206;GO:0031365;GO:0042586;GO:0046872	-	-	-	TRUE	FALSE	FALSE	FALSE	FALSE	FALSE	FALSE	FALSE	FALSE	FALSE	FALSE	FALSE	FALSE	FALSE	FALSE	FALSE	FALSE	FALSE	FALSE	FALSE	FALSE	FALSE	FALSE	FALSE	-
641649	HIGH	FALSE	FALSE	TMEM91	transmembrane protein 91	Q6ZNR0	GO:0009607;GO:0016020;GO:0016021	-	-	-	TRUE	FALSE	FALSE	FALSE	FALSE	FALSE	FALSE	FALSE	FALSE	FALSE	FALSE	FALSE	FALSE	FALSE	FALSE	TRUE	TRUE	FALSE	FALSE	FALSE	FALSE	FALSE	FALSE	FALSE	-
64172	HIGH	TRUE	FALSE	OSGEPL1	O-sialoglycoprotein endopeptidase-like 1	Q9H4B0	GO:0004222;GO:0006508;GO:0008233;GO:0008270;GO:0046872	-	-	-	TRUE	FALSE	FALSE	FALSE	FALSE	FALSE	FALSE	FALSE	FALSE	FALSE	FALSE	FALSE	FALSE	FALSE	FALSE	FALSE	FALSE	FALSE	FALSE	FALSE	FALSE	FALSE	FALSE	FALSE	-
641796	HIGH	FALSE	FALSE	LOC641796	similar to Protein C20orf45	-	-	-	-	-	TRUE	FALSE	FALSE	FALSE	FALSE	FALSE	FALSE	FALSE	FALSE	FALSE	FALSE	FALSE	FALSE	FALSE	FALSE	FALSE	FALSE	FALSE	FALSE	FALSE	FALSE	FALSE	FALSE	FALSE	-
64216	HIGH	TRUE	TRUE	TFB2M	transcription factor B2, mitochondrial	Q9H5Q4	GO:0000179;GO:0003712;GO:0005739;GO:0006355;GO:0006390;GO:0008649;GO:0016740;GO:0031167;GO:0042645;GO:0043790	-	-	607055	TRUE	FALSE	TRUE	FALSE	FALSE	FALSE	FALSE	FALSE	FALSE	FALSE	FALSE	FALSE	FALSE	FALSE	FALSE	FALSE	FALSE	FALSE	FALSE	FALSE	FALSE	FALSE	FALSE	FALSE	607055
642727	HIGH	FALSE	FALSE	LOC642727	similar to ATP synthase alpha chain, mitochondrial precursor	-	-	-	-	-	TRUE	TRUE	FALSE	TRUE	FALSE	TRUE	TRUE	TRUE	TRUE	TRUE	TRUE	FALSE	FALSE	FALSE	FALSE	FALSE	FALSE	FALSE	FALSE	FALSE	FALSE	FALSE	FALSE	FALSE	-
642762	HIGH	FALSE	FALSE	hCG_2042779	hCG2042779	-	-	-	-	-	TRUE	FALSE	FALSE	FALSE	FALSE	FALSE	FALSE	FALSE	FALSE	FALSE	FALSE	FALSE	FALSE	FALSE	FALSE	FALSE	FALSE	FALSE	FALSE	FALSE	FALSE	FALSE	FALSE	FALSE	-
64284	HIGH	FALSE	FALSE	RAB17	RAB17, member RAS oncogene family	Q9H0T7	GO:0000166;GO:0005515;GO:0005525;GO:0005622;GO:0005886;GO:0007264;GO:0015031	-	-	602206	TRUE	FALSE	FALSE	FALSE	FALSE	FALSE	FALSE	FALSE	FALSE	FALSE	FALSE	FALSE	FALSE	FALSE	FALSE	FALSE	FALSE	FALSE	FALSE	FALSE	FALSE	FALSE	FALSE	FALSE	602206
643031	HIGH	FALSE	FALSE	LOC643031	similar to NADH dehydrogenase subunit 5	-	-	-	-	-	TRUE	TRUE	FALSE	FALSE	FALSE	FALSE	FALSE	FALSE	FALSE	FALSE	FALSE	FALSE	FALSE	FALSE	FALSE	FALSE	FALSE	FALSE	FALSE	FALSE	FALSE	FALSE	FALSE	FALSE	-
643554	HIGH	FALSE	FALSE	LOC643554	ornithine aminotransferase pseudogene	-	-	-	-	-	TRUE	FALSE	FALSE	FALSE	FALSE	TRUE	TRUE	TRUE	FALSE	TRUE	TRUE	TRUE	FALSE	FALSE	FALSE	FALSE	FALSE	FALSE	FALSE	FALSE	FALSE	FALSE	FALSE	FALSE	-
643997	HIGH	FALSE	FALSE	LOC643997	similar to peptidylprolyl isomerase A	-	-	-	-	-	TRUE	TRUE	FALSE	FALSE	FALSE	FALSE	FALSE	FALSE	FALSE	FALSE	FALSE	FALSE	FALSE	FALSE	FALSE	FALSE	FALSE	FALSE	FALSE	FALSE	FALSE	FALSE	FALSE	FALSE	-
64432	HIGH	TRUE	TRUE	MRPS25	mitochondrial ribosomal protein S25	P82663	GO:0003735;GO:0005515;GO:0005739;GO:0005763;GO:0005840;GO:0006412	-	320;315	611987	TRUE	TRUE	TRUE	FALSE	FALSE	TRUE	TRUE	FALSE	FALSE	FALSE	FALSE	FALSE	FALSE	TRUE	FALSE	TRUE	TRUE	TRUE	TRUE	FALSE	FALSE	FALSE	FALSE	FALSE	611987
6449	HIGH	FALSE	FALSE	SGTA	small glutamine-rich tetratricopeptide repeat (TPR)-containing, alpha	O43765	GO:0005515;GO:0005575;GO:0005737;GO:0008150;GO:0044419	-	-	603419	TRUE	FALSE	FALSE	FALSE	FALSE	FALSE	FALSE	FALSE	FALSE	FALSE	FALSE	FALSE	FALSE	FALSE	TRUE	FALSE	FALSE	FALSE	FALSE	FALSE	FALSE	FALSE	FALSE	FALSE	603419
644969	HIGH	FALSE	FALSE	LOC644969	similar to Ubiquinol-cytochrome c reductase complex 14 kDa protein (Complex III subunit VI) (QP-C)	-	-	-	-	-	TRUE	TRUE	FALSE	TRUE	FALSE	TRUE	FALSE	TRUE	FALSE	TRUE	TRUE	TRUE	FALSE	FALSE	FALSE	FALSE	FALSE	FALSE	FALSE	FALSE	FALSE	FALSE	FALSE	FALSE	-
645203	HIGH	FALSE	FALSE	TMEM14D	transmembrane protein 14D	A8MWL7;Q9NUH8	GO:0016020;GO:0016021	-	-	-	TRUE	FALSE	FALSE	FALSE	FALSE	FALSE	FALSE	FALSE	FALSE	FALSE	FALSE	FALSE	FALSE	FALSE	FALSE	TRUE	TRUE	FALSE	FALSE	FALSE	FALSE	FALSE	FALSE	FALSE	-
645317	HIGH	FALSE	FALSE	LOC645317	similar to coiled-coil-helix-coiled-coil-helix domain containing 2	Q9Y6H1	-	-	-	-	TRUE	FALSE	FALSE	FALSE	FALSE	TRUE	FALSE	FALSE	FALSE	TRUE	FALSE	FALSE	FALSE	FALSE	TRUE	TRUE	TRUE	FALSE	FALSE	FALSE	FALSE	FALSE	FALSE	FALSE	-
645345	HIGH	FALSE	FALSE	CHCHD9	coiled-coil-helix-coiled-coil-helix domain containing 9	Q5T1J5;	-	-	-	-	TRUE	FALSE	FALSE	FALSE	FALSE	TRUE	FALSE	FALSE	FALSE	TRUE	FALSE	FALSE	FALSE	FALSE	FALSE	FALSE	FALSE	FALSE	FALSE	FALSE	FALSE	FALSE	FALSE	FALSE	-
645619	HIGH	TRUE	TRUE	AK3L2	adenylate kinase 3-like 2	-	-	-	-	-	TRUE	TRUE	TRUE	TRUE	FALSE	TRUE	TRUE	TRUE	FALSE	TRUE	TRUE	FALSE	FALSE	FALSE	FALSE	FALSE	FALSE	FALSE	FALSE	FALSE	FALSE	FALSE	FALSE	FALSE	-
645630	HIGH	FALSE	FALSE	RPS13P8	ribosomal protein S13 pseudogene 8	-	-	-	-	-	TRUE	FALSE	FALSE	FALSE	FALSE	FALSE	FALSE	FALSE	FALSE	FALSE	FALSE	FALSE	FALSE	FALSE	FALSE	FALSE	FALSE	FALSE	FALSE	FALSE	FALSE	FALSE	FALSE	FALSE	-
646106	HIGH	FALSE	FALSE	LOC646106	similar to Nur77 downstream protein 2	-	-	-	-	-	TRUE	FALSE	FALSE	FALSE	FALSE	FALSE	TRUE	TRUE	FALSE	FALSE	FALSE	FALSE	FALSE	FALSE	FALSE	FALSE	FALSE	FALSE	FALSE	FALSE	FALSE	FALSE	FALSE	FALSE	-
6464	HIGH	FALSE	TRUE	SHC1	SHC (Src homology 2 domain containing) transforming protein 1	P29353	GO:0000187;GO:0005068;GO:0005154;GO:0005158;GO:0005159;GO:0005515;GO:0005543;GO:0005737;GO:0005739;GO:0005829;GO:0005886;GO:0007173;GO:0007176;GO:0007242;GO:0007265;GO:0008284;GO:0008286;GO:0040008;GO:0045740;GO:0070435	04012;04510;04650;04910;05214;05220;	-	600560	TRUE	FALSE	FALSE	FALSE	FALSE	FALSE	FALSE	FALSE	FALSE	FALSE	FALSE	FALSE	FALSE	FALSE	FALSE	FALSE	FALSE	FALSE	FALSE	FALSE	FALSE	FALSE	FALSE	FALSE	600560
646520	HIGH	FALSE	FALSE	LOC646520	similar to succinate-CoA ligase, ADP-forming, beta subunit	-	-	-	-	-	TRUE	TRUE	FALSE	TRUE	FALSE	TRUE	TRUE	TRUE	FALSE	TRUE	TRUE	FALSE	FALSE	FALSE	FALSE	FALSE	FALSE	FALSE	FALSE	FALSE	FALSE	FALSE	FALSE	FALSE	-
646675	HIGH	FALSE	FALSE	LOC646675	similar to aconitase 2 precursor	-	-	-	-	-	TRUE	TRUE	FALSE	TRUE	FALSE	TRUE	TRUE	TRUE	FALSE	FALSE	TRUE	TRUE	FALSE	FALSE	FALSE	FALSE	FALSE	FALSE	FALSE	FALSE	FALSE	FALSE	FALSE	FALSE	-
646677	HIGH	FALSE	FALSE	LOC646677	similar to aconitase 2, mitochondrial	-	-	-	-	-	TRUE	TRUE	FALSE	TRUE	FALSE	TRUE	TRUE	TRUE	FALSE	FALSE	TRUE	TRUE	FALSE	FALSE	FALSE	FALSE	FALSE	FALSE	FALSE	FALSE	FALSE	FALSE	FALSE	FALSE	-
646873	HIGH	FALSE	FALSE	LOC646873	similar to sLOWmo homolog 2	-	-	-	-	-	TRUE	FALSE	FALSE	FALSE	FALSE	FALSE	FALSE	FALSE	FALSE	FALSE	FALSE	FALSE	FALSE	FALSE	FALSE	FALSE	FALSE	FALSE	FALSE	FALSE	FALSE	FALSE	FALSE	FALSE	-
646875	HIGH	FALSE	FALSE	RPL12P2	ribosomal protein L12 pseudogene 2	-	-	-	-	-	TRUE	FALSE	FALSE	FALSE	FALSE	FALSE	FALSE	FALSE	FALSE	FALSE	FALSE	FALSE	FALSE	FALSE	FALSE	FALSE	FALSE	FALSE	FALSE	FALSE	FALSE	FALSE	FALSE	FALSE	-
6470	HIGH	TRUE	FALSE	SHMT1	serine hydroxymethyltransferase 1 (soluble)	P34896	GO:0004372;GO:0005737;GO:0005739;GO:0005829;GO:0005829;GO:0006544;GO:0006565;GO:0006730;GO:0008732;GO:0009113;GO:0016597;GO:0016740;GO:0019264;GO:0030170;GO:0042803;GO:0046655;GO:0051289	00260;00460;00670;00680;	-	182144	TRUE	FALSE	TRUE	FALSE	FALSE	TRUE	FALSE	FALSE	FALSE	FALSE	FALSE	FALSE	TRUE	FALSE	FALSE	TRUE	FALSE	FALSE	FALSE	FALSE	FALSE	FALSE	FALSE	FALSE	182144
647037	HIGH	FALSE	FALSE	LOC647037	similar to Peptidyl-prolyl cis-trans isomerase NIMA-interacting 4 (Rotamase Pin4) (PPIase Pin4) (Parvulin 14) (Par14) (Peptidyl-prolyl cis/trans isomerase EPVH) (hPar14)	-	-	-	-	-	TRUE	FALSE	FALSE	FALSE	FALSE	FALSE	FALSE	FALSE	FALSE	FALSE	FALSE	FALSE	FALSE	FALSE	FALSE	FALSE	FALSE	FALSE	FALSE	FALSE	FALSE	FALSE	FALSE	FALSE	-
6472	HIGH	TRUE	TRUE	SHMT2	serine hydroxymethyltransferase 2 (mitochondrial)	P34897	GO:0004372;GO:0005515;GO:0005739;GO:0006544;GO:0006563;GO:0006730;GO:0016740;GO:0030170;GO:0042645	00260;00460;00670;00680;	-	138450	TRUE	FALSE	TRUE	TRUE	FALSE	TRUE	TRUE	TRUE	TRUE	TRUE	TRUE	FALSE	TRUE	TRUE	FALSE	FALSE	TRUE	TRUE	TRUE	FALSE	FALSE	FALSE	FALSE	FALSE	138450
64746	HIGH	FALSE	TRUE	ACBD3	acyl-Coenzyme A binding domain containing 3	Q9H3P7	GO:0000062;GO:0005515;GO:0005739;GO:0005794;GO:0005794;GO:0006694;GO:0016020	-	-	606809	FALSE	FALSE	FALSE	FALSE	FALSE	FALSE	FALSE	FALSE	FALSE	FALSE	FALSE	FALSE	TRUE	FALSE	FALSE	FALSE	FALSE	FALSE	FALSE	FALSE	FALSE	FALSE	FALSE	FALSE	606809
64756	HIGH	TRUE	TRUE	ATPAF1	ATP synthase mitochondrial F1 complex assembly factor 1	Q5TC12	GO:0005739;GO:0006461	-	-	608917	TRUE	FALSE	FALSE	FALSE	FALSE	FALSE	FALSE	FALSE	FALSE	FALSE	TRUE	FALSE	FALSE	TRUE	FALSE	FALSE	TRUE	FALSE	FALSE	FALSE	FALSE	FALSE	FALSE	FALSE	608917
648338	HIGH	FALSE	FALSE	LOC648338	similar to xenobiotic/medium-chain fatty acid:CoA ligase	-	-	-	-	-	TRUE	FALSE	FALSE	FALSE	FALSE	TRUE	FALSE	FALSE	FALSE	TRUE	TRUE	FALSE	FALSE	FALSE	FALSE	FALSE	FALSE	FALSE	FALSE	FALSE	FALSE	FALSE	FALSE	FALSE	-
648399	HIGH	FALSE	FALSE	LOC648399	similar to Ornithine aminotransferase, mitochondrial precursor (Ornithine--oxo-acid aminotransferase)	-	-	-	-	-	TRUE	FALSE	FALSE	FALSE	FALSE	TRUE	TRUE	TRUE	FALSE	TRUE	TRUE	TRUE	FALSE	FALSE	FALSE	FALSE	FALSE	FALSE	FALSE	FALSE	FALSE	FALSE	FALSE	FALSE	-
648605	HIGH	FALSE	TRUE	LOC648605	similar to Trimethyllysine dioxygenase, mitochondrial precursor (Epsilon-trimethyllysine 2-oxoglutarate dioxygenase) (TML-alpha-ketoglutarate dioxygenase) (TML hydroxylase) (TML dioxygenase) (TMLD)	-	-	-	-	-	TRUE	FALSE	FALSE	FALSE	FALSE	TRUE	FALSE	TRUE	FALSE	TRUE	TRUE	FALSE	FALSE	FALSE	FALSE	FALSE	FALSE	FALSE	FALSE	FALSE	FALSE	FALSE	FALSE	FALSE	-
648638	HIGH	FALSE	FALSE	LOC647037	similar to Peptidyl-prolyl cis-trans isomerase NIMA-interacting 4 (Rotamase Pin4) (PPIase Pin4) (Parvulin 14) (Par14) (Peptidyl-prolyl cis/trans isomerase EPVH) (hPar14)	-	-	-	-	-	TRUE	FALSE	FALSE	FALSE	FALSE	FALSE	FALSE	FALSE	FALSE	FALSE	FALSE	FALSE	FALSE	FALSE	FALSE	FALSE	FALSE	FALSE	FALSE	FALSE	FALSE	FALSE	FALSE	FALSE	-
64902	HIGH	TRUE	TRUE	AGXT2	alanine-glyoxylate aminotransferase 2	Q9BYV1	GO:0005739;GO:0008453;GO:0016740;GO:0030170;GO:0047305	00252;00260;	-	612471	TRUE	FALSE	FALSE	FALSE	FALSE	FALSE	FALSE	TRUE	FALSE	FALSE	FALSE	FALSE	FALSE	FALSE	FALSE	FALSE	FALSE	FALSE	FALSE	FALSE	FALSE	FALSE	FALSE	FALSE	612471
64928	HIGH	TRUE	TRUE	MRPL14	mitochondrial ribosomal protein L14	Q6P1L8	GO:0003735;GO:0005622;GO:0005739;GO:0005840;GO:0006412	-	320;324	611827	TRUE	FALSE	FALSE	FALSE	FALSE	TRUE	FALSE	FALSE	FALSE	FALSE	FALSE	FALSE	FALSE	TRUE	FALSE	FALSE	TRUE	FALSE	TRUE	FALSE	FALSE	FALSE	FALSE	FALSE	611827
64949	HIGH	TRUE	TRUE	MRPS26	mitochondrial ribosomal protein S26	Q9BYN8	GO:0005739;GO:0005763;GO:0005840;GO:0042769;GO:0043043	-	320;315	611988	TRUE	FALSE	TRUE	TRUE	FALSE	FALSE	TRUE	FALSE	FALSE	FALSE	FALSE	FALSE	TRUE	TRUE	FALSE	FALSE	TRUE	FALSE	TRUE	FALSE	FALSE	FALSE	FALSE	FALSE	611988
64951	HIGH	TRUE	TRUE	MRPS24	mitochondrial ribosomal protein S24	Q96EL2	GO:0003674;GO:0003735;GO:0005515;GO:0005739;GO:0005762;GO:0005763;GO:0005840;GO:0006412;GO:0008150	-	320;315	611986	TRUE	FALSE	FALSE	FALSE	FALSE	FALSE	FALSE	FALSE	FALSE	FALSE	FALSE	FALSE	FALSE	TRUE	FALSE	FALSE	TRUE	TRUE	TRUE	FALSE	FALSE	FALSE	FALSE	FALSE	611986
64960	HIGH	TRUE	TRUE	MRPS15	mitochondrial ribosomal protein S15	P82914	GO:0003735;GO:0005622;GO:0005739;GO:0005763;GO:0005840;GO:0006412	-	320;315	611979	TRUE	FALSE	FALSE	FALSE	FALSE	FALSE	TRUE	FALSE	FALSE	FALSE	FALSE	FALSE	TRUE	TRUE	FALSE	TRUE	TRUE	FALSE	TRUE	FALSE	FALSE	FALSE	FALSE	FALSE	611979
64963	HIGH	TRUE	TRUE	MRPS11	mitochondrial ribosomal protein S11	P82912	GO:0003735;GO:0005622;GO:0005739;GO:0005763;GO:0005840;GO:0006412;GO:0042769	-	320;315	611977	TRUE	TRUE	FALSE	FALSE	TRUE	FALSE	FALSE	FALSE	FALSE	FALSE	FALSE	FALSE	FALSE	TRUE	TRUE	TRUE	TRUE	TRUE	TRUE	FALSE	FALSE	FALSE	FALSE	TRUE	611977
64965	HIGH	TRUE	TRUE	MRPS9	mitochondrial ribosomal protein S9	P82933	GO:0003735;GO:0005515;GO:0005622;GO:0005739;GO:0005763;GO:0005840;GO:0006412;GO:0042769;GO:0043043	-	320;315	611975	TRUE	TRUE	TRUE	FALSE	FALSE	FALSE	TRUE	FALSE	FALSE	TRUE	FALSE	FALSE	TRUE	TRUE	TRUE	TRUE	TRUE	TRUE	TRUE	FALSE	FALSE	FALSE	FALSE	FALSE	611975
64968	HIGH	TRUE	TRUE	MRPS6	mitochondrial ribosomal protein S6	P82932	GO:0003735;GO:0005739;GO:0005840;GO:0006412;GO:0015935;GO:0019843	-	320;315	611973	FALSE	TRUE	TRUE	FALSE	FALSE	FALSE	FALSE	FALSE	FALSE	FALSE	FALSE	FALSE	TRUE	TRUE	TRUE	TRUE	FALSE	FALSE	FALSE	FALSE	FALSE	FALSE	FALSE	FALSE	611973
64969	HIGH	TRUE	TRUE	MRPS5	mitochondrial ribosomal protein S5	P82675	GO:0003723;GO:0003735;GO:0005515;GO:0005622;GO:0005739;GO:0005840;GO:0006412	-	320;315	611972	TRUE	TRUE	TRUE	FALSE	FALSE	TRUE	FALSE	FALSE	FALSE	FALSE	FALSE	FALSE	FALSE	TRUE	TRUE	TRUE	TRUE	FALSE	TRUE	FALSE	FALSE	FALSE	FALSE	FALSE	611972
64975	HIGH	TRUE	TRUE	MRPL41	mitochondrial ribosomal protein L41	Q8IXM3	GO:0003735;GO:0005739;GO:0005762;GO:0005840;GO:0006412;GO:0006915;GO:0007049	-	320;324	611846	TRUE	TRUE	TRUE	FALSE	FALSE	FALSE	FALSE	FALSE	FALSE	FALSE	FALSE	FALSE	TRUE	TRUE	TRUE	FALSE	FALSE	FALSE	TRUE	FALSE	FALSE	FALSE	FALSE	FALSE	611846
64976	HIGH	TRUE	TRUE	MRPL40	mitochondrial ribosomal protein L40	Q9NQ50	GO:0003674;GO:0005634;GO:0005739;GO:0005739;GO:0005761;GO:0005840;GO:0009653	-	320;324	605089	TRUE	FALSE	TRUE	TRUE	FALSE	FALSE	FALSE	FALSE	FALSE	FALSE	FALSE	FALSE	TRUE	TRUE	FALSE	TRUE	TRUE	FALSE	TRUE	FALSE	FALSE	FALSE	FALSE	FALSE	605089
64979	HIGH	TRUE	TRUE	MRPL36	mitochondrial ribosomal protein L36	Q9P0J6	GO:0003735;GO:0005622;GO:0005739;GO:0005762;GO:0005840;GO:0006412	-	320;324	611842	TRUE	FALSE	FALSE	FALSE	FALSE	FALSE	FALSE	FALSE	FALSE	FALSE	FALSE	FALSE	FALSE	FALSE	FALSE	FALSE	FALSE	FALSE	FALSE	FALSE	FALSE	FALSE	FALSE	FALSE	611842
64981	HIGH	TRUE	TRUE	MRPL34	mitochondrial ribosomal protein L34	Q9BQ48	GO:0003735;GO:0005622;GO:0005739;GO:0005762;GO:0005840;GO:0006412;GO:0045182	-	320;324	611840	TRUE	FALSE	FALSE	FALSE	FALSE	TRUE	FALSE	FALSE	FALSE	FALSE	FALSE	FALSE	FALSE	FALSE	FALSE	FALSE	FALSE	FALSE	FALSE	FALSE	FALSE	FALSE	FALSE	FALSE	611840
64983	HIGH	TRUE	TRUE	MRPL32	mitochondrial ribosomal protein L32	Q9BYC8	GO:0003735;GO:0005739;GO:0005761;GO:0005840;GO:0006412;GO:0015934;GO:0045182	-	320;324	611839	TRUE	FALSE	FALSE	FALSE	FALSE	FALSE	TRUE	FALSE	FALSE	FALSE	FALSE	FALSE	FALSE	TRUE	FALSE	FALSE	FALSE	FALSE	TRUE	FALSE	FALSE	FALSE	FALSE	FALSE	611839
649930	HIGH	FALSE	FALSE	LOC388955	PX19 protein pseudogene	-	-	-	-	-	TRUE	FALSE	FALSE	FALSE	FALSE	FALSE	FALSE	FALSE	FALSE	FALSE	FALSE	FALSE	FALSE	FALSE	FALSE	FALSE	FALSE	FALSE	FALSE	FALSE	FALSE	FALSE	FALSE	FALSE	-
65003	HIGH	TRUE	TRUE	MRPL11	mitochondrial ribosomal protein L11	Q9Y3B7	GO:0003735;GO:0005739;GO:0005762;GO:0005840;GO:0006412;GO:0045182	-	320;324	611826	TRUE	FALSE	TRUE	TRUE	FALSE	FALSE	TRUE	FALSE	FALSE	FALSE	FALSE	FALSE	TRUE	TRUE	TRUE	TRUE	TRUE	FALSE	TRUE	FALSE	FALSE	FALSE	FALSE	FALSE	611826
65005	HIGH	TRUE	TRUE	MRPL9	mitochondrial ribosomal protein L9	Q9BYD2	GO:0003735;GO:0005622;GO:0005739;GO:0005739;GO:0005761;GO:0005840;GO:0006412;GO:0045182	-	320;324	611824	TRUE	TRUE	FALSE	FALSE	FALSE	TRUE	TRUE	TRUE	FALSE	FALSE	FALSE	FALSE	TRUE	TRUE	TRUE	TRUE	TRUE	FALSE	TRUE	FALSE	FALSE	FALSE	FALSE	FALSE	611824
65008	HIGH	TRUE	TRUE	MRPL1	mitochondrial ribosomal protein L1	Q9BYD6	GO:0003723;GO:0003735;GO:0005622;GO:0005739;GO:0005762;GO:0005840;GO:0006396;GO:0006412;GO:0015934	-	320;324	611821	TRUE	TRUE	TRUE	TRUE	FALSE	FALSE	TRUE	FALSE	FALSE	FALSE	FALSE	FALSE	TRUE	TRUE	TRUE	TRUE	TRUE	FALSE	TRUE	FALSE	FALSE	FALSE	FALSE	FALSE	611821
65018	HIGH	TRUE	TRUE	PINK1	PTEN induced putative kinase 1	Q9BXM7	GO:0000166;GO:0000287;GO:0004674;GO:0005524;GO:0005739;GO:0005741;GO:0006468;GO:0006950;GO:0007243;GO:0016020;GO:0016021;GO:0016740;GO:0032226;GO:0033603	01510;05020;	-	605909;608309	TRUE	FALSE	FALSE	FALSE	FALSE	FALSE	FALSE	FALSE	FALSE	FALSE	FALSE	FALSE	FALSE	FALSE	FALSE	FALSE	FALSE	FALSE	FALSE	FALSE	FALSE	FALSE	FALSE	FALSE	608309
650332	HIGH	FALSE	FALSE	LOC650332	similar to peptidylprolyl isomerase A isoform 1	-	-	-	-	-	TRUE	TRUE	FALSE	FALSE	FALSE	FALSE	FALSE	FALSE	FALSE	FALSE	FALSE	FALSE	FALSE	FALSE	FALSE	FALSE	FALSE	FALSE	FALSE	FALSE	FALSE	FALSE	FALSE	FALSE	-
65080	HIGH	TRUE	TRUE	MRPL44	mitochondrial ribosomal protein L44	Q9H9J2	GO:0003674;GO:0003725;GO:0004519;GO:0004525;GO:0005515;GO:0005575;GO:0005622;GO:0005739;GO:0005840;GO:0006396;GO:0008150;GO:0016787	-	320;324	611849	TRUE	TRUE	TRUE	FALSE	FALSE	FALSE	FALSE	FALSE	FALSE	FALSE	FALSE	FALSE	FALSE	TRUE	FALSE	TRUE	TRUE	FALSE	TRUE	FALSE	FALSE	FALSE	FALSE	FALSE	611849
650826	HIGH	FALSE	FALSE	LIPT2	lipoyl(octanoyl) transferase 2 (putative)	-	-	-	-	-	TRUE	FALSE	FALSE	FALSE	FALSE	FALSE	FALSE	FALSE	FALSE	FALSE	FALSE	FALSE	FALSE	FALSE	FALSE	FALSE	FALSE	FALSE	FALSE	FALSE	FALSE	FALSE	FALSE	FALSE	-
650883	HIGH	FALSE	FALSE	LOC650883	similar to pyruvate dehydrogenase phosphatase regulatory subunit	-	-	-	-	-	TRUE	FALSE	TRUE	FALSE	FALSE	FALSE	FALSE	FALSE	FALSE	FALSE	TRUE	FALSE	FALSE	FALSE	FALSE	FALSE	FALSE	FALSE	FALSE	FALSE	FALSE	FALSE	FALSE	FALSE	-
652036	HIGH	FALSE	FALSE	LOC652036	similar to 60S ribosomal protein L12	-	-	-	-	-	TRUE	FALSE	FALSE	FALSE	FALSE	FALSE	FALSE	FALSE	FALSE	FALSE	FALSE	FALSE	FALSE	FALSE	FALSE	FALSE	FALSE	FALSE	FALSE	FALSE	FALSE	FALSE	FALSE	FALSE	-
6526	HIGH	FALSE	FALSE	SLC5A3	solute carrier family 5 (sodium/myo-inositol cotransporter), member 3	P53794	GO:0005215;GO:0005367;GO:0005367;GO:0005886;GO:0005887;GO:0006020;GO:0006811;GO:0006814;GO:0007422;GO:0015293;GO:0015798;GO:0031402;GO:0043576;GO:0055085	-	-	600444	TRUE	FALSE	FALSE	FALSE	FALSE	FALSE	FALSE	FALSE	FALSE	FALSE	FALSE	FALSE	FALSE	FALSE	FALSE	FALSE	FALSE	FALSE	FALSE	FALSE	FALSE	FALSE	FALSE	FALSE	600444
653214	HIGH	FALSE	FALSE	PPIAL3	peptidylprolyl isomerase A (cyclophilin A)-like 3	-	-	-	-	-	TRUE	TRUE	FALSE	FALSE	FALSE	FALSE	FALSE	FALSE	FALSE	FALSE	FALSE	FALSE	FALSE	FALSE	FALSE	FALSE	FALSE	FALSE	FALSE	FALSE	FALSE	FALSE	FALSE	FALSE	-
653252	HIGH	FALSE	TRUE	TIMM23B	translocase of inner mitochondrial membrane 23 homolog B (yeast)	Q5SRD1;O14925	GO:0005739;GO:0005744;GO:0006886;GO:0008565;GO:0015450;GO:0016020;GO:0016021;GO:0055085	-	605;660;3093;3097	-	FALSE	FALSE	FALSE	FALSE	FALSE	FALSE	FALSE	FALSE	FALSE	FALSE	FALSE	FALSE	FALSE	FALSE	FALSE	TRUE	TRUE	TRUE	FALSE	FALSE	FALSE	FALSE	FALSE	FALSE	-
653365	HIGH	FALSE	FALSE	ASAH2C	N-acylsphingosine amidohydrolase (non-lysosomal ceramidase) 2C	P0C7U2	GO:0006629;GO:0006665;GO:0016787;GO:0017040	-	-	-	TRUE	FALSE	FALSE	FALSE	FALSE	TRUE	FALSE	FALSE	FALSE	FALSE	FALSE	FALSE	FALSE	FALSE	FALSE	FALSE	FALSE	FALSE	FALSE	FALSE	FALSE	FALSE	FALSE	FALSE	-
653698	HIGH	FALSE	FALSE	LOC653698	mitochondrial carrier protein pseudogene	-	-	-	-	-	TRUE	FALSE	FALSE	FALSE	FALSE	FALSE	FALSE	FALSE	FALSE	FALSE	FALSE	FALSE	FALSE	FALSE	FALSE	FALSE	FALSE	FALSE	FALSE	FALSE	FALSE	FALSE	FALSE	FALSE	-
653881	HIGH	FALSE	FALSE	LOC653881	similar to 60S ribosomal protein L3 (L4)	P39023	-	-	-	-	TRUE	FALSE	FALSE	FALSE	FALSE	FALSE	TRUE	TRUE	FALSE	FALSE	FALSE	FALSE	TRUE	FALSE	FALSE	FALSE	FALSE	TRUE	TRUE	FALSE	FALSE	FALSE	FALSE	FALSE	-
654085	HIGH	FALSE	TRUE	LOC654085	similar to Glycine cleavage system H protein, mitochondrial precursor	P23434	-	-	-	-	TRUE	FALSE	FALSE	FALSE	FALSE	TRUE	FALSE	FALSE	FALSE	TRUE	FALSE	FALSE	TRUE	TRUE	TRUE	TRUE	TRUE	TRUE	FALSE	FALSE	FALSE	FALSE	FALSE	FALSE	-
6541	HIGH	FALSE	FALSE	SLC7A1	solute carrier family 7 (cationic amino acid transporter, y+ system), member 1	P30825	GO:0004872;GO:0005886;GO:0005887;GO:0006865;GO:0006865;GO:0015171;GO:0015181;GO:0015809;GO:0032006	-	-	104615	TRUE	FALSE	FALSE	FALSE	FALSE	FALSE	FALSE	FALSE	FALSE	FALSE	FALSE	FALSE	TRUE	FALSE	FALSE	FALSE	FALSE	FALSE	FALSE	FALSE	FALSE	FALSE	FALSE	FALSE	104615
654188	HIGH	FALSE	FALSE	LOC654188	similar to peptidylprolyl isomerase A isoform 1	-	-	-	-	-	TRUE	TRUE	FALSE	FALSE	FALSE	FALSE	FALSE	FALSE	FALSE	FALSE	FALSE	FALSE	FALSE	FALSE	FALSE	FALSE	FALSE	FALSE	FALSE	FALSE	FALSE	FALSE	FALSE	FALSE	-
6542	HIGH	FALSE	FALSE	SLC7A2	solute carrier family 7 (cationic amino acid transporter, y+ system), member 2	P52569	GO:0005624;GO:0005887;GO:0006520;GO:0006865;GO:0006865;GO:0015174;GO:0016020	-	-	601872	TRUE	FALSE	FALSE	FALSE	FALSE	FALSE	FALSE	FALSE	FALSE	FALSE	FALSE	FALSE	FALSE	FALSE	FALSE	FALSE	FALSE	FALSE	FALSE	FALSE	FALSE	FALSE	FALSE	FALSE	601872
654244	HIGH	FALSE	FALSE	LOC653698	mitochondrial carrier protein pseudogene	-	-	-	-	-	TRUE	FALSE	FALSE	FALSE	FALSE	FALSE	FALSE	FALSE	FALSE	FALSE	FALSE	FALSE	FALSE	FALSE	FALSE	FALSE	FALSE	FALSE	FALSE	FALSE	FALSE	FALSE	FALSE	FALSE	-
6545	HIGH	FALSE	FALSE	SLC7A4	solute carrier family 7 (cationic amino acid transporter, y+ system), member 4	O43246	GO:0006520;GO:0006865;GO:0015174;GO:0016020;GO:0016021	-	-	603752	TRUE	FALSE	FALSE	FALSE	FALSE	FALSE	FALSE	FALSE	FALSE	FALSE	FALSE	FALSE	FALSE	FALSE	FALSE	FALSE	FALSE	FALSE	FALSE	FALSE	FALSE	FALSE	FALSE	FALSE	603752
6557	HIGH	FALSE	FALSE	SLC12A1	solute carrier family 12 (sodium/potassium/chloride transporters), member 1	Q13621	GO:0005215;GO:0005624;GO:0005886;GO:0006811;GO:0006813;GO:0006814;GO:0006821;GO:0008511;GO:0015293;GO:0016021;GO:0030955;GO:0031402;GO:0055085	-	-	600839;601678	TRUE	FALSE	FALSE	FALSE	FALSE	FALSE	FALSE	TRUE	FALSE	FALSE	FALSE	FALSE	FALSE	FALSE	FALSE	FALSE	FALSE	FALSE	FALSE	FALSE	FALSE	FALSE	FALSE	FALSE	600839
6560	HIGH	FALSE	FALSE	SLC12A4	solute carrier family 12 (potassium/chloride transporters), member 4	Q9UP95	GO:0005215;GO:0005624;GO:0005887;GO:0006811;GO:0006813;GO:0006814;GO:0006821;GO:0006884;GO:0015293;GO:0015379;GO:0016020;GO:0030955;GO:0055085	-	-	604119	TRUE	FALSE	FALSE	FALSE	FALSE	FALSE	FALSE	FALSE	FALSE	FALSE	FALSE	FALSE	TRUE	FALSE	FALSE	TRUE	FALSE	FALSE	FALSE	FALSE	FALSE	FALSE	FALSE	FALSE	604119
6576	HIGH	TRUE	TRUE	SLC25A1	solute carrier family 25 (mitochondrial carrier; citrate transporter), member 1	P53007	GO:0005215;GO:0005515;GO:0005739;GO:0005743;GO:0006843;GO:0015137;GO:0016020;GO:0016021;GO:0055085	-	-	190315	TRUE	FALSE	TRUE	FALSE	FALSE	TRUE	TRUE	TRUE	TRUE	FALSE	TRUE	FALSE	TRUE	FALSE	FALSE	FALSE	FALSE	TRUE	TRUE	FALSE	FALSE	FALSE	FALSE	FALSE	190315
65993	HIGH	TRUE	TRUE	MRPS34	mitochondrial ribosomal protein S34	P82930	GO:0005515;GO:0005739;GO:0005840	-	320;315	611994	TRUE	FALSE	TRUE	FALSE	FALSE	FALSE	TRUE	TRUE	FALSE	FALSE	FALSE	FALSE	FALSE	TRUE	TRUE	TRUE	TRUE	FALSE	TRUE	FALSE	FALSE	FALSE	FALSE	FALSE	611994
664	HIGH	FALSE	TRUE	BNIP3	BCL2/adenovirus E1B 19kDa interacting protein 3	Q12983	GO:0001666;GO:0005634;GO:0005635;GO:0005654;GO:0005737;GO:0005739;GO:0005739;GO:0006309;GO:0006338;GO:0006800;GO:0006916;GO:0006917;GO:0008219;GO:0008219;GO:0008634;GO:0016020;GO:0016021;GO:0030425;GO:0031307;GO:0031966;GO:0031966;GO:0042803;GO:0044419;GO:0045837;GO:0046902;GO:0046982;GO:0050873;GO:0051402;GO:0051607	-	-	603293	TRUE	FALSE	FALSE	FALSE	FALSE	TRUE	FALSE	FALSE	FALSE	FALSE	FALSE	FALSE	FALSE	FALSE	FALSE	TRUE	FALSE	FALSE	FALSE	FALSE	FALSE	FALSE	FALSE	FALSE	603293
6647	HIGH	TRUE	TRUE	SOD1	superoxide dismutase 1, soluble	P00441	GO:0000187;GO:0000303;GO:0001541;GO:0001819;GO:0001890;GO:0001895;GO:0002262;GO:0004784;GO:0005507;GO:0005576;GO:0005615;GO:0005634;GO:0005737;GO:0005739;GO:0005759;GO:0005777;GO:0005829;GO:0005829;GO:0005886;GO:0006302;GO:0006309;GO:0006749;GO:0006879;GO:0006916;GO:0007283;GO:0007566;GO:0007566;GO:0007569;GO:0007569;GO:0007605;GO:0007626;GO:0008217;GO:0008219;GO:0008270;GO:0009408;GO:0016209;GO:…	01510;05030;	-	105400;147450	TRUE	TRUE	FALSE	FALSE	FALSE	TRUE	FALSE	TRUE	FALSE	FALSE	FALSE	FALSE	TRUE	TRUE	TRUE	TRUE	TRUE	FALSE	TRUE	FALSE	FALSE	FALSE	FALSE	FALSE	147450
6648	HIGH	TRUE	TRUE	SOD2	superoxide dismutase 2, mitochondrial	P04179	GO:0000303;GO:0001306;GO:0001315;GO:0001666;GO:0001836;GO:0001889;GO:0003032;GO:0003069;GO:0004784;GO:0005515;GO:0005625;GO:0005737;GO:0005739;GO:0005743;GO:0005759;GO:0006302;GO:0006357;GO:0006749;GO:0006916;GO:0007005;GO:0007507;GO:0007568;GO:0007626;GO:0008217;GO:0009791;GO:0010260;GO:0010332;GO:0014823;GO:0016491;GO:0019430;GO:0019825;GO:0022904;GO:0030097;GO:0030145;GO:0031667;GO:0032364;GO:…	-	-	147460;612634	TRUE	TRUE	TRUE	TRUE	FALSE	TRUE	TRUE	TRUE	TRUE	TRUE	TRUE	FALSE	TRUE	TRUE	TRUE	TRUE	TRUE	TRUE	TRUE	FALSE	FALSE	FALSE	FALSE	FALSE	147460
665	HIGH	FALSE	TRUE	BNIP3L	BCL2/adenovirus E1B 19kDa interacting protein 3-like	O60238	GO:0005521;GO:0005634;GO:0005635;GO:0005739;GO:0005740;GO:0005783;GO:0006917;GO:0008634;GO:0016020;GO:0016021;GO:0042803;GO:0043066;GO:0044419;GO:0046982;GO:0051607	-	-	605368	TRUE	FALSE	FALSE	FALSE	FALSE	TRUE	FALSE	FALSE	FALSE	FALSE	FALSE	FALSE	FALSE	FALSE	FALSE	TRUE	FALSE	FALSE	FALSE	FALSE	FALSE	FALSE	FALSE	FALSE	605368
6687	HIGH	TRUE	TRUE	SPG7	spastic paraplegia 7 (pure and complicated autosomal recessive)	Q9UQ90	GO:0000166;GO:0004222;GO:0005524;GO:0005739;GO:0006508;GO:0007005;GO:0007399;GO:0008089;GO:0008219;GO:0008233;GO:0008270;GO:0016020;GO:0016021;GO:0017111;GO:0046872;GO:0051082	-	-	602783;607259	TRUE	FALSE	FALSE	FALSE	FALSE	FALSE	TRUE	FALSE	FALSE	FALSE	FALSE	FALSE	FALSE	FALSE	TRUE	FALSE	TRUE	FALSE	FALSE	FALSE	FALSE	FALSE	FALSE	FALSE	602783
670	HIGH	TRUE	FALSE	BPHL	biphenyl hydrolase-like (serine hydrolase)	Q86WA6	GO:0005739;GO:0006519;GO:0009636;GO:0016787	-	-	603156	TRUE	FALSE	FALSE	FALSE	TRUE	TRUE	FALSE	TRUE	FALSE	FALSE	FALSE	FALSE	TRUE	TRUE	FALSE	TRUE	TRUE	TRUE	TRUE	FALSE	FALSE	FALSE	FALSE	TRUE	603156
672	HIGH	FALSE	TRUE	BRCA1	breast cancer 1, early onset	P38398	GO:0000151;GO:0000724;GO:0003677;GO:0003713;GO:0004842;GO:0005622;GO:0005634;GO:0005654;GO:0005737;GO:0006301;GO:0006357;GO:0006359;GO:0006974;GO:0006978;GO:0007049;GO:0007059;GO:0008270;GO:0008274;GO:0008630;GO:0010212;GO:0015631;GO:0016481;GO:0016874;GO:0019899;GO:0019941;GO:0030521;GO:0030529;GO:0031398;GO:0031436;GO:0031572;GO:0042127;GO:0042802;GO:0042981;GO:0043627;GO:0045717;GO:0045739;GO:…	04120;	-	113705;604370	FALSE	FALSE	FALSE	FALSE	FALSE	FALSE	FALSE	FALSE	FALSE	FALSE	FALSE	FALSE	FALSE	FALSE	FALSE	FALSE	FALSE	FALSE	FALSE	FALSE	FALSE	FALSE	FALSE	FALSE	113705
6742	HIGH	TRUE	FALSE	SSBP1	single-stranded DNA binding protein 1	Q04837	GO:0003677;GO:0003697;GO:0005739;GO:0005739;GO:0006260;GO:0042645;GO:0051096;GO:0070584	03030;03430;03440;	-	600439	TRUE	TRUE	TRUE	TRUE	FALSE	TRUE	TRUE	TRUE	FALSE	FALSE	TRUE	FALSE	TRUE	TRUE	FALSE	TRUE	TRUE	TRUE	TRUE	FALSE	FALSE	FALSE	FALSE	FALSE	600439
6770	HIGH	TRUE	TRUE	STAR	steroidogenic acute regulatory protein	P49675	GO:0005515;GO:0005739;GO:0005758;GO:0005758;GO:0005829;GO:0006699;GO:0006869;GO:0007420;GO:0007584;GO:0008211;GO:0008289;GO:0010288;GO:0014070;GO:0015485;GO:0017127;GO:0032869;GO:0042493;GO:0042542;GO:0043434;GO:0044255;GO:0045471;GO:0045768;GO:0048168;GO:0050769;GO:0050810	-	-	201710;600617	TRUE	FALSE	FALSE	FALSE	FALSE	TRUE	FALSE	FALSE	FALSE	FALSE	FALSE	FALSE	FALSE	FALSE	FALSE	FALSE	FALSE	FALSE	FALSE	FALSE	FALSE	FALSE	FALSE	FALSE	600617
6821	HIGH	TRUE	TRUE	SUOX	sulfite oxidase	P51687	GO:0005739;GO:0005758;GO:0005829;GO:0007584;GO:0008482;GO:0009055;GO:0016491;GO:0020037;GO:0030151;GO:0043546;GO:0046872;GO:0055114	00920;	-	272300;606887	TRUE	TRUE	FALSE	FALSE	FALSE	FALSE	FALSE	TRUE	FALSE	TRUE	TRUE	TRUE	FALSE	TRUE	TRUE	TRUE	TRUE	TRUE	FALSE	FALSE	FALSE	FALSE	FALSE	FALSE	606887
6832	HIGH	TRUE	TRUE	SUPV3L1	suppressor of var1, 3-like 1 (S. cerevisiae)	Q8IYB8	GO:0000166;GO:0003677;GO:0003678;GO:0003723;GO:0005524;GO:0005634;GO:0005739;GO:0016787;GO:0032508;GO:0042645	-	-	605122	TRUE	FALSE	TRUE	FALSE	FALSE	TRUE	FALSE	FALSE	FALSE	FALSE	FALSE	FALSE	TRUE	FALSE	FALSE	FALSE	TRUE	TRUE	TRUE	FALSE	FALSE	FALSE	FALSE	FALSE	605122
6834	HIGH	TRUE	TRUE	SURF1	surfeit 1	Q15526	GO:0004129;GO:0005739;GO:0005746;GO:0008535;GO:0009060;GO:0016020;GO:0016021;GO:0055114	-	-	185620;256000	TRUE	FALSE	FALSE	FALSE	FALSE	FALSE	TRUE	FALSE	FALSE	FALSE	FALSE	FALSE	FALSE	TRUE	FALSE	TRUE	TRUE	FALSE	TRUE	FALSE	FALSE	FALSE	FALSE	FALSE	185620
6843	HIGH	TRUE	TRUE	VAMP1	vesicle-associated membrane protein 1 (synaptobrevin 1)	P23763	GO:0005515;GO:0005739;GO:0005741;GO:0005887;GO:0016020;GO:0016192;GO:0019717;GO:0030054;GO:0031410;GO:0045202	04130;	-	185880	TRUE	FALSE	FALSE	FALSE	FALSE	FALSE	FALSE	FALSE	FALSE	FALSE	FALSE	FALSE	TRUE	FALSE	FALSE	TRUE	FALSE	FALSE	FALSE	FALSE	FALSE	FALSE	FALSE	FALSE	185880
6897	HIGH	FALSE	FALSE	TARS	threonyl-tRNA synthetase	P26639	GO:0000166;GO:0004829;GO:0004829;GO:0005515;GO:0005524;GO:0005737;GO:0005829;GO:0006435;GO:0016874;GO:0042803	00260;00970;	-	187790	TRUE	FALSE	TRUE	FALSE	FALSE	FALSE	FALSE	FALSE	FALSE	FALSE	FALSE	FALSE	TRUE	FALSE	FALSE	FALSE	FALSE	FALSE	TRUE	FALSE	FALSE	FALSE	FALSE	FALSE	187790
6898	HIGH	FALSE	FALSE	TAT	tyrosine aminotransferase	P17735	GO:0004838;GO:0005575;GO:0005739;GO:0006519;GO:0006559;GO:0006572;GO:0006979;GO:0008483;GO:0009058;GO:0014070;GO:0016597;GO:0016847;GO:0030170;GO:0046689;GO:0051384	00271;00350;00360;00400;00401;00950;	-	276600;613018	TRUE	FALSE	FALSE	FALSE	FALSE	TRUE	FALSE	FALSE	FALSE	FALSE	FALSE	FALSE	FALSE	FALSE	FALSE	FALSE	FALSE	FALSE	FALSE	FALSE	FALSE	FALSE	FALSE	FALSE	613018
6950	HIGH	FALSE	FALSE	TCP1	t-complex 1	P17987	GO:0000166;GO:0000242;GO:0005524;GO:0005720;GO:0005737;GO:0005815;GO:0005829;GO:0005829;GO:0005832;GO:0006457;GO:0007021;GO:0051082	-	-	186980	TRUE	FALSE	FALSE	FALSE	FALSE	FALSE	TRUE	TRUE	FALSE	FALSE	FALSE	FALSE	TRUE	FALSE	FALSE	TRUE	FALSE	FALSE	TRUE	FALSE	FALSE	FALSE	FALSE	FALSE	186980
7001	HIGH	TRUE	FALSE	PRDX2	peroxiredoxin 2	P32119	GO:0000187;GO:0002536;GO:0005737;GO:0006916;GO:0006979;GO:0006979;GO:0008379;GO:0010310;GO:0010671;GO:0016491;GO:0031665;GO:0032088;GO:0032496;GO:0042098;GO:0042744;GO:0042981;GO:0045454;GO:0045581;GO:0048538;GO:0048872;GO:0055114	-	-	600538	TRUE	TRUE	FALSE	FALSE	FALSE	FALSE	FALSE	TRUE	FALSE	FALSE	FALSE	FALSE	TRUE	TRUE	TRUE	TRUE	TRUE	FALSE	TRUE	FALSE	FALSE	FALSE	FALSE	TRUE	600538
7019	HIGH	TRUE	TRUE	TFAM	transcription factor A, mitochondrial	Q00059	GO:0003700;GO:0005634;GO:0005739;GO:0006261;GO:0006356;GO:0006390;GO:0033108;GO:0042645;GO:0045449	-	-	600438	TRUE	TRUE	FALSE	FALSE	FALSE	TRUE	TRUE	TRUE	FALSE	FALSE	TRUE	FALSE	TRUE	TRUE	TRUE	TRUE	TRUE	FALSE	TRUE	FALSE	FALSE	FALSE	FALSE	FALSE	600438
706	HIGH	TRUE	TRUE	TSPO	translocator protein (18kDa)	P30536;B1AH88	GO:0004872;GO:0005739;GO:0005741;GO:0006626;GO:0006783;GO:0006820;GO:0006915;GO:0008202;GO:0008283;GO:0008503;GO:0015485;GO:0016020;GO:0016021;GO:0032374	04080;	-	109610	TRUE	FALSE	FALSE	FALSE	FALSE	FALSE	FALSE	FALSE	FALSE	FALSE	FALSE	FALSE	FALSE	FALSE	FALSE	FALSE	FALSE	FALSE	FALSE	FALSE	FALSE	FALSE	FALSE	FALSE	109610
708	HIGH	TRUE	TRUE	C1QBP	complement component 1, q subcomponent binding protein	Q07021	GO:0001849;GO:0005515;GO:0005739;GO:0005759;GO:0005886;GO:0006955;GO:0044419	-	-	601269	TRUE	TRUE	TRUE	FALSE	FALSE	FALSE	FALSE	FALSE	FALSE	TRUE	TRUE	FALSE	TRUE	TRUE	TRUE	TRUE	TRUE	TRUE	TRUE	FALSE	FALSE	FALSE	FALSE	FALSE	601269
7083	HIGH	FALSE	TRUE	TK1	thymidine kinase 1, soluble	P04183	GO:0000166;GO:0004797;GO:0005524;GO:0005737;GO:0005829;GO:0006139;GO:0006260;GO:0016301;GO:0016740;GO:0019206	00240;00983;	-	188300	TRUE	FALSE	FALSE	FALSE	FALSE	TRUE	FALSE	FALSE	FALSE	FALSE	FALSE	FALSE	FALSE	FALSE	FALSE	FALSE	FALSE	FALSE	FALSE	FALSE	FALSE	FALSE	FALSE	FALSE	188300
7084	HIGH	TRUE	TRUE	TK2	thymidine kinase 2, mitochondrial	O00142	GO:0000166;GO:0004797;GO:0005524;GO:0005739;GO:0005743;GO:0006139;GO:0006260;GO:0006264;GO:0009262;GO:0016301;GO:0016740	00240;00983;	-	188250;251880;609560	TRUE	FALSE	FALSE	FALSE	FALSE	TRUE	FALSE	FALSE	FALSE	FALSE	FALSE	FALSE	FALSE	FALSE	FALSE	TRUE	FALSE	FALSE	FALSE	FALSE	FALSE	FALSE	FALSE	FALSE	188250
7140	HIGH	FALSE	FALSE	TNNT3	troponin T type 3 (skeletal, fast)	P45378;Q6P670;	GO:0003009;GO:0003779;GO:0005523;GO:0005523;GO:0005861;GO:0006942;GO:0030172;GO:0030899;GO:0031013;GO:0043462;GO:0048306	-	-	600692;601680	TRUE	FALSE	FALSE	FALSE	FALSE	FALSE	FALSE	FALSE	FALSE	FALSE	FALSE	FALSE	FALSE	TRUE	FALSE	FALSE	FALSE	FALSE	FALSE	FALSE	FALSE	FALSE	FALSE	FALSE	600692
7157	HIGH	FALSE	TRUE	TP53	tumor protein p53	P04637	GO:0000060;GO:0000122;GO:0000739;GO:0001701;GO:0001836;GO:0002309;GO:0002326;GO:0002347;GO:0002360;GO:0003682;GO:0003700;GO:0005507;GO:0005524;GO:0005626;GO:0005634;GO:0005654;GO:0005657;GO:0005669;GO:0005730;GO:0005737;GO:0005739;GO:0005783;GO:0005829;GO:0006284;GO:0006289;GO:0006302;GO:0006461;GO:0006974;GO:0006983;GO:0007050;GO:0007275;GO:0007369;GO:0007406;GO:0007417;GO:0007569;GO:0008104;GO:…	04010;04110;04115;04210;04310;05030;05040;05210;05212;05213;05214;05215;05216;05217;05218;05219;05220;05222;05223;	-	114480;114500;114550;151623;161550;191170;202300;259500;260350;260500	TRUE	FALSE	FALSE	FALSE	FALSE	FALSE	FALSE	FALSE	FALSE	FALSE	FALSE	FALSE	FALSE	FALSE	FALSE	FALSE	FALSE	FALSE	FALSE	FALSE	FALSE	FALSE	FALSE	FALSE	191170
7203	HIGH	FALSE	FALSE	CCT3	chaperonin containing TCP1, subunit 3 (gamma)	P49368	GO:0000166;GO:0005524;GO:0005634;GO:0005737;GO:0005737;GO:0005829;GO:0005832;GO:0005856;GO:0005886;GO:0006457;GO:0051082	-	-	600114	TRUE	FALSE	FALSE	FALSE	FALSE	FALSE	FALSE	TRUE	FALSE	TRUE	FALSE	FALSE	TRUE	FALSE	TRUE	TRUE	FALSE	FALSE	TRUE	FALSE	FALSE	FALSE	FALSE	FALSE	600114
7263	HIGH	TRUE	TRUE	TST	thiosulfate sulfurtransferase (rhodanese)	Q16762	GO:0004792;GO:0005739;GO:0005739;GO:0005743;GO:0005759;GO:0005886;GO:0008272;GO:0009440;GO:0016740	-	-	180370	TRUE	TRUE	FALSE	FALSE	FALSE	TRUE	TRUE	TRUE	FALSE	TRUE	TRUE	TRUE	TRUE	TRUE	TRUE	TRUE	TRUE	TRUE	TRUE	FALSE	FALSE	FALSE	FALSE	FALSE	180370
727762	HIGH	TRUE	FALSE	LOC727762	LOC727762 similar to NADH:ubiquinone oxidoreductase B15 subunit	-	-	-	-	-	TRUE	TRUE	TRUE	TRUE	FALSE	TRUE	TRUE	FALSE	TRUE	TRUE	TRUE	FALSE	FALSE	FALSE	FALSE	FALSE	FALSE	FALSE	FALSE	FALSE	FALSE	FALSE	FALSE	FALSE	-
727919	HIGH	FALSE	FALSE	hCG_1795065	hCG1795065	-	-	-	-	-	TRUE	FALSE	FALSE	FALSE	FALSE	FALSE	FALSE	FALSE	FALSE	FALSE	FALSE	FALSE	FALSE	FALSE	FALSE	FALSE	FALSE	FALSE	FALSE	FALSE	FALSE	FALSE	FALSE	FALSE	-
727947	HIGH	TRUE	TRUE	LOC727947	similar to ubiquinol-cytochrome c reductase binding protein	P14927	-	-	-	-	TRUE	TRUE	FALSE	TRUE	FALSE	TRUE	FALSE	TRUE	FALSE	TRUE	TRUE	TRUE	TRUE	FALSE	TRUE	TRUE	TRUE	TRUE	FALSE	FALSE	FALSE	FALSE	FALSE	FALSE	-
728294	HIGH	FALSE	TRUE	D2HGDH	D-2-hydroxyglutarate dehydrogenase	Q8N465	GO:0005515;GO:0005739;GO:0010042;GO:0010043;GO:0016491;GO:0032025;GO:0032026;GO:0044267;GO:0050660;GO:0051592;GO:0051990;GO:0055114	-	-	600721;609186	FALSE	FALSE	FALSE	FALSE	FALSE	FALSE	FALSE	FALSE	FALSE	FALSE	TRUE	FALSE	FALSE	TRUE	TRUE	TRUE	TRUE	TRUE	FALSE	FALSE	FALSE	FALSE	FALSE	FALSE	-
7284	HIGH	TRUE	TRUE	TUFM	Tu translation elongation factor, mitochondrial	P49411	GO:0000166;GO:0003746;GO:0003924;GO:0005515;GO:0005525;GO:0005622;GO:0005739;GO:0006414;GO:0042645	-	-	602389;610678	TRUE	TRUE	TRUE	TRUE	FALSE	TRUE	TRUE	FALSE	FALSE	TRUE	TRUE	FALSE	TRUE	TRUE	TRUE	TRUE	TRUE	FALSE	TRUE	FALSE	FALSE	FALSE	FALSE	FALSE	602389
729929	HIGH	FALSE	FALSE	LOC729929	similar to HESB like domain containing 2	-	-	-	-	-	TRUE	FALSE	FALSE	FALSE	FALSE	FALSE	FALSE	FALSE	FALSE	FALSE	FALSE	FALSE	FALSE	FALSE	FALSE	FALSE	FALSE	FALSE	FALSE	FALSE	FALSE	FALSE	FALSE	FALSE	-
730107	HIGH	FALSE	TRUE	LOC730107	similar to Glycine cleavage system H protein, mitochondrial	P23434	-	-	-	-	TRUE	FALSE	FALSE	FALSE	FALSE	TRUE	FALSE	FALSE	FALSE	TRUE	FALSE	FALSE	TRUE	TRUE	TRUE	TRUE	TRUE	TRUE	FALSE	FALSE	FALSE	FALSE	FALSE	FALSE	-
730788	HIGH	FALSE	FALSE	LOC727919	hCG_1795065 hCG1795065	-	-	-	-	-	TRUE	FALSE	FALSE	FALSE	FALSE	FALSE	FALSE	FALSE	FALSE	FALSE	FALSE	FALSE	FALSE	FALSE	FALSE	FALSE	FALSE	FALSE	FALSE	FALSE	FALSE	FALSE	FALSE	FALSE	-
730922	HIGH	FALSE	FALSE	LOC730922	similar to YME1-like 1 isoform 1	-	-	-	-	-	TRUE	FALSE	TRUE	FALSE	FALSE	FALSE	TRUE	FALSE	FALSE	FALSE	FALSE	FALSE	FALSE	FALSE	FALSE	FALSE	FALSE	FALSE	FALSE	FALSE	FALSE	FALSE	FALSE	FALSE	-
731007	HIGH	FALSE	FALSE	AK3L2	adenylate kinase 3-like 2	-	-	-	-	-	TRUE	TRUE	FALSE	TRUE	FALSE	TRUE	TRUE	FALSE	FALSE	TRUE	TRUE	FALSE	FALSE	FALSE	FALSE	FALSE	FALSE	FALSE	FALSE	FALSE	FALSE	FALSE	FALSE	FALSE	-
731103	HIGH	FALSE	FALSE	LOC731103	similar to Peptidyl-prolyl cis-trans isomerase NIMA-interacting 4 (Rotamase Pin4) (PPIase Pin4)	-	-	-	-	-	TRUE	FALSE	FALSE	FALSE	FALSE	FALSE	FALSE	FALSE	FALSE	FALSE	FALSE	FALSE	FALSE	FALSE	FALSE	FALSE	FALSE	FALSE	FALSE	FALSE	FALSE	FALSE	FALSE	FALSE	-
731356	HIGH	FALSE	FALSE	LOC731356	similar to dehydrogenase/reductase (SDR family) member 4 like 2	-	-	-	-	-	TRUE	FALSE	FALSE	FALSE	FALSE	TRUE	TRUE	TRUE	FALSE	FALSE	TRUE	FALSE	FALSE	FALSE	FALSE	FALSE	FALSE	FALSE	FALSE	FALSE	FALSE	FALSE	FALSE	FALSE	-
731554	HIGH	FALSE	FALSE	LOC731554	similar to HESB like domain containing 2	-	-	-	-	-	TRUE	FALSE	FALSE	FALSE	FALSE	FALSE	FALSE	FALSE	FALSE	FALSE	FALSE	FALSE	FALSE	FALSE	FALSE	FALSE	FALSE	FALSE	FALSE	FALSE	FALSE	FALSE	FALSE	FALSE	-
731760	HIGH	FALSE	FALSE	LOC731760	similar to Ubiquinol-cytochrome c reductase complex 14 kDa protein (Complex III subunit VI) (QP-C)	-	-	-	-	-	TRUE	TRUE	FALSE	TRUE	FALSE	TRUE	FALSE	TRUE	FALSE	TRUE	TRUE	TRUE	FALSE	FALSE	FALSE	FALSE	FALSE	FALSE	FALSE	FALSE	FALSE	FALSE	FALSE	FALSE	-
731959	HIGH	FALSE	FALSE	RPL12P1	ribosomal protein L12 pseudogene 1	-	-	-	-	-	TRUE	FALSE	FALSE	FALSE	FALSE	FALSE	FALSE	FALSE	FALSE	FALSE	FALSE	FALSE	FALSE	FALSE	FALSE	FALSE	FALSE	FALSE	FALSE	FALSE	FALSE	FALSE	FALSE	FALSE	-
7350	HIGH	TRUE	TRUE	UCP1	uncoupling protein 1 (mitochondrial, proton carrier)	P25874	GO:0005515;GO:0005739;GO:0005740;GO:0005743;GO:0006839;GO:0015992;GO:0016020;GO:0016021;GO:0017077;GO:0050873;GO:0055085	03320;	-	113730;601665	TRUE	FALSE	FALSE	FALSE	FALSE	TRUE	FALSE	FALSE	FALSE	FALSE	FALSE	FALSE	FALSE	FALSE	FALSE	FALSE	FALSE	FALSE	FALSE	FALSE	FALSE	FALSE	FALSE	FALSE	113730
7351	HIGH	TRUE	TRUE	UCP2	uncoupling protein 2 (mitochondrial, proton carrier)	P55851	GO:0000303;GO:0005488;GO:0005739;GO:0005743;GO:0006839;GO:0015992;GO:0016020;GO:0016021;GO:0055085	-	-	601665;601693;606641;607447	TRUE	FALSE	FALSE	FALSE	TRUE	TRUE	TRUE	FALSE	FALSE	FALSE	FALSE	FALSE	FALSE	FALSE	FALSE	FALSE	FALSE	FALSE	FALSE	FALSE	FALSE	FALSE	FALSE	TRUE	601693
7352	HIGH	TRUE	TRUE	UCP3	uncoupling protein 3 (mitochondrial, proton carrier)	P55916	GO:0000303;GO:0001666;GO:0005215;GO:0005488;GO:0005739;GO:0005743;GO:0006629;GO:0006631;GO:0006839;GO:0007585;GO:0015992;GO:0016020;GO:0016021;GO:0017077;GO:0055085	-	-	601665;602044	TRUE	FALSE	FALSE	FALSE	FALSE	TRUE	FALSE	FALSE	FALSE	FALSE	FALSE	FALSE	FALSE	FALSE	FALSE	FALSE	TRUE	FALSE	FALSE	FALSE	FALSE	FALSE	FALSE	FALSE	602044
7374	HIGH	TRUE	TRUE	UNG	uracil-DNA glycosylase	P13051	GO:0004844;GO:0005515;GO:0005634;GO:0005739;GO:0006284;GO:0006974;GO:0008152;GO:0016446;GO:0016447;GO:0016799;GO:0044419	03410;05340;	-	191525;608106	TRUE	FALSE	FALSE	FALSE	FALSE	FALSE	FALSE	FALSE	FALSE	FALSE	FALSE	FALSE	FALSE	FALSE	FALSE	FALSE	FALSE	FALSE	FALSE	FALSE	FALSE	FALSE	FALSE	FALSE	191525
7381	HIGH	TRUE	TRUE	UQCRB	ubiquinol-cytochrome c reductase binding protein	P14927	GO:0005739;GO:0005746;GO:0006119;GO:0006122;GO:0006810;GO:0008121;GO:0009060;GO:0016020;GO:0022900	00190;	-	124000;191330	TRUE	TRUE	FALSE	TRUE	FALSE	TRUE	FALSE	TRUE	FALSE	TRUE	TRUE	TRUE	TRUE	TRUE	TRUE	TRUE	TRUE	TRUE	TRUE	FALSE	FALSE	FALSE	FALSE	FALSE	191330
7384	HIGH	TRUE	TRUE	UQCRC1	ubiquinol-cytochrome c reductase core protein I	P31930	GO:0003824;GO:0004222;GO:0005739;GO:0005739;GO:0005750;GO:0006119;GO:0006122;GO:0006508;GO:0006810;GO:0008121;GO:0008270;GO:0009060;GO:0014823;GO:0016020;GO:0022900;GO:0032403;GO:0043279;GO:0046872	00190;	-	191328	TRUE	TRUE	TRUE	TRUE	FALSE	FALSE	TRUE	TRUE	TRUE	FALSE	FALSE	TRUE	TRUE	TRUE	TRUE	TRUE	TRUE	TRUE	FALSE	FALSE	FALSE	FALSE	FALSE	FALSE	191328
7385	HIGH	TRUE	TRUE	UQCRC2	ubiquinol-cytochrome c reductase core protein II	P22695	GO:0003824;GO:0004222;GO:0005634;GO:0005739;GO:0005739;GO:0005743;GO:0005750;GO:0006119;GO:0006508;GO:0006810;GO:0008270;GO:0009060;GO:0016020;GO:0022900;GO:0032403;GO:0046872;GO:0070469	00190;	-	191329	TRUE	TRUE	TRUE	TRUE	TRUE	TRUE	TRUE	TRUE	TRUE	TRUE	TRUE	TRUE	TRUE	TRUE	TRUE	TRUE	TRUE	FALSE	TRUE	FALSE	FALSE	FALSE	FALSE	TRUE	191329
7386	HIGH	TRUE	TRUE	UQCRFS1	ubiquinol-cytochrome c reductase, Rieske iron-sulfur polypeptide 1	P47985;P0C7P4	GO:0005506;GO:0005739;GO:0005743;GO:0005750;GO:0006810;GO:0008121;GO:0009725;GO:0016020;GO:0016021;GO:0016679;GO:0022900;GO:0032403;GO:0042493;GO:0046677;GO:0046872;GO:0051537;GO:0070469	00190;	-	191327	TRUE	TRUE	TRUE	TRUE	FALSE	TRUE	FALSE	FALSE	TRUE	TRUE	TRUE	TRUE	TRUE	TRUE	TRUE	TRUE	TRUE	TRUE	FALSE	FALSE	FALSE	FALSE	FALSE	FALSE	191327
7388	HIGH	TRUE	TRUE	UQCRH	ubiquinol-cytochrome c reductase hinge protein	P07919	GO:0005739;GO:0005750;GO:0006119;GO:0006122;GO:0006810;GO:0008121;GO:0009060;GO:0016020;GO:0022900;GO:0032403;GO:0051291	00190;	-	-	TRUE	FALSE	TRUE	FALSE	FALSE	TRUE	FALSE	TRUE	FALSE	TRUE	FALSE	FALSE	TRUE	FALSE	TRUE	TRUE	TRUE	TRUE	FALSE	FALSE	FALSE	FALSE	FALSE	FALSE	613844
740	HIGH	TRUE	TRUE	MRPL49	mitochondrial ribosomal protein L49	Q13405	GO:0003674;GO:0003735;GO:0005575;GO:0005622;GO:0005739;GO:0005840;GO:0006412	-	320;324	606866	TRUE	TRUE	TRUE	FALSE	FALSE	TRUE	TRUE	FALSE	FALSE	FALSE	FALSE	FALSE	TRUE	TRUE	FALSE	FALSE	FALSE	TRUE	TRUE	FALSE	FALSE	FALSE	FALSE	FALSE	606866
7416	HIGH	TRUE	TRUE	VDAC1	voltage-dependent anion channel 1	P21796	GO:0001662;GO:0005515;GO:0005739;GO:0005741;GO:0005743;GO:0005886;GO:0006820;GO:0006915;GO:0007270;GO:0007612;GO:0008308;GO:0008308;GO:0042645;GO:0044419;GO:0046930;GO:0055085	04020;	-	604492	TRUE	TRUE	TRUE	TRUE	FALSE	TRUE	TRUE	TRUE	TRUE	TRUE	TRUE	TRUE	TRUE	TRUE	TRUE	TRUE	TRUE	TRUE	TRUE	FALSE	FALSE	FALSE	FALSE	FALSE	604492
7417	HIGH	TRUE	TRUE	VDAC2	voltage-dependent anion channel 2	P45880	GO:0000166;GO:0005515;GO:0005739;GO:0005741;GO:0006820;GO:0008308;GO:0016020;GO:0042645;GO:0046930;GO:0055085	04020;	-	193245	TRUE	TRUE	TRUE	FALSE	FALSE	FALSE	FALSE	FALSE	FALSE	FALSE	FALSE	FALSE	TRUE	TRUE	TRUE	TRUE	TRUE	FALSE	TRUE	FALSE	FALSE	FALSE	FALSE	FALSE	193245
7419	HIGH	TRUE	TRUE	VDAC3	voltage-dependent anion channel 3	Q9Y277	GO:0000166;GO:0005515;GO:0005739;GO:0005741;GO:0006820;GO:0008308;GO:0015853;GO:0016020;GO:0046930;GO:0055085	04020;	-	610029	TRUE	TRUE	TRUE	TRUE	FALSE	TRUE	TRUE	TRUE	FALSE	TRUE	TRUE	FALSE	TRUE	TRUE	TRUE	TRUE	TRUE	FALSE	TRUE	FALSE	FALSE	FALSE	FALSE	FALSE	610029
7453	HIGH	FALSE	FALSE	WARS	tryptophanyl-tRNA synthetase	P23381	GO:0000166;GO:0004830;GO:0005515;GO:0005524;GO:0005625;GO:0005737;GO:0006436;GO:0008285;GO:0016874;GO:0045765	00380;00970;	-	191050	TRUE	FALSE	FALSE	FALSE	FALSE	FALSE	FALSE	TRUE	FALSE	FALSE	FALSE	FALSE	TRUE	FALSE	TRUE	TRUE	FALSE	FALSE	FALSE	FALSE	FALSE	FALSE	FALSE	FALSE	191050
7531	HIGH	FALSE	FALSE	YWHAE	tyrosine 3-monooxygenase/tryptophan 5-monooxygenase activation protein, epsilon polypeptide	P62258	GO:0001764;GO:0005737;GO:0005737;GO:0005739;GO:0005829;GO:0006605;GO:0006915;GO:0007242;GO:0008624;GO:0019904;GO:0021766;GO:0021987;GO:0035308;GO:0042470;GO:0042826;GO:0044419;GO:0050815;GO:0051219	04110;	-	247200;605066	FALSE	FALSE	TRUE	FALSE	TRUE	TRUE	FALSE	TRUE	FALSE	FALSE	FALSE	FALSE	TRUE	FALSE	TRUE	TRUE	FALSE	TRUE	FALSE	FALSE	FALSE	FALSE	FALSE	FALSE	605066
7534	HIGH	FALSE	TRUE	YWHAZ	tyrosine 3-monooxygenase/tryptophan 5-monooxygenase activation protein, zeta polypeptide	P63104	GO:0002553;GO:0005625;GO:0005634;GO:0005737;GO:0005739;GO:0006626;GO:0006916;GO:0007165;GO:0008134;GO:0014069;GO:0019904;GO:0032403;GO:0042470;GO:0042493;GO:0043234	04110;05130;05131;	-	601288	FALSE	TRUE	FALSE	FALSE	FALSE	TRUE	TRUE	TRUE	FALSE	TRUE	FALSE	TRUE	TRUE	TRUE	TRUE	TRUE	FALSE	TRUE	TRUE	FALSE	FALSE	FALSE	FALSE	FALSE	601288
763	HIGH	TRUE	TRUE	CA5A	carbonic anhydrase VA, mitochondrial	P35218	GO:0004089;GO:0005739;GO:0005759;GO:0006730;GO:0008270;GO:0016829;GO:0046872	00910;	-	114761	TRUE	FALSE	FALSE	FALSE	FALSE	FALSE	FALSE	TRUE	FALSE	FALSE	TRUE	FALSE	FALSE	FALSE	FALSE	FALSE	FALSE	FALSE	FALSE	FALSE	FALSE	FALSE	FALSE	FALSE	114761
7818	HIGH	TRUE	TRUE	DAP3	death associated protein 3	P51398	GO:0005515;GO:0005739;GO:0005761;GO:0005840;GO:0008624;GO:0008637;GO:0015935	-	320;315	602074	TRUE	TRUE	TRUE	TRUE	FALSE	FALSE	FALSE	TRUE	FALSE	FALSE	FALSE	FALSE	TRUE	TRUE	TRUE	TRUE	TRUE	TRUE	TRUE	FALSE	FALSE	FALSE	FALSE	FALSE	602074
7827	HIGH	FALSE	FALSE	NPHS2	nephrosis 2, idiopathic, steroid-resistant (podocin)	Q9NP85	GO:0005515;GO:0005886;GO:0005887;GO:0007588	-	-	600995;604766	TRUE	FALSE	FALSE	FALSE	FALSE	FALSE	FALSE	FALSE	FALSE	FALSE	FALSE	FALSE	FALSE	FALSE	FALSE	FALSE	FALSE	FALSE	FALSE	FALSE	FALSE	FALSE	FALSE	FALSE	604766
788	HIGH	TRUE	TRUE	SLC25A20	solute carrier family 25 (carnitine/acylcarnitine translocase), member 20	O43772	GO:0005215;GO:0005488;GO:0005739;GO:0005743;GO:0005743;GO:0006853;GO:0015227;GO:0016020;GO:0016021;GO:0046320;GO:0055085	-	-	212138	TRUE	TRUE	FALSE	TRUE	FALSE	FALSE	TRUE	FALSE	TRUE	FALSE	TRUE	FALSE	FALSE	TRUE	TRUE	TRUE	TRUE	TRUE	TRUE	FALSE	FALSE	FALSE	FALSE	FALSE	613698
78988	HIGH	TRUE	TRUE	MRP63	mitochondrial ribosomal protein 63	Q9BQC6	GO:0003735;GO:0005739;GO:0005761;GO:0005840;GO:0006412	-	-	611997	TRUE	FALSE	FALSE	FALSE	FALSE	FALSE	TRUE	FALSE	FALSE	FALSE	FALSE	FALSE	FALSE	FALSE	TRUE	FALSE	FALSE	FALSE	FALSE	FALSE	FALSE	FALSE	FALSE	FALSE	611997
790	HIGH	FALSE	FALSE	CAD	carbamoyl-phosphate synthetase 2, aspartate transcarbamylase, and dihydroorotase	P27708	GO:0000166;GO:0004070;GO:0004088;GO:0004151;GO:0004151;GO:0004672;GO:0005524;GO:0005634;GO:0005737;GO:0005829;GO:0005829;GO:0006207;GO:0006221;GO:0006520;GO:0006541;GO:0006807;GO:0008270;GO:0016363;GO:0016740;GO:0016874;GO:0018107;GO:0019899;GO:0046777;GO:0046872;GO:0070335	00240;00251;00252;	-	114010	TRUE	FALSE	FALSE	FALSE	FALSE	FALSE	FALSE	FALSE	FALSE	TRUE	FALSE	FALSE	FALSE	FALSE	FALSE	FALSE	FALSE	FALSE	TRUE	FALSE	FALSE	FALSE	FALSE	FALSE	114010
79072	HIGH	FALSE	FALSE	FASTKD3	FAST kinase domains 3	Q14CZ7	GO:0004672;GO:0005524;GO:0006915	-	-	-	TRUE	FALSE	FALSE	FALSE	FALSE	FALSE	FALSE	FALSE	FALSE	FALSE	FALSE	FALSE	FALSE	FALSE	FALSE	FALSE	FALSE	FALSE	FALSE	FALSE	FALSE	FALSE	FALSE	FALSE	-
79085	HIGH	TRUE	TRUE	SLC25A23	solute carrier family 25 (mitochondrial carrier; phosphate carrier), member 23	Q9BV35	GO:0005215;GO:0005488;GO:0005509;GO:0005739;GO:0005743;GO:0016020;GO:0016021;GO:0055085	-	-	608746	TRUE	FALSE	FALSE	FALSE	FALSE	FALSE	FALSE	FALSE	FALSE	FALSE	FALSE	FALSE	FALSE	FALSE	FALSE	FALSE	FALSE	FALSE	FALSE	FALSE	FALSE	FALSE	FALSE	FALSE	608746
79133	HIGH	TRUE	FALSE	C20orf7	chromosome 20 open reading frame 7	Q5TEU4	GO:0003674;GO:0005739;GO:0008152;GO:0008168;GO:0016020;GO:0016740;GO:0031314;GO:0032981	-	-	252010;612360	TRUE	FALSE	FALSE	FALSE	FALSE	FALSE	FALSE	FALSE	FALSE	FALSE	TRUE	FALSE	FALSE	FALSE	TRUE	FALSE	TRUE	FALSE	FALSE	FALSE	FALSE	FALSE	FALSE	FALSE	612360
79135	HIGH	FALSE	FALSE	APOO	apolipoprotein O	Q9BUR5	GO:0005576;GO:0006869;GO:0016020;GO:0016021;GO:0034361;GO:0034362;GO:0034364	-	-	300753	TRUE	TRUE	TRUE	FALSE	FALSE	FALSE	FALSE	FALSE	FALSE	FALSE	FALSE	FALSE	FALSE	TRUE	FALSE	TRUE	TRUE	FALSE	TRUE	FALSE	FALSE	FALSE	FALSE	FALSE	300753
7915	HIGH	TRUE	TRUE	ALDH5A1	aldehyde dehydrogenase 5 family, member A1	P51649	GO:0004777;GO:0005625;GO:0005739;GO:0006006;GO:0006083;GO:0006105;GO:0006536;GO:0006541;GO:0006650;GO:0006681;GO:0006749;GO:0007417;GO:0009450;GO:0009450;GO:0016491;GO:0022904;GO:0042135;GO:0042803;GO:0046459;GO:0051289;GO:0055114	00251;00650;	-	271980;610045	TRUE	TRUE	FALSE	FALSE	FALSE	TRUE	FALSE	TRUE	FALSE	FALSE	TRUE	FALSE	FALSE	TRUE	TRUE	TRUE	TRUE	TRUE	TRUE	FALSE	FALSE	FALSE	FALSE	FALSE	610045
7923	HIGH	TRUE	FALSE	HSD17B8	hydroxysteroid (17-beta) dehydrogenase 8	Q92506	GO:0004303;GO:0005488;GO:0005575;GO:0005759;GO:0006703;GO:0006703;GO:0016491;GO:0050327;GO:0055114	00150;	-	601417	TRUE	TRUE	FALSE	FALSE	FALSE	FALSE	FALSE	FALSE	FALSE	FALSE	TRUE	FALSE	FALSE	TRUE	TRUE	TRUE	TRUE	TRUE	TRUE	FALSE	FALSE	FALSE	FALSE	FALSE	601417
79587	HIGH	TRUE	TRUE	CARS2	cysteinyl-tRNA synthetase 2, mitochondrial (putative)	Q9HA77	GO:0000166;GO:0004817;GO:0005524;GO:0005737;GO:0005739;GO:0005759;GO:0006423;GO:0008270;GO:0016874;GO:0046872	00272;00970;	-	612800	TRUE	FALSE	FALSE	FALSE	FALSE	FALSE	FALSE	FALSE	FALSE	FALSE	TRUE	FALSE	TRUE	FALSE	TRUE	TRUE	FALSE	FALSE	TRUE	FALSE	FALSE	FALSE	FALSE	FALSE	612800
79590	HIGH	TRUE	TRUE	MRPL24	mitochondrial ribosomal protein L24	Q96A35	GO:0003735;GO:0005622;GO:0005739;GO:0005840;GO:0006412	-	320;324	611836	TRUE	FALSE	TRUE	TRUE	FALSE	FALSE	FALSE	FALSE	FALSE	FALSE	FALSE	FALSE	TRUE	TRUE	TRUE	FALSE	TRUE	FALSE	TRUE	FALSE	FALSE	FALSE	FALSE	FALSE	611836
79594	HIGH	TRUE	TRUE	MUL1	mitochondrial E3 ubiquitin ligase 1	Q969V5	GO:0000266;GO:0004842;GO:0004871;GO:0005739;GO:0005741;GO:0005777;GO:0006917;GO:0006919;GO:0007257;GO:0008270;GO:0016020;GO:0016021;GO:0016567;GO:0016874;GO:0019941;GO:0030308;GO:0031307;GO:0042802;GO:0043123;GO:0046872;GO:0051646	-	-	612037	TRUE	FALSE	FALSE	FALSE	FALSE	FALSE	TRUE	FALSE	FALSE	FALSE	FALSE	FALSE	FALSE	FALSE	FALSE	FALSE	TRUE	FALSE	FALSE	FALSE	FALSE	FALSE	FALSE	FALSE	612037
79611	HIGH	FALSE	TRUE	ACSS3	acyl-CoA synthetase short-chain family member 3	Q9H6R3	GO:0000166;GO:0003987;GO:0005524;GO:0005739;GO:0008152;GO:0016874	-	-	-	TRUE	FALSE	FALSE	FALSE	FALSE	FALSE	FALSE	FALSE	FALSE	FALSE	FALSE	FALSE	FALSE	FALSE	FALSE	FALSE	FALSE	FALSE	FALSE	FALSE	FALSE	FALSE	FALSE	FALSE	614356
79670	HIGH	FALSE	FALSE	ZCCHC6	zinc finger, CCHC domain containing 6	Q5VYS8	GO:0003676;GO:0008270;GO:0016779;GO:0031123;GO:0046872;GO:0050265	-	-	-	TRUE	FALSE	FALSE	FALSE	FALSE	FALSE	FALSE	FALSE	FALSE	FALSE	FALSE	FALSE	FALSE	FALSE	TRUE	FALSE	FALSE	FALSE	FALSE	FALSE	FALSE	FALSE	FALSE	FALSE	-
79731	HIGH	TRUE	TRUE	NARS2	asparaginyl-tRNA synthetase 2, mitochondrial (putative)	Q96I59	GO:0000166;GO:0003676;GO:0004815;GO:0004816;GO:0005524;GO:0005737;GO:0005739;GO:0005759;GO:0006421;GO:0006422;GO:0016874	00252;00970;	-	612803	TRUE	FALSE	FALSE	FALSE	FALSE	FALSE	TRUE	FALSE	FALSE	FALSE	FALSE	FALSE	FALSE	FALSE	FALSE	TRUE	FALSE	FALSE	TRUE	FALSE	FALSE	FALSE	FALSE	TRUE	612803
79746	HIGH	TRUE	TRUE	ECHDC3	enoyl Coenzyme A hydratase domain containing 3	Q96DC8	GO:0003824;GO:0005739;GO:0008152	-	-	-	TRUE	TRUE	FALSE	FALSE	FALSE	TRUE	FALSE	FALSE	FALSE	FALSE	FALSE	FALSE	FALSE	TRUE	FALSE	FALSE	TRUE	FALSE	FALSE	FALSE	FALSE	FALSE	FALSE	FALSE	-
79751	HIGH	TRUE	TRUE	SLC25A22	solute carrier family 25 (mitochondrial carrier: glutamate), member 22	Q9H936	GO:0005215;GO:0005313;GO:0005515;GO:0005739;GO:0005743;GO:0015293;GO:0015813;GO:0016020;GO:0016021;GO:0055085	-	-	609302;609304	TRUE	FALSE	FALSE	FALSE	FALSE	TRUE	TRUE	TRUE	FALSE	TRUE	FALSE	FALSE	TRUE	FALSE	FALSE	TRUE	TRUE	TRUE	TRUE	FALSE	FALSE	FALSE	FALSE	FALSE	609302
79763	HIGH	TRUE	TRUE	ISOC2	isochorismatase domain containing 2	Q96AB3	GO:0003824;GO:0005515;GO:0005634;GO:0005737;GO:0005739;GO:0008152;GO:0031648	-	-	612928	TRUE	FALSE	TRUE	FALSE	FALSE	FALSE	FALSE	FALSE	FALSE	FALSE	TRUE	FALSE	FALSE	TRUE	FALSE	FALSE	FALSE	TRUE	TRUE	FALSE	FALSE	FALSE	FALSE	FALSE	-
7978	HIGH	TRUE	TRUE	MTERF	mitochondrial transcription termination factor	Q99551	GO:0003677;GO:0003690;GO:0003715;GO:0005739;GO:0006393;GO:0042645;GO:0045449	-	-	602318	TRUE	FALSE	FALSE	FALSE	FALSE	TRUE	FALSE	FALSE	FALSE	FALSE	FALSE	FALSE	FALSE	FALSE	FALSE	FALSE	FALSE	FALSE	FALSE	FALSE	FALSE	FALSE	FALSE	FALSE	602318
79810	HIGH	TRUE	FALSE	PTCD2	pentatricopeptide repeat domain 2	Q8WV60	GO:0001822;GO:0001889;GO:0007005;GO:0007507;GO:0048747;GO:0050684;GO:0055010	-	-	-	TRUE	FALSE	FALSE	FALSE	FALSE	FALSE	TRUE	FALSE	FALSE	FALSE	FALSE	FALSE	FALSE	FALSE	FALSE	FALSE	TRUE	FALSE	FALSE	FALSE	FALSE	FALSE	FALSE	FALSE	-
79814	HIGH	TRUE	TRUE	AGMAT	agmatine ureohydrolase (agmatinase)	Q9BSE5	GO:0005739;GO:0008295;GO:0008783;GO:0009446;GO:0016787;GO:0030145;GO:0046872	00220;	-	-	TRUE	FALSE	FALSE	FALSE	FALSE	FALSE	FALSE	FALSE	FALSE	TRUE	TRUE	FALSE	FALSE	TRUE	FALSE	FALSE	FALSE	TRUE	FALSE	FALSE	FALSE	FALSE	FALSE	FALSE	-
79896	HIGH	FALSE	FALSE	THNSL1	threonine synthase-like 1 (S. cerevisiae)	Q8IYQ7	GO:0003824;GO:0004765;GO:0004795;GO:0005524;GO:0005575;GO:0008152;GO:0009088;GO:0030170	-	-	611260	TRUE	FALSE	FALSE	FALSE	FALSE	FALSE	FALSE	FALSE	FALSE	FALSE	FALSE	FALSE	FALSE	FALSE	FALSE	TRUE	TRUE	FALSE	TRUE	FALSE	FALSE	FALSE	FALSE	FALSE	611260
79901	HIGH	FALSE	FALSE	CYBRD1	cytochrome b reductase 1	Q53TN4	GO:0000293;GO:0005506;GO:0006810;GO:0010039;GO:0016020;GO:0016021;GO:0016491;GO:0022900;GO:0031526;GO:0046872	-	-	605745	TRUE	FALSE	FALSE	FALSE	FALSE	FALSE	FALSE	FALSE	FALSE	FALSE	FALSE	FALSE	TRUE	FALSE	FALSE	FALSE	FALSE	FALSE	FALSE	FALSE	FALSE	FALSE	FALSE	FALSE	605745
79922	HIGH	TRUE	TRUE	MRM1	mitochondrial rRNA methyltransferase 1 homolog (S. cerevisiae)	Q6IN84	GO:0003723;GO:0005739;GO:0006396;GO:0008173;GO:0016740	-	-	-	TRUE	FALSE	FALSE	FALSE	FALSE	FALSE	FALSE	FALSE	FALSE	FALSE	FALSE	FALSE	FALSE	FALSE	FALSE	FALSE	FALSE	FALSE	FALSE	FALSE	FALSE	FALSE	FALSE	FALSE	-
79934	HIGH	TRUE	TRUE	ADCK4	aarF domain containing kinase 4	Q96D53	GO:0004674;GO:0016020;GO:0016021;GO:0016301;GO:0016740	-	-	-	TRUE	FALSE	FALSE	FALSE	FALSE	FALSE	TRUE	FALSE	FALSE	FALSE	FALSE	FALSE	FALSE	FALSE	FALSE	FALSE	TRUE	FALSE	FALSE	FALSE	FALSE	FALSE	FALSE	TRUE	-
79944	HIGH	TRUE	TRUE	L2HGDH	L-2-hydroxyglutarate dehydrogenase	Q9H9P8	GO:0005739;GO:0016021;GO:0016491;GO:0031305;GO:0044267;GO:0047545;GO:0055114	00650;	-	236792;609584	TRUE	TRUE	FALSE	FALSE	FALSE	FALSE	FALSE	FALSE	FALSE	FALSE	TRUE	FALSE	FALSE	TRUE	TRUE	TRUE	TRUE	TRUE	FALSE	FALSE	FALSE	FALSE	FALSE	FALSE	609584
80025	HIGH	TRUE	TRUE	PANK2	pantothenate kinase 2	Q9BZ23	GO:0000166;GO:0004594;GO:0005515;GO:0005524;GO:0005737;GO:0005739;GO:0015937;GO:0016740	00770;	-	234200;606157;607236	TRUE	FALSE	FALSE	FALSE	FALSE	FALSE	FALSE	FALSE	FALSE	FALSE	FALSE	FALSE	FALSE	FALSE	FALSE	FALSE	FALSE	FALSE	FALSE	FALSE	FALSE	FALSE	FALSE	FALSE	606157
80052	HIGH	FALSE	FALSE	RPS2P45	ribosomal protein S2 pseudogene 45	Q9HA33;	-	-	-	-	TRUE	FALSE	FALSE	FALSE	FALSE	FALSE	FALSE	FALSE	FALSE	FALSE	FALSE	FALSE	FALSE	FALSE	FALSE	FALSE	FALSE	FALSE	FALSE	FALSE	FALSE	FALSE	FALSE	FALSE	-
80142	HIGH	TRUE	TRUE	PTGES2	prostaglandin E synthase 2	Q9H7Z7	GO:0001516;GO:0003677;GO:0005515;GO:0005634;GO:0005737;GO:0005739;GO:0005794;GO:0005829;GO:0006633;GO:0009055;GO:0015035;GO:0016020;GO:0016021;GO:0016563;GO:0016853;GO:0045449;GO:0045454;GO:0046903;GO:0048471;GO:0050220	00590;	-	608152	TRUE	TRUE	FALSE	TRUE	FALSE	FALSE	FALSE	FALSE	FALSE	FALSE	FALSE	FALSE	TRUE	TRUE	TRUE	TRUE	TRUE	TRUE	TRUE	FALSE	FALSE	FALSE	FALSE	FALSE	608152
80146	HIGH	TRUE	FALSE	UXS1	UDP-glucuronate decarboxylase 1	Q8NBZ7	GO:0005488;GO:0005794;GO:0016020;GO:0016021;GO:0016829;GO:0044237;GO:0048040;GO:0050662	00500;00520;	-	609749	TRUE	FALSE	FALSE	FALSE	FALSE	FALSE	FALSE	FALSE	FALSE	FALSE	FALSE	FALSE	FALSE	FALSE	FALSE	FALSE	FALSE	FALSE	FALSE	FALSE	FALSE	FALSE	FALSE	FALSE	609749
80219	HIGH	TRUE	TRUE	COQ10B	coenzyme Q10 homolog B (S. cerevisiae)	Q9H8M1	GO:0005739	-	-	-	TRUE	FALSE	FALSE	FALSE	FALSE	FALSE	FALSE	FALSE	FALSE	FALSE	FALSE	FALSE	FALSE	TRUE	TRUE	TRUE	FALSE	FALSE	FALSE	FALSE	FALSE	FALSE	FALSE	TRUE	-
80221	HIGH	TRUE	TRUE	ACSF2	acyl-CoA synthetase family member 2	Q96CM8	GO:0000166;GO:0005524;GO:0005739;GO:0006629;GO:0006631;GO:0008152;GO:0016874	-	-	610465	TRUE	TRUE	FALSE	FALSE	FALSE	FALSE	FALSE	FALSE	FALSE	FALSE	TRUE	FALSE	FALSE	TRUE	TRUE	FALSE	TRUE	TRUE	TRUE	FALSE	FALSE	FALSE	FALSE	FALSE	610465
80222	HIGH	TRUE	TRUE	TARS2	threonyl-tRNA synthetase 2, mitochondrial (putative)	Q9BW92	GO:0000166;GO:0004829;GO:0005524;GO:0005737;GO:0005739;GO:0005759;GO:0006435;GO:0016874	00260;00970;	-	612805	TRUE	FALSE	FALSE	FALSE	FALSE	FALSE	FALSE	FALSE	FALSE	FALSE	FALSE	FALSE	FALSE	FALSE	FALSE	TRUE	TRUE	FALSE	TRUE	FALSE	FALSE	FALSE	FALSE	FALSE	612805
80224	HIGH	TRUE	FALSE	NUBPL	nucleotide binding protein-like	Q8TB37	GO:0000166;GO:0005524	-	-	-	TRUE	FALSE	FALSE	FALSE	FALSE	FALSE	FALSE	FALSE	FALSE	FALSE	FALSE	FALSE	FALSE	TRUE	TRUE	TRUE	TRUE	FALSE	FALSE	FALSE	FALSE	FALSE	FALSE	FALSE	613621
80273	HIGH	TRUE	TRUE	GRPEL1	GrpE-like 1, mitochondrial (E. coli)	Q9HAV7	GO:0000774;GO:0005739;GO:0005759;GO:0006457;GO:0030150;GO:0042803;GO:0051082;GO:0051087	-	-	606173	TRUE	TRUE	TRUE	TRUE	FALSE	FALSE	FALSE	FALSE	FALSE	FALSE	FALSE	FALSE	TRUE	TRUE	TRUE	TRUE	TRUE	FALSE	FALSE	FALSE	FALSE	FALSE	FALSE	FALSE	606173
80298	HIGH	TRUE	TRUE	MTERFD3	MTERF domain containing 3	Q49AM1	GO:0005739;GO:0006353;GO:0045449	-	-	-	TRUE	FALSE	FALSE	FALSE	FALSE	FALSE	FALSE	FALSE	FALSE	FALSE	FALSE	FALSE	FALSE	FALSE	FALSE	TRUE	TRUE	FALSE	FALSE	FALSE	FALSE	FALSE	FALSE	FALSE	-
80324	HIGH	FALSE	TRUE	PUS1	pseudouridylate synthase 1	Q9Y606	GO:0001522;GO:0003723;GO:0004730;GO:0005634;GO:0008033;GO:0009982;GO:0016853	-	-	600462;608109	FALSE	FALSE	FALSE	FALSE	FALSE	FALSE	FALSE	FALSE	FALSE	FALSE	FALSE	FALSE	TRUE	FALSE	FALSE	FALSE	FALSE	FALSE	TRUE	FALSE	FALSE	FALSE	FALSE	FALSE	608109
8034	HIGH	TRUE	TRUE	SLC25A16	solute carrier family 25 (mitochondrial carrier; Graves disease autoantigen), member 16	P16260	GO:0005488;GO:0005739;GO:0005743;GO:0015300;GO:0016020;GO:0016021;GO:0055085	-	-	139080	TRUE	FALSE	FALSE	FALSE	FALSE	TRUE	FALSE	FALSE	FALSE	FALSE	FALSE	FALSE	FALSE	FALSE	FALSE	FALSE	FALSE	FALSE	FALSE	FALSE	FALSE	FALSE	FALSE	FALSE	139080
8050	HIGH	TRUE	TRUE	PDHX	pyruvate dehydrogenase complex, component X	O00330	GO:0005515;GO:0005739;GO:0005759;GO:0006090;GO:0008152;GO:0008415;GO:0031405	-	-	245349;608769	TRUE	TRUE	FALSE	FALSE	FALSE	TRUE	TRUE	TRUE	FALSE	FALSE	TRUE	FALSE	TRUE	TRUE	TRUE	TRUE	TRUE	TRUE	FALSE	FALSE	FALSE	FALSE	FALSE	FALSE	608769
80765	HIGH	FALSE	FALSE	STARD5	StAR-related lipid transfer (START) domain containing 5	Q9NSY2	GO:0005829;GO:0006694;GO:0006869;GO:0008289	-	-	607050	TRUE	FALSE	FALSE	FALSE	FALSE	FALSE	FALSE	TRUE	FALSE	FALSE	FALSE	FALSE	FALSE	FALSE	FALSE	FALSE	FALSE	FALSE	FALSE	FALSE	FALSE	FALSE	FALSE	FALSE	607050
80772	HIGH	FALSE	FALSE	GLTPD1	glycolipid transfer protein domain containing 1	Q5TA50	GO:0005737;GO:0017089;GO:0046836;GO:0051861	-	-	-	TRUE	FALSE	FALSE	FALSE	FALSE	FALSE	FALSE	FALSE	FALSE	FALSE	FALSE	FALSE	FALSE	FALSE	FALSE	FALSE	FALSE	FALSE	FALSE	FALSE	FALSE	FALSE	FALSE	FALSE	-
80777	HIGH	TRUE	TRUE	CYB5B	cytochrome b5 type B (outer mitochondrial membrane)	O43169	GO:0005739;GO:0005741;GO:0005743;GO:0005792;GO:0006810;GO:0008047;GO:0016020;GO:0016021;GO:0020037;GO:0022900;GO:0046872	-	-	611964	TRUE	TRUE	TRUE	FALSE	FALSE	FALSE	FALSE	FALSE	TRUE	FALSE	FALSE	FALSE	TRUE	FALSE	FALSE	TRUE	TRUE	TRUE	TRUE	FALSE	FALSE	FALSE	FALSE	FALSE	611964
81025	HIGH	FALSE	FALSE	GJA9	gap junction protein, alpha 9, 59kDa	P57773	GO:0005886;GO:0005922;GO:0007154;GO:0016021;GO:0030054	01430;	-	611923	TRUE	FALSE	FALSE	FALSE	FALSE	FALSE	FALSE	FALSE	FALSE	FALSE	FALSE	FALSE	FALSE	FALSE	FALSE	FALSE	FALSE	FALSE	FALSE	FALSE	FALSE	FALSE	FALSE	FALSE	611923
81034	HIGH	TRUE	TRUE	SLC25A32	solute carrier family 25, member 32	Q9H2D1	GO:0005215;GO:0005488;GO:0005739;GO:0005743;GO:0008517;GO:0015884;GO:0016020;GO:0016021;GO:0055085	-	-	610815	TRUE	FALSE	FALSE	FALSE	FALSE	FALSE	TRUE	FALSE	FALSE	FALSE	FALSE	FALSE	FALSE	FALSE	FALSE	TRUE	TRUE	FALSE	TRUE	FALSE	FALSE	FALSE	FALSE	FALSE	610815
8140	HIGH	FALSE	FALSE	SLC7A5	solute carrier family 7 (cationic amino acid transporter, y+ system), member 5	Q01650;Q8MH63	GO:0005737;GO:0005829;GO:0005886;GO:0005886;GO:0006520;GO:0007275;GO:0007399;GO:0015175;GO:0015804;GO:0016021;GO:0030154;GO:0042605	-	-	600182	TRUE	FALSE	TRUE	FALSE	FALSE	FALSE	TRUE	FALSE	FALSE	FALSE	FALSE	FALSE	TRUE	FALSE	FALSE	TRUE	FALSE	FALSE	TRUE	FALSE	FALSE	FALSE	FALSE	FALSE	600182
81616	HIGH	FALSE	FALSE	ACSBG2	acyl-CoA synthetase bubblegum family member 2	Q5FVE4	GO:0000166;GO:0004467;GO:0005524;GO:0005737;GO:0005739;GO:0005792;GO:0005829;GO:0006629;GO:0006631;GO:0007275;GO:0007283;GO:0008152;GO:0016020;GO:0016291;GO:0016874;GO:0019898;GO:0030154	-	-	-	TRUE	FALSE	FALSE	FALSE	FALSE	FALSE	FALSE	FALSE	FALSE	FALSE	FALSE	FALSE	FALSE	FALSE	FALSE	FALSE	FALSE	FALSE	FALSE	FALSE	FALSE	FALSE	FALSE	FALSE	614363
8165	HIGH	TRUE	TRUE	AKAP1	A kinase (PRKA) anchor protein 1	Q92667	GO:0003723;GO:0005515;GO:0005737;GO:0005739;GO:0005739;GO:0005741;GO:0016020;GO:0016021;GO:0019901	-	519	602449	TRUE	FALSE	FALSE	FALSE	FALSE	FALSE	FALSE	TRUE	FALSE	FALSE	FALSE	FALSE	FALSE	FALSE	TRUE	TRUE	TRUE	FALSE	TRUE	FALSE	FALSE	FALSE	FALSE	FALSE	602449
81689	HIGH	TRUE	TRUE	ISCA1	iron-sulfur cluster assembly 1 homolog (S. cerevisiae)	Q9BUE6	GO:0005198;GO:0005506;GO:0005739;GO:0016226;GO:0046872;GO:0051536	-	-	611006	TRUE	FALSE	FALSE	FALSE	FALSE	FALSE	FALSE	FALSE	FALSE	FALSE	TRUE	FALSE	FALSE	TRUE	FALSE	TRUE	FALSE	FALSE	TRUE	FALSE	FALSE	FALSE	FALSE	FALSE	611006
81853	HIGH	FALSE	FALSE	TMEM14B	transmembrane protein 14B	A8MWL7;Q9NUH8	GO:0016020;GO:0016021	-	-	-	TRUE	FALSE	FALSE	FALSE	FALSE	FALSE	FALSE	FALSE	FALSE	FALSE	FALSE	FALSE	FALSE	FALSE	FALSE	TRUE	TRUE	FALSE	FALSE	FALSE	FALSE	FALSE	FALSE	FALSE	-
81855	HIGH	TRUE	TRUE	SFXN3	sideroflexin 3	Q9BWM7	GO:0005506;GO:0005739;GO:0005739;GO:0006812;GO:0006826;GO:0008324;GO:0016020;GO:0016021;GO:0055085	-	-	-	TRUE	FALSE	FALSE	FALSE	FALSE	FALSE	TRUE	FALSE	FALSE	FALSE	FALSE	FALSE	TRUE	FALSE	FALSE	TRUE	FALSE	FALSE	TRUE	FALSE	FALSE	FALSE	FALSE	FALSE	-
81889	HIGH	TRUE	FALSE	FAHD1	fumarylacetoacetate hydrolase domain containing 1	Q6P587	GO:0000287;GO:0005509;GO:0005515;GO:0005739;GO:0008152;GO:0016787	-	-	-	TRUE	FALSE	FALSE	FALSE	FALSE	TRUE	FALSE	FALSE	FALSE	TRUE	TRUE	FALSE	TRUE	TRUE	TRUE	TRUE	TRUE	TRUE	TRUE	FALSE	FALSE	FALSE	FALSE	FALSE	-
81892	HIGH	TRUE	TRUE	C14orf156	chromosome 14 open reading frame 156	Q9GZT3	GO:0000166;GO:0003723;GO:0005634;GO:0005739;GO:0045449	-	-	610211	TRUE	TRUE	TRUE	TRUE	FALSE	FALSE	TRUE	FALSE	FALSE	FALSE	TRUE	FALSE	TRUE	TRUE	TRUE	TRUE	FALSE	TRUE	TRUE	FALSE	FALSE	FALSE	FALSE	TRUE	610211
81893	HIGH	FALSE	FALSE	SLC7A5P1	solute carrier family 7 (cationic amino acid transporter, y+ system), member 5 pseudogene 1	-	-	-	-	-	TRUE	FALSE	FALSE	FALSE	FALSE	FALSE	FALSE	FALSE	FALSE	FALSE	FALSE	FALSE	FALSE	FALSE	FALSE	FALSE	FALSE	FALSE	FALSE	FALSE	FALSE	FALSE	FALSE	FALSE	-
81894	HIGH	TRUE	TRUE	SLC25A28	solute carrier family 25, member 28	Q96A46	GO:0005488;GO:0005506;GO:0005739;GO:0005743;GO:0006811;GO:0006826;GO:0016020;GO:0016021;GO:0055085	-	-	609767	TRUE	FALSE	FALSE	FALSE	FALSE	TRUE	FALSE	FALSE	FALSE	FALSE	FALSE	FALSE	FALSE	FALSE	FALSE	FALSE	FALSE	FALSE	FALSE	FALSE	FALSE	FALSE	FALSE	FALSE	609767
8192	HIGH	TRUE	TRUE	CLPP	ClpP caseinolytic peptidase, ATP-dependent, proteolytic subunit homolog (E. coli)	Q16740	GO:0000166;GO:0004252;GO:0005515;GO:0005524;GO:0005739;GO:0005739;GO:0005759;GO:0006508;GO:0008233	-	-	601119	TRUE	FALSE	TRUE	TRUE	FALSE	TRUE	FALSE	TRUE	FALSE	FALSE	FALSE	FALSE	TRUE	TRUE	TRUE	TRUE	TRUE	FALSE	TRUE	FALSE	FALSE	FALSE	FALSE	FALSE	601119
8209	HIGH	TRUE	FALSE	C21orf33	chromosome 21 open reading frame 33	P30042	GO:0005739;GO:0005814	-	-	601659	TRUE	TRUE	TRUE	TRUE	FALSE	TRUE	TRUE	TRUE	FALSE	TRUE	TRUE	FALSE	TRUE	TRUE	TRUE	TRUE	TRUE	TRUE	TRUE	FALSE	FALSE	FALSE	FALSE	FALSE	601659
83447	HIGH	TRUE	TRUE	SLC25A31	solute carrier family 25 (mitochondrial carrier; adenine nucleotide translocator), member 31	Q9H0C2	GO:0005215;GO:0005488;GO:0005739;GO:0005739;GO:0005743;GO:0005929;GO:0016020;GO:0016021;GO:0019861;GO:0055085	-	-	610796	TRUE	TRUE	FALSE	FALSE	FALSE	FALSE	FALSE	FALSE	FALSE	FALSE	FALSE	FALSE	TRUE	FALSE	FALSE	FALSE	FALSE	FALSE	FALSE	FALSE	FALSE	FALSE	FALSE	FALSE	610796
83451	HIGH	TRUE	FALSE	ABHD11	abhydrolase domain containing 11	Q8NFV4	GO:0003674;GO:0005575;GO:0008150;GO:0016787	-	-	-	TRUE	TRUE	FALSE	FALSE	FALSE	FALSE	TRUE	FALSE	FALSE	TRUE	TRUE	FALSE	TRUE	TRUE	TRUE	FALSE	TRUE	TRUE	TRUE	FALSE	FALSE	FALSE	FALSE	FALSE	-
83733	HIGH	TRUE	TRUE	SLC25A18	solute carrier family 25 (mitochondrial carrier), member 18	Q9H1K4	GO:0005488;GO:0005739;GO:0005743;GO:0015293;GO:0016020;GO:0016021;GO:0055085	-	-	609303	TRUE	FALSE	FALSE	FALSE	FALSE	FALSE	FALSE	FALSE	FALSE	FALSE	FALSE	FALSE	FALSE	FALSE	FALSE	TRUE	FALSE	FALSE	FALSE	FALSE	FALSE	FALSE	FALSE	FALSE	609303
83752	HIGH	FALSE	TRUE	LONP2	lon peptidase 2, peroxisomal	Q86WA8	GO:0000166;GO:0004176;GO:0004252;GO:0005524;GO:0005634;GO:0005737;GO:0005777;GO:0005782;GO:0006508;GO:0006625;GO:0008233;GO:0014070;GO:0016485;GO:0017111;GO:0019899	-	-	-	TRUE	FALSE	FALSE	FALSE	FALSE	TRUE	FALSE	FALSE	FALSE	FALSE	FALSE	FALSE	TRUE	FALSE	FALSE	FALSE	TRUE	TRUE	FALSE	FALSE	FALSE	FALSE	FALSE	FALSE	-
83858	HIGH	TRUE	FALSE	ATAD3B	ATPase family, AAA domain containing 3B	Q5T9A4	GO:0000166;GO:0005524;GO:0017111	-	-	612317	FALSE	FALSE	TRUE	FALSE	FALSE	TRUE	TRUE	FALSE	FALSE	TRUE	FALSE	FALSE	TRUE	FALSE	TRUE	TRUE	TRUE	TRUE	FALSE	FALSE	FALSE	FALSE	FALSE	TRUE	-
83884	HIGH	TRUE	TRUE	SLC25A2	solute carrier family 25 (mitochondrial carrier; ornithine transporter) member 2	Q9BXI2	GO:0000064;GO:0000066;GO:0005215;GO:0005488;GO:0005739;GO:0005743;GO:0016020;GO:0016021;GO:0055085	-	-	608157	TRUE	FALSE	FALSE	FALSE	FALSE	FALSE	FALSE	FALSE	FALSE	FALSE	FALSE	FALSE	FALSE	FALSE	FALSE	FALSE	FALSE	FALSE	FALSE	FALSE	FALSE	FALSE	FALSE	FALSE	608157
83943	HIGH	TRUE	TRUE	IMMP2L	IMP2 inner mitochondrial membrane peptidase-like (S. cerevisiae)	Q96T52	GO:0005739;GO:0006508;GO:0006627;GO:0008233;GO:0008236;GO:0016020;GO:0016021;GO:0042720	-	-	605977	TRUE	FALSE	FALSE	FALSE	FALSE	FALSE	FALSE	FALSE	FALSE	FALSE	FALSE	FALSE	FALSE	FALSE	FALSE	FALSE	FALSE	FALSE	FALSE	FALSE	FALSE	FALSE	FALSE	FALSE	605977
8402	HIGH	TRUE	TRUE	SLC25A11	solute carrier family 25 (mitochondrial carrier; oxoglutarate carrier), member 11	Q02978	GO:0005215;GO:0005488;GO:0005739;GO:0005743;GO:0005887;GO:0015367;GO:0016020;GO:0055085	-	-	604165	TRUE	TRUE	TRUE	TRUE	FALSE	TRUE	TRUE	FALSE	TRUE	FALSE	TRUE	FALSE	FALSE	TRUE	TRUE	TRUE	TRUE	FALSE	TRUE	FALSE	FALSE	FALSE	FALSE	FALSE	604165
841	HIGH	TRUE	TRUE	CASP8	caspase 8, apoptosis-related cysteine peptidase	Q14790	GO:0001525;GO:0001841;GO:0004197;GO:0004197;GO:0005634;GO:0005634;GO:0005737;GO:0005737;GO:0005739;GO:0005741;GO:0005829;GO:0005856;GO:0007507;GO:0008233;GO:0008624;GO:0008624;GO:0008633;GO:0030225;GO:0030690;GO:0031264;GO:0034612;GO:0042802;GO:0042981;GO:0043123;GO:0045121;GO:0051291;GO:0051603	01510;04115;04210;04620;05040;05050;	-	114480;114550;211980;601763;607271	TRUE	FALSE	FALSE	FALSE	FALSE	FALSE	FALSE	FALSE	FALSE	FALSE	FALSE	FALSE	FALSE	FALSE	FALSE	FALSE	FALSE	FALSE	FALSE	FALSE	FALSE	FALSE	FALSE	FALSE	601763
84105	HIGH	TRUE	FALSE	PCBD2	pterin-4 alpha-carbinolamine dehydratase/dimerization cofactor of hepatocyte nuclear factor 1 alpha (TCF1) 2	Q9H0N5	GO:0004505;GO:0005515;GO:0005575;GO:0005634;GO:0006729;GO:0008124;GO:0016829;GO:0045893;GO:0051289;GO:0051291	-	-	609836	TRUE	FALSE	FALSE	FALSE	FALSE	FALSE	FALSE	TRUE	FALSE	FALSE	FALSE	FALSE	FALSE	FALSE	TRUE	TRUE	FALSE	FALSE	FALSE	FALSE	FALSE	FALSE	FALSE	FALSE	609836
84134	HIGH	TRUE	TRUE	TOMM40L	translocase of outer mitochondrial membrane 40 homolog (yeast)-like	Q969M1	GO:0005739;GO:0005741;GO:0006820;GO:0008308;GO:0015031;GO:0016020;GO:0043234;GO:0046930;GO:0055085	-	-	-	TRUE	FALSE	FALSE	FALSE	FALSE	FALSE	FALSE	FALSE	FALSE	FALSE	FALSE	FALSE	FALSE	TRUE	FALSE	TRUE	TRUE	FALSE	FALSE	FALSE	FALSE	FALSE	FALSE	FALSE	-
84266	HIGH	TRUE	FALSE	ALKBH7	alkB, alkylation repair homolog 7 (E. coli)	Q9BT30	-	-	-	-	TRUE	FALSE	FALSE	FALSE	FALSE	FALSE	FALSE	FALSE	FALSE	FALSE	FALSE	FALSE	FALSE	TRUE	TRUE	TRUE	TRUE	FALSE	FALSE	FALSE	FALSE	FALSE	FALSE	FALSE	613305
84269	HIGH	FALSE	FALSE	CHCHD5	coiled-coil-helix-coiled-coil-helix domain containing 5	Q9BSY4	-	-	-	-	TRUE	FALSE	FALSE	FALSE	FALSE	FALSE	FALSE	FALSE	FALSE	FALSE	FALSE	FALSE	FALSE	FALSE	FALSE	FALSE	FALSE	FALSE	FALSE	FALSE	FALSE	FALSE	FALSE	FALSE	-
84274	HIGH	TRUE	TRUE	COQ5	coenzyme Q5 homolog, methyltransferase (S. cerevisiae)	Q5HYK3	GO:0005739;GO:0006744;GO:0008168;GO:0016740	00130;	-	-	TRUE	TRUE	FALSE	FALSE	FALSE	FALSE	TRUE	FALSE	FALSE	FALSE	TRUE	FALSE	FALSE	TRUE	TRUE	TRUE	TRUE	TRUE	FALSE	FALSE	FALSE	FALSE	FALSE	FALSE	-
84275	HIGH	TRUE	TRUE	SLC25A33	solute carrier family 25, member 33	Q9BSK2	GO:0005488;GO:0005739;GO:0005743;GO:0016020;GO:0016021;GO:0055085	-	-	610816	TRUE	FALSE	FALSE	FALSE	FALSE	FALSE	FALSE	FALSE	FALSE	FALSE	FALSE	FALSE	FALSE	FALSE	FALSE	FALSE	FALSE	FALSE	FALSE	FALSE	FALSE	FALSE	FALSE	FALSE	610816
84277	HIGH	TRUE	FALSE	DNAJC30	DnaJ (Hsp40) homolog, subfamily C, member 30	Q96LL9	GO:0006457;GO:0031072;GO:0051082	-	-	-	TRUE	FALSE	FALSE	FALSE	FALSE	FALSE	FALSE	FALSE	FALSE	FALSE	FALSE	FALSE	FALSE	TRUE	FALSE	FALSE	FALSE	FALSE	FALSE	FALSE	FALSE	FALSE	FALSE	TRUE	-
84311	HIGH	TRUE	TRUE	MRPL45	mitochondrial ribosomal protein L45	Q9BRJ2	GO:0003735;GO:0005739;GO:0005744;GO:0005840;GO:0006412;GO:0006886;GO:0015450	-	320;324	611850	TRUE	FALSE	TRUE	FALSE	FALSE	FALSE	TRUE	FALSE	FALSE	FALSE	FALSE	FALSE	FALSE	TRUE	TRUE	TRUE	TRUE	FALSE	TRUE	FALSE	FALSE	FALSE	FALSE	FALSE	611850
84331	HIGH	FALSE	FALSE	FAM195A	family with sequence similarity 195, member A	Q9BUT9	GO:0005515	-	-	-	TRUE	FALSE	FALSE	FALSE	FALSE	FALSE	FALSE	FALSE	FALSE	FALSE	FALSE	FALSE	FALSE	FALSE	FALSE	FALSE	FALSE	FALSE	FALSE	FALSE	FALSE	FALSE	FALSE	FALSE	-
84340	HIGH	TRUE	TRUE	GFM2	G elongation factor, mitochondrial 2	Q969S9	GO:0000166;GO:0003746;GO:0003924;GO:0005525;GO:0005739;GO:0032790;GO:0070125	-	-	606544	TRUE	FALSE	FALSE	FALSE	FALSE	FALSE	FALSE	FALSE	FALSE	FALSE	FALSE	FALSE	FALSE	FALSE	TRUE	TRUE	TRUE	FALSE	TRUE	FALSE	FALSE	FALSE	FALSE	FALSE	606544
844	HIGH	FALSE	TRUE	CASQ1	calsequestrin 1 (fast-twitch, skeletal muscle)	P31415	GO:0005509;GO:0005739;GO:0005759;GO:0005790;GO:0033018	-	-	114250	TRUE	FALSE	FALSE	FALSE	FALSE	TRUE	FALSE	FALSE	FALSE	FALSE	TRUE	FALSE	FALSE	TRUE	FALSE	FALSE	FALSE	FALSE	FALSE	FALSE	FALSE	FALSE	FALSE	FALSE	114250
84545	HIGH	TRUE	TRUE	MRPL43	mitochondrial ribosomal protein L43	Q8N983	GO:0003735;GO:0005515;GO:0005739;GO:0005761;GO:0005840;GO:0006412;GO:0045182	-	320;324	611848	TRUE	TRUE	TRUE	FALSE	FALSE	FALSE	FALSE	TRUE	FALSE	FALSE	FALSE	FALSE	TRUE	TRUE	TRUE	TRUE	TRUE	FALSE	TRUE	FALSE	FALSE	FALSE	FALSE	FALSE	611848
84681	HIGH	TRUE	TRUE	HINT2	histidine triad nucleotide binding protein 2	Q9BX68	GO:0005576;GO:0005739;GO:0016787	-	-	609997	TRUE	TRUE	TRUE	FALSE	FALSE	TRUE	FALSE	TRUE	FALSE	FALSE	FALSE	FALSE	TRUE	TRUE	TRUE	TRUE	TRUE	TRUE	TRUE	FALSE	FALSE	FALSE	FALSE	TRUE	609997
84693	HIGH	TRUE	TRUE	MCEE	methylmalonyl CoA epimerase	Q96PE7	GO:0004493;GO:0005739;GO:0016853;GO:0046491	00280;00640;	-	251120;608419	TRUE	TRUE	TRUE	FALSE	FALSE	TRUE	FALSE	TRUE	FALSE	TRUE	TRUE	FALSE	FALSE	TRUE	TRUE	TRUE	TRUE	TRUE	TRUE	FALSE	FALSE	FALSE	FALSE	FALSE	608419
847	HIGH	FALSE	TRUE	CAT	catalase	P04040	GO:0000302;GO:0004046;GO:0004096;GO:0005739;GO:0005758;GO:0005764;GO:0005777;GO:0005778;GO:0005783;GO:0005794;GO:0005829;GO:0005886;GO:0006641;GO:0008203;GO:0009060;GO:0009650;GO:0014068;GO:0020027;GO:0020037;GO:0032088;GO:0042744;GO:0042803;GO:0043066;GO:0046872;GO:0050661;GO:0051092;GO:0051262;GO:0051781;GO:0055114	00380;00680;05030;	-	115500	TRUE	FALSE	FALSE	FALSE	FALSE	FALSE	FALSE	TRUE	FALSE	TRUE	TRUE	TRUE	TRUE	TRUE	TRUE	TRUE	TRUE	TRUE	TRUE	FALSE	FALSE	FALSE	FALSE	FALSE	115500
84701	HIGH	TRUE	TRUE	COX4I2	cytochrome c oxidase subunit IV isoform 2 (lung)	Q96KJ9	GO:0004129;GO:0005739;GO:0005743;GO:0005751;GO:0006091;GO:0016020;GO:0045333;GO:0055114	00190;	-	607976;612714	TRUE	FALSE	FALSE	FALSE	FALSE	TRUE	FALSE	FALSE	FALSE	FALSE	FALSE	FALSE	FALSE	FALSE	FALSE	FALSE	FALSE	FALSE	FALSE	FALSE	FALSE	FALSE	FALSE	FALSE	607976
84705	HIGH	TRUE	TRUE	GTPBP3	GTP binding protein 3 (mitochondrial)	Q969Y2	GO:0000166;GO:0003924;GO:0005525;GO:0005622;GO:0005739;GO:0006400	-	-	608536	TRUE	FALSE	FALSE	FALSE	FALSE	FALSE	FALSE	FALSE	FALSE	FALSE	FALSE	FALSE	FALSE	FALSE	FALSE	FALSE	FALSE	FALSE	TRUE	FALSE	FALSE	FALSE	FALSE	FALSE	608536
84706	HIGH	TRUE	FALSE	GPT2	glutamic pyruvate transaminase (alanine aminotransferase) 2	Q8TD30	GO:0004021;GO:0008483;GO:0009058;GO:0030170	00251;00252;00710;	-	138210	TRUE	FALSE	FALSE	FALSE	FALSE	FALSE	FALSE	FALSE	FALSE	FALSE	FALSE	FALSE	FALSE	FALSE	FALSE	TRUE	FALSE	FALSE	FALSE	FALSE	FALSE	FALSE	FALSE	FALSE	138210
84766	HIGH	FALSE	FALSE	EFCAB4B	EF-hand calcium binding domain 4B	Q9BSW2	GO:0005509	-	-	-	TRUE	FALSE	FALSE	FALSE	FALSE	FALSE	FALSE	FALSE	FALSE	FALSE	FALSE	FALSE	FALSE	FALSE	FALSE	FALSE	FALSE	FALSE	FALSE	FALSE	FALSE	FALSE	FALSE	FALSE	614178
84769	HIGH	TRUE	FALSE	MPV17L2	MPV17 mitochondrial membrane protein-like 2	Q567V2	GO:0016020;GO:0016021	-	-	-	TRUE	FALSE	FALSE	FALSE	FALSE	FALSE	FALSE	FALSE	FALSE	FALSE	FALSE	FALSE	FALSE	FALSE	FALSE	FALSE	FALSE	FALSE	TRUE	FALSE	FALSE	FALSE	FALSE	TRUE	-
84775	HIGH	FALSE	FALSE	ZNF607	zinc finger protein 607	Q96SK3	GO:0003677;GO:0005622;GO:0005634;GO:0006355;GO:0008270;GO:0046872	-	-	-	TRUE	FALSE	FALSE	FALSE	FALSE	FALSE	FALSE	FALSE	FALSE	FALSE	FALSE	FALSE	FALSE	FALSE	FALSE	FALSE	FALSE	FALSE	FALSE	FALSE	FALSE	FALSE	FALSE	FALSE	-
84816	HIGH	TRUE	TRUE	RTN4IP1	reticulon 4 interacting protein 1	Q8WWV3	GO:0005488;GO:0005739;GO:0008270;GO:0016491;GO:0055114	-	-	610502	TRUE	FALSE	FALSE	FALSE	FALSE	TRUE	TRUE	TRUE	FALSE	FALSE	TRUE	FALSE	FALSE	TRUE	TRUE	TRUE	TRUE	TRUE	FALSE	FALSE	FALSE	FALSE	FALSE	FALSE	610502
84833	HIGH	TRUE	TRUE	USMG5	up-regulated during skeletal muscle growth 5 homolog (mouse)	Q96IX5	GO:0005739;GO:0005743;GO:0016020;GO:0016021	-	-	-	TRUE	TRUE	FALSE	FALSE	FALSE	FALSE	TRUE	FALSE	FALSE	FALSE	TRUE	FALSE	TRUE	TRUE	FALSE	TRUE	TRUE	TRUE	FALSE	FALSE	FALSE	FALSE	FALSE	TRUE	-
84842	HIGH	FALSE	FALSE	HPDL	4-hydroxyphenylpyruvate dioxygenase-like	Q96IR7	GO:0003868;GO:0009072	-	-	-	TRUE	FALSE	FALSE	FALSE	FALSE	FALSE	FALSE	FALSE	FALSE	FALSE	FALSE	FALSE	FALSE	FALSE	FALSE	FALSE	FALSE	FALSE	FALSE	FALSE	FALSE	FALSE	FALSE	FALSE	-
84869	HIGH	TRUE	FALSE	CBR4	carbonyl reductase 4	Q8N4T8	GO:0005488;GO:0005737;GO:0005759;GO:0005759;GO:0008753;GO:0008753;GO:0016491;GO:0048038;GO:0048038;GO:0051289;GO:0055114;GO:0070402;GO:0070402	-	-	-	TRUE	FALSE	FALSE	FALSE	FALSE	FALSE	FALSE	FALSE	FALSE	FALSE	FALSE	FALSE	FALSE	TRUE	TRUE	FALSE	TRUE	FALSE	TRUE	FALSE	FALSE	FALSE	FALSE	FALSE	-
84881	HIGH	TRUE	FALSE	RPUSD4	RNA pseudouridylate synthase domain containing 4	Q96CM3	GO:0001522;GO:0003723;GO:0005515;GO:0009982	-	-	-	TRUE	FALSE	FALSE	FALSE	FALSE	FALSE	FALSE	FALSE	FALSE	FALSE	FALSE	FALSE	FALSE	FALSE	FALSE	FALSE	FALSE	FALSE	FALSE	FALSE	FALSE	FALSE	FALSE	TRUE	-
84883	HIGH	TRUE	TRUE	AIFM2	apoptosis-inducing factor, mitochondrion-associated, 2	Q9BRQ8	GO:0003677;GO:0004174;GO:0004174;GO:0005737;GO:0005739;GO:0005741;GO:0005829;GO:0006917;GO:0008637;GO:0016020;GO:0016021;GO:0016491;GO:0030261;GO:0050660;GO:0055114	-	-	605159	TRUE	FALSE	FALSE	FALSE	FALSE	FALSE	FALSE	FALSE	FALSE	FALSE	FALSE	FALSE	FALSE	FALSE	FALSE	FALSE	FALSE	FALSE	FALSE	FALSE	FALSE	FALSE	FALSE	FALSE	605159
84889	HIGH	FALSE	FALSE	SLC7A3	solute carrier family 7 (cationic amino acid transporter, y+ system), member 3	Q8WY07	GO:0000064;GO:0005886;GO:0005886;GO:0015171;GO:0015171;GO:0015181;GO:0015189;GO:0015326;GO:0015809;GO:0015819;GO:0015822;GO:0016021;GO:0032006	-	-	300443	TRUE	FALSE	FALSE	FALSE	FALSE	FALSE	FALSE	FALSE	FALSE	FALSE	FALSE	FALSE	FALSE	FALSE	FALSE	FALSE	FALSE	FALSE	FALSE	FALSE	FALSE	FALSE	FALSE	FALSE	300443
84896	HIGH	TRUE	FALSE	ATAD1	ATPase family, AAA domain containing 1	Q8NBU5	GO:0000166;GO:0005524;GO:0017111	-	-	-	TRUE	FALSE	FALSE	FALSE	FALSE	FALSE	FALSE	TRUE	FALSE	FALSE	TRUE	FALSE	TRUE	FALSE	TRUE	TRUE	TRUE	FALSE	TRUE	FALSE	FALSE	FALSE	FALSE	FALSE	614452
84908	HIGH	TRUE	TRUE	FAM136A	family with sequence similarity 136, member A	Q96C01	GO:0005515;GO:0005737;GO:0005739	-	-	-	FALSE	FALSE	FALSE	FALSE	FALSE	TRUE	TRUE	FALSE	FALSE	FALSE	TRUE	FALSE	FALSE	TRUE	TRUE	FALSE	FALSE	TRUE	FALSE	FALSE	FALSE	FALSE	FALSE	TRUE	-
85007	HIGH	TRUE	TRUE	AGXT2L2	alanine-glyoxylate aminotransferase 2-like 2	Q8IUZ5	GO:0005739;GO:0008483;GO:0016740;GO:0030170	-	-	-	TRUE	FALSE	FALSE	FALSE	FALSE	FALSE	FALSE	FALSE	FALSE	FALSE	FALSE	FALSE	FALSE	FALSE	FALSE	FALSE	FALSE	FALSE	FALSE	FALSE	FALSE	FALSE	FALSE	FALSE	614683
85014	HIGH	FALSE	FALSE	TMEM141	transmembrane protein 141	Q96I45	GO:0016020;GO:0016021	-	-	-	TRUE	FALSE	FALSE	FALSE	FALSE	FALSE	FALSE	FALSE	FALSE	FALSE	FALSE	FALSE	TRUE	FALSE	FALSE	FALSE	FALSE	FALSE	FALSE	FALSE	FALSE	FALSE	FALSE	FALSE	-
8508	HIGH	TRUE	FALSE	NIPSNAP1	nipsnap homolog 1 (C. elegans)	Q9BPW8	GO:0005739;GO:0005743	-	-	603249	TRUE	FALSE	TRUE	TRUE	FALSE	TRUE	FALSE	TRUE	FALSE	TRUE	TRUE	TRUE	TRUE	FALSE	FALSE	TRUE	FALSE	FALSE	FALSE	FALSE	FALSE	FALSE	FALSE	FALSE	603249
85476	HIGH	TRUE	TRUE	GFM1	G elongation factor, mitochondrial 1	Q96RP9	GO:0000166;GO:0003746;GO:0003924;GO:0005525;GO:0005622;GO:0005739;GO:0070125	-	-	606639;609060	TRUE	FALSE	TRUE	FALSE	FALSE	FALSE	TRUE	TRUE	FALSE	FALSE	TRUE	FALSE	TRUE	TRUE	TRUE	TRUE	TRUE	FALSE	TRUE	FALSE	FALSE	FALSE	FALSE	FALSE	606639
8564	HIGH	FALSE	TRUE	KMO	kynurenine 3-monooxygenase (kynurenine 3-hydroxylase)	O15229	GO:0004497;GO:0004502;GO:0004502;GO:0005739;GO:0005741;GO:0005743;GO:0005829;GO:0009055;GO:0009651;GO:0016020;GO:0016021;GO:0016174;GO:0019363;GO:0019441;GO:0019674;GO:0019674;GO:0050660;GO:0055114;GO:0070189	00380;	-	603538	FALSE	FALSE	FALSE	FALSE	FALSE	TRUE	FALSE	FALSE	TRUE	FALSE	FALSE	FALSE	FALSE	FALSE	FALSE	FALSE	FALSE	FALSE	FALSE	FALSE	FALSE	FALSE	FALSE	FALSE	603538
85865	HIGH	FALSE	FALSE	GTPBP10	GTP-binding protein 10 (putative)	A4D1E9	GO:0000166;GO:0005525;GO:0005622;GO:0005634;GO:0005730;GO:0042254	-	-	610920	TRUE	FALSE	FALSE	FALSE	FALSE	FALSE	FALSE	FALSE	FALSE	FALSE	FALSE	FALSE	FALSE	FALSE	FALSE	FALSE	FALSE	FALSE	FALSE	FALSE	FALSE	FALSE	FALSE	FALSE	610920
8604	HIGH	TRUE	TRUE	SLC25A12	solute carrier family 25 (mitochondrial carrier, Aralar), member 12	O75746	GO:0005215;GO:0005313;GO:0005509;GO:0005515;GO:0005739;GO:0005743;GO:0015183;GO:0015810;GO:0015813;GO:0016020;GO:0016021;GO:0043490;GO:0051592;GO:0055085	-	-	603667;612949	TRUE	TRUE	TRUE	FALSE	FALSE	FALSE	TRUE	TRUE	TRUE	TRUE	TRUE	TRUE	TRUE	TRUE	TRUE	TRUE	TRUE	FALSE	TRUE	FALSE	FALSE	FALSE	FALSE	FALSE	603667
8623	HIGH	FALSE	FALSE	ASMTL	acetylserotonin O-methyltransferase-like	O95671	GO:0005575;GO:0005737;GO:0017096;GO:0030187	-	-	300162;400011	TRUE	FALSE	FALSE	FALSE	FALSE	FALSE	FALSE	FALSE	FALSE	FALSE	FALSE	FALSE	FALSE	FALSE	FALSE	FALSE	FALSE	FALSE	FALSE	FALSE	FALSE	FALSE	FALSE	FALSE	300162
8659	HIGH	TRUE	TRUE	ALDH4A1	aldehyde dehydrogenase 4 family, member A1	P30038	GO:0003842;GO:0004029;GO:0005739;GO:0005759;GO:0006561;GO:0006562;GO:0009055;GO:0016491;GO:0055114	00251;00330;	-	239510;606811	TRUE	TRUE	TRUE	FALSE	FALSE	TRUE	FALSE	TRUE	FALSE	FALSE	FALSE	FALSE	TRUE	TRUE	TRUE	TRUE	TRUE	FALSE	TRUE	FALSE	FALSE	FALSE	FALSE	FALSE	606811
87178	HIGH	TRUE	TRUE	PNPT1	polyribonucleotide nucleotidyltransferase 1	Q8TCS8	GO:0000175;GO:0003723;GO:0004654;GO:0005739;GO:0005758;GO:0006396;GO:0006402;GO:0016740	00230;00240;	-	610316	TRUE	TRUE	TRUE	TRUE	FALSE	FALSE	FALSE	FALSE	FALSE	FALSE	FALSE	FALSE	TRUE	FALSE	TRUE	TRUE	TRUE	FALSE	TRUE	FALSE	FALSE	FALSE	FALSE	FALSE	610316
8760	HIGH	FALSE	TRUE	CDS2	CDP-diacylglycerol synthase (phosphatidate cytidylyltransferase) 2	O95674	GO:0004605;GO:0005739;GO:0005743;GO:0005783;GO:0008654;GO:0016020;GO:0016021;GO:0016779	00564;04070;	-	603549	TRUE	FALSE	FALSE	FALSE	FALSE	FALSE	FALSE	FALSE	FALSE	FALSE	FALSE	FALSE	TRUE	FALSE	FALSE	TRUE	FALSE	FALSE	TRUE	FALSE	FALSE	FALSE	FALSE	FALSE	603549
8801	HIGH	TRUE	TRUE	SUCLG2	succinate-CoA ligase, GDP-forming, beta subunit	Q96I99	GO:0000166;GO:0004776;GO:0005524;GO:0005525;GO:0005739;GO:0005759;GO:0006099;GO:0006104;GO:0008152;GO:0016874	00020;00640;	393	603922	TRUE	TRUE	FALSE	TRUE	FALSE	TRUE	TRUE	TRUE	FALSE	FALSE	FALSE	FALSE	TRUE	TRUE	TRUE	TRUE	TRUE	FALSE	TRUE	FALSE	FALSE	FALSE	FALSE	FALSE	603922
8802	HIGH	TRUE	TRUE	SUCLG1	succinate-CoA ligase, alpha subunit	P53597	GO:0000166;GO:0003878;GO:0004775;GO:0004776;GO:0005525;GO:0005739;GO:0005743;GO:0005759;GO:0006099;GO:0006104;GO:0006105;GO:0008152;GO:0016874;GO:0019003;GO:0045244;GO:0046982	00020;00640;	393;394	245400;611224	TRUE	TRUE	TRUE	FALSE	FALSE	TRUE	TRUE	TRUE	FALSE	FALSE	FALSE	FALSE	FALSE	FALSE	TRUE	TRUE	TRUE	FALSE	TRUE	FALSE	FALSE	FALSE	FALSE	FALSE	611224
8803	HIGH	TRUE	TRUE	SUCLA2	succinate-CoA ligase, ADP-forming, beta subunit	Q9P2R7	GO:0000166;GO:0004775;GO:0005515;GO:0005524;GO:0005739;GO:0006099;GO:0006781;GO:0008152;GO:0016874	00020;00640;00720;	394	251880;603921;609560;612073	TRUE	TRUE	TRUE	TRUE	FALSE	TRUE	TRUE	TRUE	FALSE	TRUE	TRUE	FALSE	TRUE	TRUE	TRUE	TRUE	TRUE	FALSE	TRUE	FALSE	FALSE	FALSE	FALSE	FALSE	603921
883	HIGH	FALSE	FALSE	CCBL1	cysteine conjugate-beta lyase, cytoplasmic	Q16773	GO:0005737;GO:0005829;GO:0006575;GO:0009058;GO:0016212;GO:0016829;GO:0016847;GO:0030170;GO:0047316;GO:0047804	-	-	600547	TRUE	FALSE	FALSE	FALSE	FALSE	FALSE	FALSE	FALSE	FALSE	FALSE	TRUE	FALSE	FALSE	FALSE	FALSE	FALSE	FALSE	TRUE	FALSE	FALSE	FALSE	FALSE	FALSE	FALSE	600547
8833	HIGH	FALSE	FALSE	GMPS	guanine monphosphate synthetase	P49915	GO:0000166;GO:0003921;GO:0003922;GO:0005524;GO:0005737;GO:0005829;GO:0006164;GO:0006177;GO:0006541;GO:0009058;GO:0009113;GO:0016874;GO:0019899	00230;00251;00983;	-	600358;601626	TRUE	FALSE	FALSE	FALSE	FALSE	FALSE	FALSE	FALSE	FALSE	FALSE	FALSE	FALSE	FALSE	FALSE	TRUE	FALSE	FALSE	FALSE	FALSE	FALSE	FALSE	FALSE	FALSE	FALSE	600358
8936	HIGH	FALSE	TRUE	WASF1	WAS protein family, member 1	Q92558	GO:0003779;GO:0005515;GO:0005737;GO:0005739;GO:0005739;GO:0005741;GO:0006461;GO:0006928;GO:0015629;GO:0030027;GO:0030041	04520;04810;	-	605035	FALSE	FALSE	FALSE	FALSE	FALSE	FALSE	FALSE	TRUE	FALSE	FALSE	FALSE	FALSE	FALSE	FALSE	FALSE	TRUE	FALSE	FALSE	FALSE	FALSE	FALSE	FALSE	FALSE	FALSE	605035
89874	HIGH	TRUE	TRUE	SLC25A21	solute carrier family 25 (mitochondrial oxodicarboxylate carrier), member 21	Q9BQT8	GO:0005488;GO:0005739;GO:0005743;GO:0005743;GO:0015139;GO:0016020;GO:0016021;GO:0055085	-	-	607571	TRUE	FALSE	FALSE	FALSE	FALSE	FALSE	FALSE	FALSE	FALSE	FALSE	FALSE	FALSE	FALSE	FALSE	FALSE	FALSE	FALSE	FALSE	FALSE	FALSE	FALSE	FALSE	FALSE	FALSE	607571
89941	HIGH	TRUE	TRUE	RHOT2	ras homolog gene family, member T2	Q8IXI1	GO:0000166;GO:0005509;GO:0005515;GO:0005525;GO:0005622;GO:0005739;GO:0005741;GO:0006915;GO:0007264;GO:0016020;GO:0016021;GO:0016787;GO:0019725;GO:0031307;GO:0047497	-	-	-	FALSE	FALSE	FALSE	FALSE	FALSE	FALSE	FALSE	FALSE	FALSE	FALSE	FALSE	FALSE	TRUE	FALSE	TRUE	TRUE	TRUE	FALSE	TRUE	FALSE	FALSE	FALSE	FALSE	FALSE	-
9016	HIGH	TRUE	TRUE	SLC25A14	solute carrier family 25 (mitochondrial carrier, brain), member 14	O95258	GO:0005488;GO:0005739;GO:0005743;GO:0005887;GO:0006839;GO:0009060;GO:0016020;GO:0055085	-	-	300242	TRUE	FALSE	FALSE	FALSE	FALSE	TRUE	FALSE	FALSE	FALSE	FALSE	FALSE	FALSE	FALSE	FALSE	FALSE	FALSE	FALSE	FALSE	FALSE	FALSE	FALSE	FALSE	FALSE	FALSE	300242
9054	HIGH	TRUE	TRUE	NFS1	NFS1 nitrogen fixation 1 homolog (S. cerevisiae)	Q9Y697	GO:0005515;GO:0005634;GO:0005737;GO:0005739;GO:0005759;GO:0005829;GO:0006461;GO:0006534;GO:0006777;GO:0008152;GO:0016740;GO:0018283;GO:0030170;GO:0031071;GO:0042803	00730;	-	603485	TRUE	FALSE	FALSE	FALSE	FALSE	TRUE	FALSE	TRUE	FALSE	FALSE	TRUE	FALSE	FALSE	TRUE	TRUE	TRUE	TRUE	TRUE	TRUE	FALSE	FALSE	FALSE	FALSE	FALSE	603485
9058	HIGH	FALSE	FALSE	SLC13A2	solute carrier family 13 (sodium-dependent dicarboxylate transporter), member 2	Q13183	GO:0005215;GO:0005624;GO:0005887;GO:0006811;GO:0006814;GO:0015293;GO:0015361;GO:0016020;GO:0031402;GO:0055085	-	-	604148	TRUE	FALSE	FALSE	FALSE	FALSE	FALSE	FALSE	FALSE	FALSE	FALSE	FALSE	FALSE	FALSE	FALSE	FALSE	FALSE	FALSE	FALSE	FALSE	FALSE	FALSE	FALSE	FALSE	FALSE	604148
90624	HIGH	TRUE	FALSE	LYRM7	Lyrm7 homolog (mouse)	Q5U5X0	-	-	-	-	TRUE	FALSE	FALSE	FALSE	FALSE	FALSE	FALSE	FALSE	FALSE	FALSE	FALSE	FALSE	FALSE	TRUE	TRUE	TRUE	FALSE	FALSE	TRUE	FALSE	FALSE	FALSE	FALSE	FALSE	-
90701	HIGH	FALSE	FALSE	SEC11C	SEC11 homolog C (S. cerevisiae)	Q9BY50	GO:0005783;GO:0005789;GO:0005792;GO:0006465;GO:0006508;GO:0008233;GO:0008236;GO:0016020;GO:0016021	03060;	-	-	TRUE	FALSE	FALSE	FALSE	FALSE	FALSE	FALSE	FALSE	FALSE	FALSE	FALSE	FALSE	FALSE	FALSE	FALSE	FALSE	FALSE	FALSE	TRUE	FALSE	FALSE	FALSE	FALSE	FALSE	-
908	HIGH	FALSE	FALSE	CCT6A	chaperonin containing TCP1, subunit 6A (zeta 1)	P40227	GO:0000166;GO:0005524;GO:0005737;GO:0005829;GO:0005832;GO:0006457;GO:0051082	-	-	104613	TRUE	FALSE	FALSE	FALSE	FALSE	FALSE	FALSE	TRUE	FALSE	TRUE	FALSE	FALSE	TRUE	FALSE	TRUE	TRUE	FALSE	FALSE	TRUE	FALSE	FALSE	FALSE	FALSE	FALSE	104613
9093	HIGH	TRUE	TRUE	DNAJA3	DnaJ (Hsp40) homolog, subfamily A, member 3	Q96EY1	GO:0005083;GO:0005634;GO:0005739;GO:0005759;GO:0005829;GO:0005884;GO:0006264;GO:0006457;GO:0006915;GO:0006924;GO:0007005;GO:0007264;GO:0007569;GO:0008219;GO:0008270;GO:0008285;GO:0009790;GO:0031072;GO:0033077;GO:0042102;GO:0046872;GO:0051082	-	-	608382	TRUE	FALSE	FALSE	FALSE	FALSE	TRUE	FALSE	TRUE	FALSE	FALSE	TRUE	FALSE	TRUE	TRUE	TRUE	TRUE	TRUE	TRUE	TRUE	FALSE	FALSE	FALSE	FALSE	FALSE	608382
90956	HIGH	TRUE	FALSE	ADCK2	aarF domain containing kinase 2	Q7Z695	GO:0000166;GO:0004674;GO:0005524;GO:0016020;GO:0016021;GO:0016301;GO:0016740	-	-	-	TRUE	FALSE	FALSE	FALSE	FALSE	FALSE	FALSE	FALSE	FALSE	FALSE	FALSE	FALSE	FALSE	FALSE	FALSE	FALSE	FALSE	FALSE	FALSE	FALSE	FALSE	FALSE	FALSE	TRUE	-
91137	HIGH	TRUE	TRUE	SLC25A46	solute carrier family 25, member 46	Q96AG3	GO:0005488;GO:0005575;GO:0005739;GO:0005743;GO:0008150;GO:0016020;GO:0016021;GO:0055085	-	-	610826	TRUE	FALSE	FALSE	FALSE	FALSE	FALSE	TRUE	FALSE	FALSE	FALSE	FALSE	FALSE	TRUE	FALSE	TRUE	FALSE	TRUE	FALSE	FALSE	FALSE	FALSE	FALSE	FALSE	FALSE	610826
9131	HIGH	TRUE	TRUE	AIFM1	apoptosis-inducing factor, mitochondrion-associated, 1	O95831	GO:0003677;GO:0005515;GO:0005625;GO:0005634;GO:0005737;GO:0005739;GO:0005758;GO:0005792;GO:0006309;GO:0008630;GO:0009055;GO:0016491;GO:0030263;GO:0045454;GO:0050660;GO:0051402;GO:0055114	04210;	-	300169	TRUE	TRUE	TRUE	TRUE	FALSE	TRUE	FALSE	TRUE	FALSE	TRUE	TRUE	TRUE	TRUE	TRUE	TRUE	TRUE	TRUE	TRUE	TRUE	FALSE	FALSE	FALSE	FALSE	FALSE	300169
91574	HIGH	FALSE	FALSE	C12orf65	chromosome 12 open reading frame 65	Q9H3J6	GO:0003747;GO:0006415	-	-	-	TRUE	FALSE	FALSE	FALSE	FALSE	FALSE	FALSE	FALSE	FALSE	FALSE	FALSE	FALSE	FALSE	FALSE	FALSE	FALSE	FALSE	FALSE	FALSE	FALSE	FALSE	FALSE	FALSE	FALSE	613541
9158	HIGH	FALSE	TRUE	FIBP	fibroblast growth factor (acidic) intracellular binding protein	O43427	GO:0005515;GO:0005624;GO:0005634;GO:0005739;GO:0008543;GO:0016020;GO:0017134;GO:0019898	-	-	608296	TRUE	FALSE	FALSE	FALSE	FALSE	TRUE	FALSE	FALSE	FALSE	FALSE	FALSE	FALSE	TRUE	FALSE	FALSE	FALSE	FALSE	FALSE	FALSE	FALSE	FALSE	FALSE	FALSE	FALSE	-
91647	HIGH	TRUE	TRUE	ATPAF2	ATP synthase mitochondrial F1 complex assembly factor 2	Q8N5M1	GO:0005515;GO:0005739;GO:0016607;GO:0043461	-	-	604273;608918	TRUE	FALSE	FALSE	FALSE	FALSE	FALSE	TRUE	FALSE	FALSE	FALSE	TRUE	FALSE	TRUE	TRUE	TRUE	TRUE	TRUE	FALSE	TRUE	FALSE	FALSE	FALSE	FALSE	FALSE	608918
9167	HIGH	TRUE	TRUE	COX7A2L	cytochrome c oxidase subunit VIIa polypeptide 2 like	O14548	GO:0004129;GO:0005739;GO:0005746;GO:0009055;GO:0016020	-	-	605771	TRUE	TRUE	FALSE	FALSE	FALSE	TRUE	FALSE	FALSE	FALSE	FALSE	TRUE	FALSE	TRUE	TRUE	TRUE	TRUE	TRUE	TRUE	FALSE	FALSE	FALSE	FALSE	FALSE	FALSE	605771
91689	HIGH	TRUE	TRUE	C22orf32	chromosome 22 open reading frame 32	Q9H4I9	GO:0005739;GO:0016020;GO:0016021	-	-	-	TRUE	FALSE	FALSE	FALSE	FALSE	FALSE	FALSE	FALSE	FALSE	FALSE	FALSE	FALSE	FALSE	TRUE	FALSE	FALSE	FALSE	TRUE	FALSE	FALSE	FALSE	FALSE	FALSE	TRUE	-
91942	HIGH	TRUE	TRUE	NDUFAF2	NADH dehydrogenase (ubiquinone) 1 alpha subcomplex, assembly factor 2	Q8N183	GO:0005739;GO:0008137;GO:0009055;GO:0016020	-	-	252010;609653	TRUE	FALSE	FALSE	TRUE	FALSE	FALSE	FALSE	FALSE	FALSE	FALSE	FALSE	FALSE	TRUE	TRUE	TRUE	TRUE	TRUE	FALSE	TRUE	FALSE	FALSE	FALSE	FALSE	FALSE	609653
92014	HIGH	TRUE	TRUE	MCART1	mitochondrial carrier triple repeat 1	Q9H1U9	GO:0005488;GO:0005739;GO:0005743;GO:0016020;GO:0016021;GO:0055085	-	-	-	TRUE	FALSE	FALSE	FALSE	FALSE	FALSE	FALSE	FALSE	FALSE	FALSE	FALSE	FALSE	FALSE	FALSE	FALSE	TRUE	TRUE	TRUE	FALSE	FALSE	FALSE	FALSE	FALSE	TRUE	-
92106	HIGH	TRUE	FALSE	OXNAD1	oxidoreductase NAD-binding domain containing 1	Q96HP4	GO:0016491;GO:0055114	-	-	-	TRUE	FALSE	FALSE	FALSE	FALSE	FALSE	FALSE	FALSE	FALSE	FALSE	FALSE	FALSE	FALSE	FALSE	TRUE	FALSE	TRUE	FALSE	FALSE	FALSE	FALSE	FALSE	FALSE	TRUE	-
92170	HIGH	TRUE	TRUE	MTG1	mitochondrial GTPase 1 homolog (S. cerevisiae)	Q9BT17	GO:0000166;GO:0005525;GO:0005622;GO:0005739	-	-	-	TRUE	FALSE	FALSE	FALSE	FALSE	FALSE	FALSE	FALSE	FALSE	FALSE	FALSE	FALSE	FALSE	FALSE	FALSE	FALSE	FALSE	FALSE	FALSE	FALSE	FALSE	FALSE	FALSE	FALSE	-
92259	HIGH	TRUE	TRUE	MRPS36	mitochondrial ribosomal protein S36	P82909	GO:0003735;GO:0005739;GO:0005763;GO:0005840;GO:0006412	-	320;315	611996	TRUE	TRUE	FALSE	FALSE	FALSE	TRUE	TRUE	TRUE	FALSE	FALSE	TRUE	FALSE	FALSE	TRUE	TRUE	TRUE	TRUE	FALSE	TRUE	FALSE	FALSE	FALSE	FALSE	FALSE	611996
92292	HIGH	FALSE	FALSE	GLYATL1	glycine-N-acyltransferase-like 1	Q969I3;B4DU33;A9ZM15;	GO:0005739;GO:0008415;GO:0016740;GO:0047961	-	-	-	TRUE	FALSE	FALSE	FALSE	FALSE	FALSE	FALSE	FALSE	FALSE	FALSE	FALSE	FALSE	FALSE	FALSE	FALSE	FALSE	FALSE	FALSE	FALSE	FALSE	FALSE	FALSE	FALSE	FALSE	614761
9238	HIGH	TRUE	FALSE	TBRG4	transforming growth factor beta regulator 4	Q969Z0	GO:0000080;GO:0004672;GO:0005515;GO:0005524;GO:0006915;GO:0007050;GO:0008284	-	-	611325	TRUE	FALSE	TRUE	FALSE	FALSE	FALSE	FALSE	FALSE	FALSE	FALSE	TRUE	FALSE	TRUE	TRUE	TRUE	FALSE	FALSE	FALSE	TRUE	FALSE	FALSE	FALSE	FALSE	FALSE	611325
92399	HIGH	TRUE	TRUE	MRRF	mitochondrial ribosome recycling factor	Q96E11	GO:0005739;GO:0006412;GO:0032790	-	-	604602	TRUE	FALSE	FALSE	FALSE	FALSE	FALSE	FALSE	FALSE	FALSE	FALSE	FALSE	FALSE	TRUE	TRUE	TRUE	TRUE	TRUE	FALSE	TRUE	FALSE	FALSE	FALSE	FALSE	FALSE	604602
9256	HIGH	FALSE	TRUE	BZRAP1	benzodiazapine receptor (peripheral) associated protein 1	O95153	GO:0005737;GO:0005739;GO:0008150;GO:0030156	-	-	610764	TRUE	FALSE	FALSE	FALSE	FALSE	FALSE	FALSE	TRUE	FALSE	FALSE	FALSE	FALSE	FALSE	FALSE	FALSE	FALSE	FALSE	FALSE	FALSE	FALSE	FALSE	FALSE	FALSE	FALSE	610764
92609	HIGH	TRUE	TRUE	TIMM50	translocase of inner mitochondrial membrane 50 homolog (S. cerevisiae)	Q3ZCQ8	GO:0003723;GO:0004722;GO:0004725;GO:0005515;GO:0005634;GO:0005739;GO:0005744;GO:0006470;GO:0007006;GO:0015031;GO:0016020;GO:0016021;GO:0016607;GO:0043021;GO:0055085	-	660	607381	TRUE	FALSE	TRUE	FALSE	FALSE	FALSE	FALSE	FALSE	FALSE	FALSE	FALSE	FALSE	TRUE	TRUE	TRUE	TRUE	TRUE	FALSE	TRUE	FALSE	FALSE	FALSE	FALSE	FALSE	607381
92935	HIGH	TRUE	TRUE	MARS2	methionyl-tRNA synthetase 2, mitochondrial	Q96GW9	GO:0000166;GO:0004825;GO:0004825;GO:0005524;GO:0005737;GO:0005739;GO:0005759;GO:0005759;GO:0006431;GO:0016874	00271;00450;00970;	-	609728	TRUE	FALSE	TRUE	FALSE	FALSE	FALSE	FALSE	FALSE	FALSE	FALSE	FALSE	FALSE	FALSE	FALSE	FALSE	TRUE	TRUE	FALSE	TRUE	FALSE	FALSE	FALSE	FALSE	FALSE	609728
93058	HIGH	TRUE	FALSE	COQ10A	coenzyme Q10 homolog A (S. cerevisiae)	Q96MF6	GO:0005739	-	-	-	TRUE	TRUE	FALSE	FALSE	FALSE	FALSE	FALSE	FALSE	FALSE	FALSE	FALSE	FALSE	FALSE	TRUE	FALSE	FALSE	TRUE	FALSE	FALSE	FALSE	FALSE	FALSE	FALSE	FALSE	-
9349	HIGH	FALSE	FALSE	RPL23	ribosomal protein L23	P62829	GO:0003735;GO:0005515;GO:0005622;GO:0005730;GO:0005737;GO:0005829;GO:0005840;GO:0006414;GO:0006610	-	-	603662	TRUE	FALSE	FALSE	FALSE	FALSE	TRUE	TRUE	TRUE	FALSE	FALSE	FALSE	FALSE	TRUE	TRUE	TRUE	FALSE	FALSE	FALSE	FALSE	FALSE	FALSE	FALSE	FALSE	FALSE	603662
9361	HIGH	TRUE	TRUE	LONP1	lon peptidase 1, mitochondrial	P36776	GO:0000166;GO:0001666;GO:0003697;GO:0003727;GO:0004176;GO:0004252;GO:0005515;GO:0005524;GO:0005739;GO:0006200;GO:0008233;GO:0016887;GO:0032042;GO:0034599;GO:0034599;GO:0042645;GO:0043531;GO:0043565;GO:0051260;GO:0051603;GO:0051880;GO:0070182;GO:0070361;GO:0070362;GO:0070363;GO:0070364;GO:0070407	-	-	605490	TRUE	TRUE	TRUE	TRUE	FALSE	TRUE	FALSE	FALSE	FALSE	FALSE	FALSE	FALSE	TRUE	TRUE	TRUE	TRUE	TRUE	FALSE	TRUE	FALSE	FALSE	FALSE	FALSE	FALSE	605490
9377	HIGH	TRUE	TRUE	COX5A	cytochrome c oxidase subunit Va	P20674	GO:0004129;GO:0005506;GO:0005739;GO:0005743;GO:0009055;GO:0016020;GO:0046872	00190;	-	603773	TRUE	TRUE	FALSE	TRUE	FALSE	TRUE	TRUE	TRUE	TRUE	TRUE	TRUE	TRUE	TRUE	TRUE	TRUE	TRUE	TRUE	TRUE	FALSE	FALSE	FALSE	FALSE	FALSE	FALSE	603773
93974	HIGH	TRUE	TRUE	ATPIF1	ATPase inhibitory factor 1	Q9UII2	GO:0001525;GO:0001937;GO:0005516;GO:0005739;GO:0005739;GO:0005753;GO:0006091;GO:0009986;GO:0042030;GO:0042030;GO:0042803;GO:0043532;GO:0045980;GO:0051117;GO:0051117;GO:0051289;GO:0051346;GO:0051346	-	563	-	TRUE	TRUE	TRUE	FALSE	FALSE	TRUE	FALSE	TRUE	FALSE	FALSE	FALSE	FALSE	TRUE	FALSE	TRUE	TRUE	TRUE	FALSE	FALSE	FALSE	FALSE	FALSE	FALSE	FALSE	-
94033	HIGH	TRUE	TRUE	FTMT	ferritin mitochondrial	Q8N4E7	GO:0004322;GO:0005488;GO:0005739;GO:0006826;GO:0006879;GO:0008199;GO:0008284;GO:0016491;GO:0051347;GO:0051349;GO:0051353;GO:0055114	00860;	-	608847	TRUE	FALSE	FALSE	FALSE	FALSE	TRUE	FALSE	FALSE	FALSE	FALSE	FALSE	FALSE	FALSE	FALSE	FALSE	FALSE	FALSE	FALSE	FALSE	FALSE	FALSE	FALSE	FALSE	FALSE	608847
94081	HIGH	TRUE	TRUE	SFXN1	sideroflexin 1	Q9H9B4	GO:0005506;GO:0005515;GO:0005739;GO:0005743;GO:0006812;GO:0006826;GO:0008324;GO:0016020;GO:0016021;GO:0030218;GO:0055085	-	-	-	TRUE	TRUE	TRUE	TRUE	FALSE	TRUE	TRUE	FALSE	TRUE	TRUE	TRUE	FALSE	TRUE	TRUE	FALSE	TRUE	TRUE	TRUE	FALSE	FALSE	FALSE	FALSE	FALSE	FALSE	-
94086	HIGH	FALSE	FALSE	HSPB9	heat shock protein, alpha-crystallin-related, B9	Q9BQS6	GO:0005515;GO:0006950	-	-	608344	TRUE	FALSE	FALSE	FALSE	FALSE	FALSE	FALSE	FALSE	FALSE	FALSE	FALSE	FALSE	FALSE	FALSE	FALSE	FALSE	FALSE	FALSE	FALSE	FALSE	FALSE	FALSE	FALSE	FALSE	608344
94097	HIGH	TRUE	TRUE	SFXN5	sideroflexin 5	Q8TD22	GO:0005506;GO:0005739;GO:0005743;GO:0006812;GO:0006826;GO:0008324;GO:0016020;GO:0016021;GO:0055085	-	-	-	TRUE	FALSE	FALSE	FALSE	FALSE	FALSE	FALSE	TRUE	TRUE	FALSE	FALSE	FALSE	FALSE	FALSE	FALSE	TRUE	FALSE	FALSE	FALSE	FALSE	FALSE	FALSE	FALSE	FALSE	-
9446	HIGH	FALSE	FALSE	GSTO1	glutathione S-transferase omega 1	P78417	GO:0004364;GO:0005737;GO:0008152;GO:0016656;GO:0016740;GO:0019853	00480;00980;00982;	-	605482	TRUE	FALSE	FALSE	FALSE	FALSE	FALSE	FALSE	FALSE	FALSE	FALSE	FALSE	FALSE	TRUE	FALSE	TRUE	FALSE	FALSE	FALSE	TRUE	FALSE	FALSE	FALSE	FALSE	FALSE	605482
9467	HIGH	FALSE	TRUE	SH3BP5	SH3-domain binding protein 5 (BTK-associated)	O60239	GO:0004860;GO:0005515;GO:0005737;GO:0005739;GO:0006469;GO:0007242;GO:0017124	-	-	605612	TRUE	FALSE	FALSE	FALSE	FALSE	FALSE	FALSE	FALSE	FALSE	FALSE	FALSE	FALSE	FALSE	FALSE	FALSE	FALSE	FALSE	FALSE	FALSE	FALSE	FALSE	FALSE	FALSE	FALSE	605612
9474	HIGH	FALSE	TRUE	ATG5	ATG5 autophagy related 5 homolog (S. cerevisiae)	Q9H1Y0	GO:0000045;GO:0001974;GO:0005515;GO:0005737;GO:0005776;GO:0006914;GO:0031397;GO:0034045;GO:0042311;GO:0042493;GO:0043066;GO:0043231;GO:0043687;GO:0055015;GO:0060047	04140;	-	604261	FALSE	FALSE	FALSE	FALSE	FALSE	FALSE	FALSE	FALSE	FALSE	FALSE	FALSE	FALSE	FALSE	FALSE	FALSE	FALSE	FALSE	FALSE	FALSE	FALSE	FALSE	FALSE	FALSE	FALSE	604261
9481	HIGH	TRUE	TRUE	SLC25A27	solute carrier family 25, member 27	O95847	GO:0005215;GO:0005488;GO:0005739;GO:0005743;GO:0006091;GO:0016020;GO:0016021;GO:0055085	-	-	-	TRUE	FALSE	FALSE	FALSE	FALSE	TRUE	FALSE	FALSE	FALSE	FALSE	FALSE	FALSE	FALSE	FALSE	FALSE	FALSE	FALSE	FALSE	FALSE	FALSE	FALSE	FALSE	FALSE	FALSE	613725
9489	HIGH	TRUE	TRUE	PGS1	phosphatidylglycerophosphate synthase 1	Q32NB8	GO:0000166;GO:0005524;GO:0005739;GO:0005783;GO:0008152;GO:0008444;GO:0008654;GO:0016740;GO:0016780	-	-	-	TRUE	FALSE	FALSE	FALSE	FALSE	FALSE	FALSE	FALSE	FALSE	FALSE	FALSE	FALSE	FALSE	FALSE	FALSE	FALSE	FALSE	FALSE	FALSE	FALSE	FALSE	FALSE	FALSE	FALSE	-
9512	HIGH	TRUE	TRUE	PMPCB	peptidase (mitochondrial processing) beta	O75439	GO:0004222;GO:0005739;GO:0005759;GO:0006508;GO:0008233;GO:0008270;GO:0046872	-	-	603131	TRUE	TRUE	TRUE	TRUE	FALSE	FALSE	FALSE	FALSE	FALSE	FALSE	FALSE	FALSE	FALSE	FALSE	TRUE	TRUE	TRUE	FALSE	TRUE	FALSE	FALSE	FALSE	FALSE	FALSE	603131
9540	HIGH	FALSE	FALSE	TP53I3	tumor protein p53 inducible protein 3	Q53FA7	GO:0003960;GO:0005488;GO:0005575;GO:0006739;GO:0008270;GO:0008631;GO:0016491;GO:0042803;GO:0048038;GO:0055114;GO:0070402	04115;	-	605171	TRUE	FALSE	FALSE	FALSE	FALSE	FALSE	FALSE	FALSE	FALSE	FALSE	FALSE	FALSE	FALSE	FALSE	FALSE	FALSE	FALSE	FALSE	FALSE	FALSE	FALSE	FALSE	FALSE	FALSE	605171
9551	HIGH	TRUE	TRUE	ATP5J2	ATP synthase, H+ transporting, mitochondrial F0 complex, subunit F2	P56134	GO:0005739;GO:0005753;GO:0005753;GO:0006754;GO:0006811;GO:0015992;GO:0016020;GO:0016887;GO:0045263	00190;	563	-	TRUE	TRUE	TRUE	FALSE	FALSE	TRUE	TRUE	FALSE	TRUE	FALSE	FALSE	FALSE	TRUE	TRUE	TRUE	TRUE	TRUE	FALSE	TRUE	FALSE	FALSE	FALSE	FALSE	FALSE	-
9553	HIGH	TRUE	TRUE	MRPL33	mitochondrial ribosomal protein L33	O75394	GO:0003735;GO:0005622;GO:0005739;GO:0005840;GO:0006412	-	320;324	610059	TRUE	FALSE	FALSE	FALSE	FALSE	TRUE	FALSE	FALSE	FALSE	FALSE	FALSE	FALSE	FALSE	FALSE	FALSE	FALSE	FALSE	FALSE	FALSE	FALSE	FALSE	FALSE	FALSE	FALSE	610059
9556	HIGH	FALSE	TRUE	C14orf2	chromosome 14 open reading frame 2	P56378	GO:0003674;GO:0005575;GO:0005739;GO:0008150	-	-	604573	TRUE	TRUE	FALSE	FALSE	FALSE	FALSE	FALSE	FALSE	FALSE	FALSE	FALSE	FALSE	FALSE	TRUE	TRUE	TRUE	FALSE	FALSE	FALSE	FALSE	FALSE	FALSE	FALSE	FALSE	604573
9588	HIGH	TRUE	FALSE	PRDX6	peroxiredoxin 6	P30041	GO:0004602;GO:0004623;GO:0005634;GO:0005737;GO:0005737;GO:0005764;GO:0005829;GO:0006979;GO:0009395;GO:0016023;GO:0016042;GO:0016491;GO:0016787;GO:0042744;GO:0045454;GO:0051920;GO:0055114	00360;00680;00940;00960;	-	602316	TRUE	FALSE	FALSE	FALSE	FALSE	FALSE	FALSE	TRUE	FALSE	FALSE	TRUE	FALSE	TRUE	FALSE	TRUE	TRUE	FALSE	TRUE	FALSE	FALSE	FALSE	FALSE	FALSE	FALSE	602316
9617	HIGH	TRUE	TRUE	MTRF1	mitochondrial translational release factor 1	O75570	GO:0005737;GO:0005739;GO:0006449;GO:0016149	-	-	604601	TRUE	FALSE	FALSE	FALSE	FALSE	TRUE	FALSE	FALSE	FALSE	FALSE	FALSE	FALSE	FALSE	FALSE	FALSE	TRUE	FALSE	FALSE	FALSE	FALSE	FALSE	FALSE	FALSE	FALSE	604601
9669	HIGH	FALSE	FALSE	EIF5B	eukaryotic translation initiation factor 5B	O60841	GO:0000166;GO:0003743;GO:0003743;GO:0003924;GO:0005515;GO:0005525;GO:0005737;GO:0006412;GO:0006446;GO:0006446	-	-	606086	TRUE	FALSE	FALSE	FALSE	FALSE	FALSE	FALSE	TRUE	FALSE	FALSE	FALSE	FALSE	TRUE	FALSE	FALSE	FALSE	FALSE	FALSE	FALSE	FALSE	FALSE	FALSE	FALSE	FALSE	606086
9673	HIGH	TRUE	TRUE	SLC25A44	solute carrier family 25, member 44	Q96H78	GO:0005215;GO:0005488;GO:0005739;GO:0005743;GO:0016020;GO:0016021;GO:0055085	-	-	610824	FALSE	FALSE	FALSE	FALSE	FALSE	FALSE	FALSE	FALSE	FALSE	FALSE	FALSE	FALSE	FALSE	FALSE	FALSE	TRUE	FALSE	FALSE	FALSE	FALSE	FALSE	FALSE	FALSE	FALSE	-
9801	HIGH	TRUE	TRUE	MRPL19	mitochondrial ribosomal protein L19	P49406	GO:0003735;GO:0005622;GO:0005634;GO:0005739;GO:0005840;GO:0006412;GO:0031965	-	320;324	611832	TRUE	FALSE	FALSE	TRUE	FALSE	FALSE	TRUE	FALSE	FALSE	FALSE	FALSE	FALSE	TRUE	TRUE	FALSE	TRUE	TRUE	FALSE	TRUE	FALSE	FALSE	FALSE	FALSE	FALSE	611832
9804	HIGH	TRUE	TRUE	TOMM20	translocase of outer mitochondrial membrane 20 homolog (yeast)	Q15388	GO:0005739;GO:0005740;GO:0005742;GO:0006626;GO:0015450;GO:0016020;GO:0016021;GO:0051082	-	2938	601848	TRUE	TRUE	FALSE	FALSE	FALSE	TRUE	FALSE	FALSE	FALSE	FALSE	FALSE	FALSE	TRUE	FALSE	TRUE	TRUE	TRUE	TRUE	TRUE	FALSE	FALSE	FALSE	FALSE	FALSE	601848
9868	HIGH	TRUE	TRUE	TOMM70A	translocase of outer mitochondrial membrane 70 homolog A (S. cerevisiae)	O94826	GO:0005737;GO:0005739;GO:0005739;GO:0005742;GO:0006626;GO:0008320;GO:0016020;GO:0016021	-	-	606081	TRUE	TRUE	TRUE	FALSE	FALSE	TRUE	TRUE	TRUE	FALSE	FALSE	TRUE	FALSE	TRUE	FALSE	TRUE	TRUE	TRUE	FALSE	TRUE	FALSE	FALSE	FALSE	FALSE	FALSE	606081
9927	HIGH	TRUE	TRUE	MFN2	mitofusin 2	O95140	GO:0000166;GO:0001825;GO:0003924;GO:0005515;GO:0005525;GO:0005739;GO:0005829;GO:0006626;GO:0007006;GO:0007050;GO:0008053;GO:0015630;GO:0016020;GO:0016021;GO:0016787;GO:0031306;GO:0046580;GO:0048593;GO:0048662;GO:0051646	-	-	601152;608507;609260	TRUE	FALSE	FALSE	FALSE	FALSE	FALSE	TRUE	FALSE	FALSE	FALSE	FALSE	FALSE	TRUE	FALSE	FALSE	TRUE	TRUE	FALSE	FALSE	FALSE	FALSE	FALSE	FALSE	FALSE	608507
9973	HIGH	FALSE	TRUE	CCS	copper chaperone for superoxide dismutase	O14618	GO:0005375;GO:0005507;GO:0005625;GO:0005634;GO:0005737;GO:0006801;GO:0008270;GO:0015680;GO:0019899;GO:0030001;GO:0046872;GO:0051353;GO:0055114	05030;	-	603864	TRUE	FALSE	FALSE	FALSE	FALSE	FALSE	FALSE	FALSE	FALSE	FALSE	FALSE	FALSE	FALSE	FALSE	FALSE	FALSE	FALSE	FALSE	FALSE	FALSE	FALSE	FALSE	FALSE	FALSE	603864
9997	HIGH	FALSE	TRUE	SCO2	SCO cytochrome oxidase deficient homolog 2 (yeast)	O43819	GO:0005507;GO:0005739;GO:0005743;GO:0006825;GO:0006878;GO:0008535;GO:0045454;GO:0046872;GO:0055114	-	-	604272;604377	TRUE	TRUE	FALSE	FALSE	FALSE	FALSE	FALSE	FALSE	FALSE	FALSE	FALSE	FALSE	TRUE	FALSE	FALSE	FALSE	FALSE	FALSE	FALSE	FALSE	FALSE	FALSE	FALSE	FALSE	604272
100129518	HIGH	FALSE	TRUE	SOD2	superoxide dismutase 2, mitochondrial	P04179	GO:0001315;GO:1902176;GO:0000303;GO:0032364;GO:0071361;GO:0055072;GO:0051881;GO:0051602;GO:0050790;GO:0048773;GO:0048666;GO:0048147;GO:0045429;GO:0034021;GO:0033591;GO:0030097;GO:0022904;GO:0010332;GO:0010043;GO:0003069;GO:0003032;GO:0001836;GO:0001306;GO:0048678;GO:0010269;GO:0019430;GO:0042554;GO:0014823;GO:0043524;GO:0010042;GO:0008217;GO:0042542;GO:0051289;GO:0007626;GO:0001889;GO:0006357;GO:…	-	-	-	FALSE	FALSE	FALSE	FALSE	FALSE	FALSE	FALSE	FALSE	FALSE	FALSE	FALSE	FALSE	FALSE	FALSE	FALSE	FALSE	FALSE	FALSE	FALSE	TRUE	TRUE	FALSE	TRUE	FALSE	-
619505	HIGH	FALSE	TRUE	RPL23	ribosomal protein L23	P62829	GO:0019083;GO:0006415;GO:0000184;GO:0006413;GO:0019058;GO:0006414;GO:0006614;GO:0006610;GO:0044267;GO:0016071;GO:0016070;GO:0010467;GO:0016032;GO:0006412;GO:0022625;GO:0005840;GO:0005730;GO:0005829;GO:0005737;GO:0003735;GO:0005515;	-	-	-	FALSE	FALSE	FALSE	FALSE	FALSE	FALSE	FALSE	FALSE	FALSE	FALSE	FALSE	FALSE	FALSE	FALSE	FALSE	FALSE	FALSE	FALSE	FALSE	TRUE	TRUE	TRUE	TRUE	FALSE	-
100652748	HIGH	FALSE	TRUE	TIMM23B	translocase of inner mitochondrial membrane 23 homolog B (yeast)	Q5SRD1	GO:0006886;GO:0008150;GO:0005744;GO:0005575;GO:0016021;GO:0015450;GO:0003674;GO:0044267;GO:0006626;GO:0031305;GO:0005758;GO:0005743;GO:0005739;GO:0005515;	-	-	-	FALSE	FALSE	FALSE	FALSE	FALSE	FALSE	FALSE	FALSE	FALSE	FALSE	FALSE	FALSE	FALSE	FALSE	FALSE	FALSE	FALSE	FALSE	FALSE	TRUE	TRUE	FALSE	TRUE	FALSE	-
102465669	HIGH	FALSE	TRUE	NDUFS8	NADH dehydrogenase (ubiquinone) Fe-S protein 8, 23kDa (NADH-coenzyme Q reductase)	O00217	GO:0032981;GO:0006120;GO:0044237;GO:0022904;GO:0006979;GO:0044281;GO:0055114;GO:0005747;GO:0005743;GO:0016020;GO:0005739;GO:0003954;GO:0016651;GO:0008137;GO:0051536;GO:0051539;GO:0046872;	-	-	-	FALSE	FALSE	FALSE	FALSE	FALSE	FALSE	FALSE	FALSE	FALSE	FALSE	FALSE	FALSE	FALSE	FALSE	FALSE	FALSE	FALSE	FALSE	FALSE	TRUE	TRUE	FALSE	TRUE	FALSE	-
100616403	HIGH	FALSE	TRUE	NDUFS8	NADH dehydrogenase (ubiquinone) Fe-S protein 8, 23kDa (NADH-coenzyme Q reductase)	O00217	GO:0032981;GO:0006120;GO:0044237;GO:0022904;GO:0006979;GO:0044281;GO:0055114;GO:0005747;GO:0005743;GO:0016020;GO:0005739;GO:0003954;GO:0016651;GO:0008137;GO:0051536;GO:0051539;GO:0046872;	-	-	-	FALSE	FALSE	FALSE	FALSE	FALSE	FALSE	FALSE	FALSE	FALSE	FALSE	FALSE	FALSE	FALSE	FALSE	FALSE	FALSE	FALSE	FALSE	FALSE	TRUE	TRUE	FALSE	TRUE	FALSE	-
100507855	HIGH	FALSE	TRUE	AK4	adenylate kinase 4	P27144	GO:0043643;GO:0018885;GO:0001889;GO:0042493;GO:0007420;GO:0005759;GO:0004017;GO:0005524;GO:0046039;GO:0006165;GO:0009142;GO:0046033;GO:0046034;GO:0005739;GO:0046899;GO:0004550;GO:0005525;GO:0016776;	-	-	-	FALSE	FALSE	FALSE	FALSE	FALSE	FALSE	FALSE	FALSE	FALSE	FALSE	FALSE	FALSE	FALSE	FALSE	FALSE	FALSE	FALSE	FALSE	FALSE	TRUE	TRUE	FALSE	TRUE	FALSE	-
100529257	HIGH	FALSE	TRUE	SYNJ2BP	synaptojanin 2 binding protein	P57105	GO:0032927;GO:2000010;GO:0032926;GO:0002092;GO:0048312;GO:0031307;GO:0009986;GO:0005739;GO:0070699;GO:0008022;GO:0005515;	-	-	-	FALSE	FALSE	FALSE	FALSE	FALSE	FALSE	FALSE	FALSE	FALSE	FALSE	FALSE	FALSE	FALSE	FALSE	FALSE	FALSE	FALSE	FALSE	FALSE	TRUE	TRUE	FALSE	TRUE	FALSE	-
101060817	HIGH	FALSE	TRUE	GCSH	glycine cleavage system protein H (aminomethyl carrier)	P23434	GO:0019464;GO:0006546;GO:0005960;GO:0005739;GO:0004047;GO:0019899;	-	-	-	FALSE	FALSE	FALSE	FALSE	FALSE	FALSE	FALSE	FALSE	FALSE	FALSE	FALSE	FALSE	FALSE	FALSE	FALSE	FALSE	FALSE	FALSE	FALSE	TRUE	TRUE	FALSE	TRUE	FALSE	-
100532726	HIGH	FALSE	TRUE	KCTD14	potassium channel tetramerization domain containing 14	Q9BQ13	GO:0051260;GO:0005515;GO:0006120;GO:0005743;GO:0008137;GO:0070469;GO:0016021;GO:0044237;GO:0022904;GO:0044281;GO:0005747;GO:0005737;	-	-	-	FALSE	FALSE	FALSE	FALSE	FALSE	FALSE	FALSE	FALSE	FALSE	FALSE	FALSE	FALSE	FALSE	FALSE	FALSE	FALSE	FALSE	FALSE	FALSE	TRUE	TRUE	FALSE	TRUE	FALSE	-
101930112	HIGH	FALSE	TRUE	SPG7	spastic paraplegia 7 (pure and complicated autosomal recessive)	Q9UQ90	GO:0008089;GO:0008219;GO:0007005;GO:0007399;GO:0006508;GO:0031966;GO:0016020;GO:0005739;GO:0016021;GO:0008233;GO:0017111;GO:0016887;GO:0051082;GO:0005524;GO:0008270;GO:0004222;GO:0005515;GO:0000166;	-	-	-	FALSE	FALSE	FALSE	FALSE	FALSE	FALSE	FALSE	FALSE	FALSE	FALSE	FALSE	FALSE	FALSE	FALSE	FALSE	FALSE	FALSE	FALSE	FALSE	FALSE	FALSE	FALSE	TRUE	FALSE	-
100527950	HIGH	FALSE	TRUE	MYCBP	MYC binding protein	Q99417	GO:0006355;GO:0007283;GO:0006351;GO:0005813;GO:0005739;GO:0005737;GO:0005634;GO:0003713;GO:0005515;	-	-	-	FALSE	FALSE	FALSE	FALSE	FALSE	FALSE	FALSE	FALSE	FALSE	FALSE	FALSE	FALSE	FALSE	FALSE	FALSE	FALSE	FALSE	FALSE	FALSE	TRUE	TRUE	FALSE	FALSE	FALSE	-
101929716	HIGH	FALSE	TRUE	ATP5J2	ATP synthase, H+ transporting, mitochondrial Fo complex, subunit F2	P56134	GO:0015992;GO:0042776;GO:0044237;GO:0022904;GO:0006200;GO:0044281;GO:0005753;GO:0045263;GO:0005743;GO:0016021;GO:0016887;GO:0022857;GO:0005739;	-	-	-	FALSE	FALSE	FALSE	FALSE	FALSE	FALSE	FALSE	FALSE	FALSE	FALSE	FALSE	FALSE	FALSE	FALSE	FALSE	FALSE	FALSE	FALSE	FALSE	TRUE	TRUE	TRUE	TRUE	FALSE	-
599	HIGH	FALSE	TRUE	BCL2L2	BCL2-like 2	Q92843	GO:0007020;GO:0031116;GO:0031122;GO:0031113;GO:0035371;GO:0015630;GO:0005813;GO:0005737;GO:0005515;	-	-	-	FALSE	FALSE	FALSE	FALSE	FALSE	FALSE	FALSE	FALSE	FALSE	FALSE	FALSE	FALSE	FALSE	FALSE	FALSE	FALSE	FALSE	FALSE	FALSE	FALSE	TRUE	FALSE	FALSE	FALSE	-
780	HIGH	FALSE	FALSE	DDR1	discoidin domain receptor tyrosine kinase 1	Q08345	GO:0007020;GO:0031116;GO:0031122;GO:0031113;GO:0035371;GO:0015630;GO:0005813;GO:0005737;GO:0005515;	-	-	-	FALSE	FALSE	FALSE	FALSE	FALSE	FALSE	FALSE	FALSE	FALSE	FALSE	FALSE	FALSE	FALSE	FALSE	FALSE	FALSE	FALSE	FALSE	FALSE	FALSE	TRUE	FALSE	FALSE	FALSE	-
3633	HIGH	FALSE	TRUE	INPP5B	inositol polyphosphate-5-phosphatase, 75kDa	P32019	GO:0007020;GO:0031116;GO:0031122;GO:0031113;GO:0035371;GO:0015630;GO:0005813;GO:0005737;GO:0005515;	-	-	147264;	FALSE	FALSE	FALSE	FALSE	FALSE	FALSE	FALSE	FALSE	FALSE	FALSE	FALSE	FALSE	FALSE	FALSE	FALSE	FALSE	FALSE	FALSE	FALSE	FALSE	TRUE	FALSE	FALSE	FALSE	-
100529063	HIGH	FALSE	TRUE	BCL2L2-PABPN1	BCL2L2-PABPN1 readthrough	Q92843	GO:0007020;GO:0031116;GO:0031122;GO:0031113;GO:0035371;GO:0015630;GO:0005813;GO:0005737;GO:0005515;	-	-	-	FALSE	FALSE	FALSE	FALSE	FALSE	FALSE	FALSE	FALSE	FALSE	FALSE	FALSE	FALSE	FALSE	FALSE	FALSE	FALSE	FALSE	FALSE	FALSE	FALSE	TRUE	FALSE	FALSE	FALSE	-
100287413	HIGH	FALSE	TRUE	GLYATL1	glycine-N-acyltransferase-like 1	Q969I3	GO:0007020;GO:0031116;GO:0031122;GO:0031113;GO:0035371;GO:0015630;GO:0005813;GO:0005737;GO:0005515;	-	-	-	FALSE	FALSE	FALSE	FALSE	FALSE	FALSE	FALSE	FALSE	FALSE	FALSE	FALSE	FALSE	FALSE	FALSE	FALSE	FALSE	FALSE	FALSE	FALSE	FALSE	TRUE	FALSE	FALSE	FALSE	-
*TRUE or FALSE represents whether the protein presents in individual dataset(or database). The number 1 to 23 represents ninteen datasets used in this study with the same order in Table 1.
