# Supplementary material for: MitProNet: A Knowledgebase and Analysis Platform of Proteome, Interactome and Diseases for Mammalian Mitochondria
Source: PLoS One. 2014 Oct 27;9(10):e111187. doi: 10.1371/journal.pone.0111187 (PMC4210245; doi:10.1371/journal.pone.0111187)
Supplement: Table S6 — Organisms used for phylogenetic profiles. (XLS) [file pone.0111187.s007.xls]

## Sheet: species
Table S6. Organisms used for phylogenetic profiles.
Species	Superkingdom	Kingdom	Phylum	SubPhylum	Data Source
Monodelphis domestica	eukaryote	Metazoa	Chordata	Craniata	NCBI RefSeq release 27
Gallus gallus	eukaryote	Metazoa	Chordata	Craniata	NCBI RefSeq release 27
Danio rerio	eukaryote	Metazoa	Chordata	Craniata	NCBI RefSeq release 27
Apis mellifera ligustica	eukaryote	Metazoa	Arthropoda	Hexapoda	NCBI RefSeq release 27
Tribolium castaneum	eukaryote	Metazoa	Arthropoda	Hexapoda	NCBI RefSeq release 27
Drosophila melanogaster	eukaryote	Metazoa	Arthropoda	Hexapoda	NCBI RefSeq release 27
Drosophila pseudoobscura pseudoobscura	eukaryote	Metazoa	Arthropoda	Hexapoda	NCBI RefSeq release 27
Anopheles gambiae str. PEST	eukaryote	Metazoa	Arthropoda	Hexapoda	NCBI RefSeq release 27
Caenorhabditis elegans	eukaryote	Metazoa	Nematoda	Chromadorea	NCBI RefSeq release 27
Aspergillus nidulans FGSC A4	eukaryote	Fungi	Ascomycota	Pezizomycotina	NCBI RefSeq release 27
Aspergillus fumigatus Af293	eukaryote	Fungi	Ascomycota	Pezizomycotina	NCBI RefSeq release 27
Gibberella zeae PH-1	eukaryote	Fungi	Ascomycota	Pezizomycotina	NCBI RefSeq release 27
Neurospora crassa OR74A	eukaryote	Fungi	Ascomycota	Pezizomycotina	NCBI RefSeq release 27
Ustilago maydis 521	eukaryote	Fungi	Basidiomycota	Ustilaginomycetes	NCBI RefSeq release 27
Magnaporthe grisea 70-15	eukaryote	Fungi	Ascomycota	Pezizomycotina	NCBI RefSeq release 27
Saccharomyces cerevisiae	eukaryote	Fungi	Ascomycota	Saccharomycotina	NCBI RefSeq release 27
Candida glabrata CBS138	eukaryote	Fungi	Ascomycota	Saccharomycotina	NCBI RefSeq release 27
Ashbya gossypii	eukaryote	Fungi	Ascomycota	Saccharomycotina	NCBI RefSeq release 27
Debaryomyces hansenii CBS767	eukaryote	Fungi	Ascomycota	Saccharomycotina	NCBI RefSeq release 27
Pichia stipitis CBS 6054	eukaryote	Fungi	Ascomycota	Saccharomycotina	NCBI RefSeq release 27
Candida albicans SC5314	eukaryote	Fungi	Ascomycota	Saccharomycotina	NCBI RefSeq release 27
Yarrowia lipolytica CLIB122	eukaryote	Fungi	Ascomycota	Saccharomycotina	NCBI RefSeq release 27
Schizosaccharomyces pombe 972h-	eukaryote	Fungi	Ascomycota	Schizosaccharomycetes	NCBI RefSeq release 27
Cryptococcus neoformans var. neoformans JEC21	eukaryote	Fungi	Basidiomycota	Hymenomycetes	NCBI RefSeq release 27
Oryza sativa Indica Group	eukaryote	Viridiplantae	Streptophyta	Embryophyta	NCBI RefSeq release 27
Arabidopsis thaliana	eukaryote	Viridiplantae	Streptophyta	Embryophyta	NCBI RefSeq release 27
Dictyostelium discoideum AX4	eukaryote	Mycetozoa	Dictyosteliida	Dictyostelium	NCBI RefSeq release 27
Theileria annulata strain Ankara	eukaryote	Alveolata	Apicomplexa	Aconoidasida	NCBI RefSeq release 27
Theileria parva	eukaryote	Alveolata	Apicomplexa	Aconoidasida	NCBI RefSeq release 27
Plasmodium falciparum 3D7	eukaryote	Alveolata	Apicomplexa	Aconoidasida	NCBI RefSeq release 27
Cryptosporidium hominis TU502	eukaryote	Alveolata	Apicomplexa	Coccidia	NCBI RefSeq release 27
Trypanosoma cruzi	eukaryote	Euglenozoa	Kinetoplastida	Trypanosomatidae	NCBI RefSeq release 27
Trypanosoma brucei TREU927	eukaryote	Euglenozoa	Kinetoplastida	Trypanosomatidae	NCBI RefSeq release 27
Entamoeba histolytica HM-1:IMSS	eukaryote	Entamoebidae	Entamoeba	Entamoeba	NCBI RefSeq release 27
Giardia lamblia ATCC 50803	eukaryote	Diplomonadida group	Diplomonadida	Hexamitidae	NCBI RefSeq release 27
Encephalitozoon cuniculi GB-M1	eukaryote	Fungi	Microsporidia	Unikaryonidae	NCBI RefSeq release 27
Ornithorhynchus anatinus	eukaryote				NCBI RefSeq release 27
Strongylocentrotus purpuratus	eukaryote	Metazoa	Echinodermata	Eleutherozoa	KEGG
Aspergillus oryzae	eukaryote	Fungi	Ascomycota	Pezizomycotina	KEGG
Cyanidioschyzon merolae	eukaryote	Rhodophyta	Bangiophyceae	Cyanidiales	KEGG
Cryptosporidium parvum Iowa II	eukaryote	Alveolata	Apicomplexa	Coccidia	KEGG
Leishmania major strain Friedlin	eukaryote	Euglenozoa	Kinetoplastida	Trypanosomatidae	KEGG
Xenopus tropicalis (western clawed frog)	eukaryote				KEGG
Xenopus laevis (African clawed frog)	eukaryote				KEGG
Synechococcus sp. JA-3-3Ab	bacteria	Cyanobacteria	Chroococcales	Synechococcus	NCBI RefSeq release 27
Synechococcus sp. JA-2-3B'a(2-13)	bacteria	Cyanobacteria	Chroococcales	Synechococcus	NCBI RefSeq release 27
Prochlorococcus marinus subsp. pastoris str. CCMP1986	bacteria	Cyanobacteria	Prochlorales	Prochlorococcaceae	NCBI RefSeq release 27
Bacillus cereus E33L	bacteria	Firmicutes	Bacillales	Bacillaceae	NCBI RefSeq release 27
Onion yellows phytoplasma OY-M	bacteria	Firmicutes	Mollicutes	Acholeplasmatales	NCBI RefSeq release 27
Aster yellows witches'-broom phytoplasma AYWB	bacteria	Firmicutes	Mollicutes	Acholeplasmatales	NCBI RefSeq release 27
Wolbachia endosymbiont strain TRS of Brugia malayi	bacteria	Proteobacteria	Alphaproteobacteria	Rickettsiales	NCBI RefSeq release 27
Granulibacter bethesdensis CGDNIH1	bacteria	Proteobacteria	Alphaproteobacteria	Rhodospirillales	NCBI RefSeq release 27
Yersinia pestis biovar Microtus str. 91001	bacteria	Proteobacteria	Gammaproteobacteria	Enterobacteriales	NCBI RefSeq release 27
Salmonella enterica subsp. arizonae	bacteria				NCBI RefSeq release 27
Yersinia pestis Angola	bacteria				NCBI RefSeq release 27
Streptococcus pyogenes M49, NZ131	bacteria				NCBI
Rhizobium leguminosarum bv trifolii WSM2304	bacteria				NCBI
Ureaplasma urealyticum Western, sv 10, ATCC 33699	bacteria				NCBI
Dictyoglomus thermophilum H-6-12, ATCC 35947	bacteria				NCBI
Salmonella enterica sv Dublin CT_02021853	bacteria				NCBI
Salmonella enterica Agona SL483	bacteria				NCBI
Salmonella enterica sv Paratyphi A AKU_12601	bacteria				NCBI
Alteromonas macleodii Deep ecotype, DSM 17117	bacteria				NCBI
Salmonella enterica Newport SL254	bacteria				NCBI
Streptococcus pneumoniae G54 (MLST ST63)	bacteria				NCBI
Candidatus Phytoplasma mali AT	bacteria				NCBI
Salmonella enterica Gallinarum 287/91	bacteria				NCBI
Rhodopseudomonas palustris TIE-1	bacteria				NCBI
Wolbachia pipientis wPip	bacteria				NCBI
Borrelia turicatae 9.10E+136	bacteria				NCBI
Bifidobacterium longum DJO10A	bacteria				NCBI
Treponema pallidum pallidum SS14	bacteria				NCBI
Clostridium botulinum E3 Alaska E43	bacteria				NCBI
Clostridium botulinum B Eklund 17B	bacteria				NCBI
Francisella tularensis mediasiatica FSC147	bacteria				NCBI
Shigella boydii BS512,CDC 3083-94	bacteria				NCBI
Elusimicrobium minutum Pei 191	bacteria				NCBI
Mycobacterium marinum M, ATCC BAA-535	bacteria				NCBI
Leptospira biflexa Patoc 1 (Paris)	bacteria				NCBI
Beijerinckia indica indica ATCC 9039	bacteria				NCBI
Streptomyces griseus griseus IFO 13350, NBRC 13350	bacteria				NCBI
Cupriavidus taiwanensis LMG19424	bacteria				NCBI
Synechococcus sp. PCC 7002	bacteria				NCBI
Shewanella woodyi MS32, ATCC 51908	bacteria				NCBI
Acidobacteria bacterium Ellin345	bacteria	Acidobacteria	Acidobacteriales	Acidobacteriaceae	KEGG
Solibacter usitatus Ellin6076	bacteria	Acidobacteria	Solibacteres	Solibacterales	KEGG
Rhodococcus sp. RHA1	bacteria	Actinobacteria	Actinobacteridae	Actinomycetales	KEGG
Nocardia farcinica IFM 10152	bacteria	Actinobacteria	Actinobacteridae	Actinomycetales	KEGG
Corynebacterium glutamicum ATCC 13032	bacteria	Actinobacteria	Actinobacteridae	Actinomycetales	KEGG
Corynebacterium glutamicum ATCC 13032	bacteria	Actinobacteria	Actinobacteridae	Actinomycetales	KEGG
Corynebacterium diphtheriae NCTC 13129	bacteria	Actinobacteria	Actinobacteridae	Actinomycetales	KEGG
Corynebacterium jeikeium K411	bacteria	Actinobacteria	Actinobacteridae	Actinomycetales	KEGG
Corynebacterium efficiens YS-314	bacteria	Actinobacteria	Actinobacteridae	Actinomycetales	KEGG
Mycobacterium sp. KMS	bacteria	Actinobacteria	Actinobacteridae	Actinomycetales	KEGG
Mycobacterium bovis BCG str. Pasteur 1173P2	bacteria	Actinobacteria	Actinobacteridae	Actinomycetales	KEGG
Mycobacterium tuberculosis CDC1551	bacteria	Actinobacteria	Actinobacteridae	Actinomycetales	KEGG
Mycobacterium bovis AF2122/97	bacteria	Actinobacteria	Actinobacteridae	Actinomycetales	KEGG
Mycobacterium tuberculosis H37Rv	bacteria	Actinobacteria	Actinobacteridae	Actinomycetales	KEGG
Mycobacterium vanbaalenii PYR-1	bacteria	Actinobacteria	Actinobacteridae	Actinomycetales	KEGG
Mycobacterium leprae TN	bacteria	Actinobacteria	Actinobacteridae	Actinomycetales	KEGG
Mycobacterium ulcerans Agy99	bacteria	Actinobacteria	Actinobacteridae	Actinomycetales	KEGG
Mycobacterium sp. MCS	bacteria	Actinobacteria	Actinobacteridae	Actinomycetales	KEGG
Mycobacterium avium 104	bacteria	Actinobacteria	Actinobacteridae	Actinomycetales	KEGG
Mycobacterium avium subsp. paratuberculosis K-10	bacteria	Actinobacteria	Actinobacteridae	Actinomycetales	KEGG
Mycobacterium smegmatis str. MC2 155	bacteria	Actinobacteria	Actinobacteridae	Actinomycetales	KEGG
Nocardioides sp. JS614	bacteria	Actinobacteria	Actinobacteridae	Actinomycetales	KEGG
Propionibacterium acnes KPA171202	bacteria	Actinobacteria	Actinobacteridae	Actinomycetales	KEGG
Thermobifida fusca YX	bacteria	Actinobacteria	Actinobacteridae	Actinomycetales	KEGG
Streptomyces coelicolor A3(2)	bacteria	Actinobacteria	Actinobacteridae	Actinomycetales	KEGG
Streptomyces avermitilis MA-4680	bacteria	Actinobacteria	Actinobacteridae	Actinomycetales	KEGG
Leifsonia xyli subsp. xyli str. CTCB07	bacteria	Actinobacteria	Actinobacteridae	Actinomycetales	KEGG
Tropheryma whipplei TW08/27	bacteria	Actinobacteria	Actinobacteridae	Actinomycetales	KEGG
Tropheryma whipplei str. Twist	bacteria	Actinobacteria	Actinobacteridae	Actinomycetales	KEGG
Arthrobacter aurescens TC1	bacteria	Actinobacteria	Actinobacteridae	Actinomycetales	KEGG
Arthrobacter sp. FB24	bacteria	Actinobacteria	Actinobacteridae	Actinomycetales	KEGG
Frankia sp. CcI3	bacteria	Actinobacteria	Actinobacteridae	Actinomycetales	KEGG
Frankia alni ACN14a	bacteria	Actinobacteria	Actinobacteridae	Actinomycetales	KEGG
Acidothermus cellulolyticus 11B	bacteria	Actinobacteria	Actinobacteridae	Actinomycetales	KEGG
Bifidobacterium longum NCC2705	bacteria	Actinobacteria	Actinobacteridae	Bifidobacteriales	KEGG
Bifidobacterium adolescentis ATCC 15703	bacteria	Actinobacteria	Actinobacteridae	Bifidobacteriales	KEGG
Rubrobacter xylanophilus DSM 9941	bacteria	Actinobacteria	Rubrobacteridae	Rubrobacterales	KEGG
Aquifex aeolicus VF5	bacteria	Aquificae	Aquificales	Aquificaceae	KEGG
Porphyromonas gingivalis W83	bacteria	Bacteroidetes	Bacteroidetes(class)	Bacteroidales	KEGG
Bacteroides fragilis NCTC 9343	bacteria	Bacteroidetes	Bacteroidetes(class)	Bacteroidales	KEGG
Bacteroides thetaiotaomicron VPI-5482	bacteria	Bacteroidetes	Bacteroidetes(class)	Bacteroidales	KEGG
Bacteroides fragilis YCH46	bacteria	Bacteroidetes	Bacteroidetes(class)	Bacteroidales	KEGG
Gramella forsetii KT0803	bacteria	Bacteroidetes	Flavobacteria	Flavobacteriales	KEGG
Salinibacter ruber DSM 13855	bacteria	Bacteroidetes	Sphingobacteria	Sphingobacteriales	KEGG
Cytophaga hutchinsonii ATCC 33406	bacteria	Bacteroidetes	Sphingobacteria	Sphingobacteriales	KEGG
Candidatus Protochlamydia amoebophila UWE25	bacteria	Chlamydiae	Chlamydiales	Parachlamydiaceae	KEGG
Chlamydia trachomatis D/UW-3/CX	bacteria	Chlamydiae	Chlamydiales	Chlamydiaceae	KEGG
Chlamydia trachomatis A/HAR-13	bacteria	Chlamydiae	Chlamydiales	Chlamydiaceae	KEGG
Chlamydia muridarum Nigg	bacteria	Chlamydiae	Chlamydiales	Chlamydiaceae	KEGG
Chlamydophila pneumoniae AR39	bacteria	Chlamydiae	Chlamydiales	Chlamydiaceae	KEGG
Chlamydophila pneumoniae TW-183	bacteria	Chlamydiae	Chlamydiales	Chlamydiaceae	KEGG
Chlamydophila felis Fe/C-56	bacteria	Chlamydiae	Chlamydiales	Chlamydiaceae	KEGG
Chlamydophila pneumoniae CWL029	bacteria	Chlamydiae	Chlamydiales	Chlamydiaceae	KEGG
Chlamydophila caviae GPIC	bacteria	Chlamydiae	Chlamydiales	Chlamydiaceae	KEGG
Chlamydophila pneumoniae J138	bacteria	Chlamydiae	Chlamydiales	Chlamydiaceae	KEGG
Chlamydophila abortus S26/3	bacteria	Chlamydiae	Chlamydiales	Chlamydiaceae	KEGG
Pelodictyon luteolum DSM 273	bacteria	Chlorobi	Chlorobia	Chlorobiales	KEGG
Chlorobium chlorochromatii CaD3	bacteria	Chlorobi	Chlorobia	Chlorobiales	KEGG
Chlorobium phaeobacteroides DSM 266	bacteria	Chlorobi	Chlorobia	Chlorobiales	KEGG
Chlorobium tepidum TLS	bacteria	Chlorobi	Chlorobia	Chlorobiales	KEGG
Dehalococcoides sp. CBDB1	bacteria	Chloroflexi	Dehalococcoidetes	Dehalococcoides	KEGG
Dehalococcoides ethenogenes 195	bacteria	Chloroflexi	Dehalococcoidetes	Dehalococcoides	KEGG
Synechococcus sp. CC9311	bacteria	Cyanobacteria	Chroococcales	Synechococcus	KEGG
Synechococcus elongatus PCC 7942	bacteria	Cyanobacteria	Chroococcales	Synechococcus	KEGG
Synechococcus sp. CC9902	bacteria	Cyanobacteria	Chroococcales	Synechococcus	KEGG
Synechococcus elongatus PCC 6301	bacteria	Cyanobacteria	Chroococcales	Synechococcus	KEGG
Synechococcus sp. CC9605	bacteria	Cyanobacteria	Chroococcales	Synechococcus	KEGG
Synechococcus sp. WH 8102	bacteria	Cyanobacteria	Chroococcales	Synechococcus	KEGG
Synechocystis sp. PCC 6803	bacteria	Cyanobacteria	Chroococcales	Synechocystis	KEGG
Thermosynechococcus elongatus BP-1	bacteria	Cyanobacteria	Chroococcales	Thermosynechococcus	KEGG
Gloeobacter violaceus PCC 7421	bacteria	Cyanobacteria	Gloeobacteria	Gloeobacterales	KEGG
Anabaena variabilis ATCC 29413	bacteria	Cyanobacteria	Nostocales	Nostocaceae	KEGG
Nostoc sp. PCC 7120	bacteria	Cyanobacteria	Nostocales	Nostocaceae	KEGG
Trichodesmium erythraeum IMS101	bacteria	Cyanobacteria	Oscillatoriales	Trichodesmium	KEGG
Prochlorococcus marinus str. MIT 9313	bacteria	Cyanobacteria	Prochlorales	Prochlorococcaceae	KEGG
Prochlorococcus marinus str. MIT 9303	bacteria	Cyanobacteria	Prochlorales	Prochlorococcaceae	KEGG
Prochlorococcus marinus subsp. marinus str. CCMP1375	bacteria	Cyanobacteria	Prochlorales	Prochlorococcaceae	KEGG
Prochlorococcus marinus str. NATL1A	bacteria	Cyanobacteria	Prochlorales	Prochlorococcaceae	KEGG
Prochlorococcus marinus str. NATL2A	bacteria	Cyanobacteria	Prochlorales	Prochlorococcaceae	KEGG
Prochlorococcus marinus str. MIT 9312	bacteria	Cyanobacteria	Prochlorales	Prochlorococcaceae	KEGG
Prochlorococcus marinus str. AS9601	bacteria	Cyanobacteria	Prochlorales	Prochlorococcaceae	KEGG
Prochlorococcus marinus str. MIT 9515	bacteria	Cyanobacteria	Prochlorales	Prochlorococcaceae	KEGG
Deinococcus geothermalis DSM 11300	bacteria	Deinococcus-Thermus	Deinococci	Deinococcales	KEGG
Deinococcus radiodurans R1	bacteria	Deinococcus-Thermus	Deinococci	Deinococcales	KEGG
Thermus thermophilus HB8	bacteria	Deinococcus-Thermus	Deinococci	Thermales	KEGG
Thermus thermophilus HB27	bacteria	Deinococcus-Thermus	Deinococci	Thermales	KEGG
Staphylococcus aureus subsp. aureus NCTC 8325	bacteria	Firmicutes	Bacillales	Staphylococcus	KEGG
Staphylococcus aureus subsp. aureus MSSA476	bacteria	Firmicutes	Bacillales	Staphylococcus	KEGG
Staphylococcus epidermidis RP62A	bacteria	Firmicutes	Bacillales	Staphylococcus	KEGG
Staphylococcus epidermidis ATCC 12228	bacteria	Firmicutes	Bacillales	Staphylococcus	KEGG
Staphylococcus aureus subsp. aureus MRSA252	bacteria	Firmicutes	Bacillales	Staphylococcus	KEGG
Staphylococcus aureus subsp. aureus Mu50	bacteria	Firmicutes	Bacillales	Staphylococcus	KEGG
Staphylococcus aureus subsp. aureus MW2	bacteria	Firmicutes	Bacillales	Staphylococcus	KEGG
Staphylococcus aureus subsp. aureus USA300	bacteria	Firmicutes	Bacillales	Staphylococcus	KEGG
Staphylococcus aureus subsp. aureus N315	bacteria	Firmicutes	Bacillales	Staphylococcus	KEGG
Staphylococcus aureus RF122	bacteria	Firmicutes	Bacillales	Staphylococcus	KEGG
Staphylococcus saprophyticus subsp. saprophyticus ATCC 15305	bacteria	Firmicutes	Bacillales	Staphylococcus	KEGG
Staphylococcus aureus subsp. aureus COL	bacteria	Firmicutes	Bacillales	Staphylococcus	KEGG
Staphylococcus haemolyticus JCSC1435	bacteria	Firmicutes	Bacillales	Staphylococcus	KEGG
Oceanobacillus iheyensis HTE831	bacteria	Firmicutes	Bacillales	Bacillaceae	KEGG
Geobacillus kaustophilus HTA426	bacteria	Firmicutes	Bacillales	Bacillaceae	KEGG
Bacillus halodurans C-125	bacteria	Firmicutes	Bacillales	Bacillaceae	KEGG
Bacillus licheniformis ATCC 14580	bacteria	Firmicutes	Bacillales	Bacillaceae	KEGG
Bacillus clausii KSM-K16	bacteria	Firmicutes	Bacillales	Bacillaceae	KEGG
Bacillus subtilis subsp. subtilis str. 168	bacteria	Firmicutes	Bacillales	Bacillaceae	KEGG
Bacillus thuringiensis serovar konkukian str. 97-27	bacteria	Firmicutes	Bacillales	Bacillaceae	KEGG
Bacillus anthracis str. 'Ames Ancestor'	bacteria	Firmicutes	Bacillales	Bacillaceae	KEGG
Bacillus cereus ATCC 14579	bacteria	Firmicutes	Bacillales	Bacillaceae	KEGG
Bacillus anthracis str. Sterne	bacteria	Firmicutes	Bacillales	Bacillaceae	KEGG
Bacillus anthracis str. A2012	bacteria	Firmicutes	Bacillales	Bacillaceae	KEGG
Bacillus cereus ATCC 10987	bacteria	Firmicutes	Bacillales	Bacillaceae	KEGG
Bacillus thuringiensis str. Al Hakam	bacteria	Firmicutes	Bacillales	Bacillaceae	KEGG
Bacillus anthracis str. Ames	bacteria	Firmicutes	Bacillales	Bacillaceae	KEGG
Listeria monocytogenes EGD-e	bacteria	Firmicutes	Bacillales	Listeriaceae	KEGG
Listeria innocua Clip11262	bacteria	Firmicutes	Bacillales	Listeriaceae	KEGG
Listeria monocytogenes str. 4b F2365	bacteria	Firmicutes	Bacillales	Listeriaceae	KEGG
Listeria welshimeri serovar 6b str. SLCC5334	bacteria	Firmicutes	Bacillales	Listeriaceae	KEGG
Syntrophomonas wolfei subsp. wolfei str. Goettingen	bacteria	Firmicutes	Clostridia	Clostridiales	KEGG
Desulfitobacterium hafniense Y51	bacteria	Firmicutes	Clostridia	Clostridiales	KEGG
Carboxydothermus hydrogenoformans Z-2901	bacteria	Firmicutes	Clostridia	Clostridiales	KEGG
Clostridium perfringens str. 13	bacteria	Firmicutes	Clostridia	Clostridiales	KEGG
Clostridium perfringens ATCC 13124	bacteria	Firmicutes	Clostridia	Clostridiales	KEGG
Clostridium acetobutylicum ATCC 824	bacteria	Firmicutes	Clostridia	Clostridiales	KEGG
Clostridium novyi NT	bacteria	Firmicutes	Clostridia	Clostridiales	KEGG
Clostridium perfringens SM101	bacteria	Firmicutes	Clostridia	Clostridiales	KEGG
Clostridium tetani E88	bacteria	Firmicutes	Clostridia	Clostridiales	KEGG
Clostridium thermocellum ATCC 27405	bacteria	Firmicutes	Clostridia	Clostridiales	KEGG
Moorella thermoacetica ATCC 39073	bacteria	Firmicutes	Clostridia	Thermoanaerobacteriales	KEGG
Thermoanaerobacter tengcongensis MB4	bacteria	Firmicutes	Clostridia	Thermoanaerobacteriales	KEGG
Oenococcus oeni PSU-1	bacteria	Firmicutes	Lactobacillales	Oenococcus	KEGG
Leuconostoc mesenteroides subsp. mesenteroides ATCC 8293	bacteria	Firmicutes	Lactobacillales	Leuconostoc	KEGG
Streptococcus pyogenes MGAS5005	bacteria	Firmicutes	Lactobacillales	Streptococcaceae	KEGG
Streptococcus sanguinis SK36	bacteria	Firmicutes	Lactobacillales	Streptococcaceae	KEGG
Streptococcus pyogenes MGAS315	bacteria	Firmicutes	Lactobacillales	Streptococcaceae	KEGG
Streptococcus mutans UA159	bacteria	Firmicutes	Lactobacillales	Streptococcaceae	KEGG
Streptococcus agalactiae 2603V/R	bacteria	Firmicutes	Lactobacillales	Streptococcaceae	KEGG
Streptococcus pyogenes MGAS8232	bacteria	Firmicutes	Lactobacillales	Streptococcaceae	KEGG
Streptococcus pyogenes MGAS10750	bacteria	Firmicutes	Lactobacillales	Streptococcaceae	KEGG
Streptococcus pneumoniae TIGR4	bacteria	Firmicutes	Lactobacillales	Streptococcaceae	KEGG
Streptococcus thermophilus CNRZ1066	bacteria	Firmicutes	Lactobacillales	Streptococcaceae	KEGG
Streptococcus pyogenes SSI-1	bacteria	Firmicutes	Lactobacillales	Streptococcaceae	KEGG
Streptococcus pyogenes MGAS10270	bacteria	Firmicutes	Lactobacillales	Streptococcaceae	KEGG
Streptococcus agalactiae NEM316	bacteria	Firmicutes	Lactobacillales	Streptococcaceae	KEGG
Streptococcus thermophilus LMD-9	bacteria	Firmicutes	Lactobacillales	Streptococcaceae	KEGG
Streptococcus thermophilus LMG 18311	bacteria	Firmicutes	Lactobacillales	Streptococcaceae	KEGG
Streptococcus pyogenes MGAS6180	bacteria	Firmicutes	Lactobacillales	Streptococcaceae	KEGG
Streptococcus pyogenes M1 GAS	bacteria	Firmicutes	Lactobacillales	Streptococcaceae	KEGG
Streptococcus pneumoniae D39	bacteria	Firmicutes	Lactobacillales	Streptococcaceae	KEGG
Streptococcus pyogenes MGAS2096	bacteria	Firmicutes	Lactobacillales	Streptococcaceae	KEGG
Streptococcus pyogenes MGAS9429	bacteria	Firmicutes	Lactobacillales	Streptococcaceae	KEGG
Streptococcus agalactiae A909	bacteria	Firmicutes	Lactobacillales	Streptococcaceae	KEGG
Streptococcus pyogenes MGAS10394	bacteria	Firmicutes	Lactobacillales	Streptococcaceae	KEGG
Streptococcus pneumoniae R6	bacteria	Firmicutes	Lactobacillales	Streptococcaceae	KEGG
Lactococcus lactis subsp. cremoris MG1363	bacteria	Firmicutes	Lactobacillales	Streptococcaceae	KEGG
Lactococcus lactis subsp. cremoris SK11	bacteria	Firmicutes	Lactobacillales	Streptococcaceae	KEGG
Lactococcus lactis subsp. lactis Il1403	bacteria	Firmicutes	Lactobacillales	Streptococcaceae	KEGG
Enterococcus faecalis V583	bacteria	Firmicutes	Lactobacillales	Enterococcaceae	KEGG
Lactobacillus delbrueckii subsp. bulgaricus ATCC 11842	bacteria	Firmicutes	Lactobacillales	Lactobacillaceae	KEGG
Lactobacillus brevis ATCC 367	bacteria	Firmicutes	Lactobacillales	Lactobacillaceae	KEGG
Lactobacillus casei ATCC 334	bacteria	Firmicutes	Lactobacillales	Lactobacillaceae	KEGG
Lactobacillus gasseri ATCC 33323	bacteria	Firmicutes	Lactobacillales	Lactobacillaceae	KEGG
Lactobacillus sakei subsp. sakei 23K	bacteria	Firmicutes	Lactobacillales	Lactobacillaceae	KEGG
Lactobacillus plantarum WCFS1	bacteria	Firmicutes	Lactobacillales	Lactobacillaceae	KEGG
Lactobacillus johnsonii NCC 533	bacteria	Firmicutes	Lactobacillales	Lactobacillaceae	KEGG
Lactobacillus salivarius subsp. salivarius UCC118	bacteria	Firmicutes	Lactobacillales	Lactobacillaceae	KEGG
Lactobacillus acidophilus NCFM	bacteria	Firmicutes	Lactobacillales	Lactobacillaceae	KEGG
Lactobacillus delbrueckii subsp. bulgaricus ATCC BAA-365	bacteria	Firmicutes	Lactobacillales	Lactobacillaceae	KEGG
Pediococcus pentosaceus ATCC 25745	bacteria	Firmicutes	Lactobacillales	Lactobacillaceae	KEGG
Symbiobacterium thermophilum IAM 14863	bacteria	Firmicutes	Lactobacillales	Symbiobacterium	KEGG
Mesoplasma florum L1	bacteria	Firmicutes	Mollicutes	Entomoplasmatales	KEGG
Mycoplasma pulmonis UAB CTIP	bacteria	Firmicutes	Mollicutes	Mycoplasmataceae	KEGG
Mycoplasma genitalium G37	bacteria	Firmicutes	Mollicutes	Mycoplasmataceae	KEGG
Mycoplasma synoviae 53	bacteria	Firmicutes	Mollicutes	Mycoplasmataceae	KEGG
Mycoplasma penetrans HF-2	bacteria	Firmicutes	Mollicutes	Mycoplasmataceae	KEGG
Mycoplasma hyopneumoniae 232	bacteria	Firmicutes	Mollicutes	Mycoplasmataceae	KEGG
Mycoplasma capricolum subsp. capricolum ATCC 27343	bacteria	Firmicutes	Mollicutes	Mycoplasmataceae	KEGG
Mycoplasma gallisepticum R	bacteria	Firmicutes	Mollicutes	Mycoplasmataceae	KEGG
Mycoplasma hyopneumoniae J	bacteria	Firmicutes	Mollicutes	Mycoplasmataceae	KEGG
Mycoplasma hyopneumoniae 7448	bacteria	Firmicutes	Mollicutes	Mycoplasmataceae	KEGG
Mycoplasma pneumoniae M129	bacteria	Firmicutes	Mollicutes	Mycoplasmataceae	KEGG
Mycoplasma mycoides subsp. mycoides SC str. PG1	bacteria	Firmicutes	Mollicutes	Mycoplasmataceae	KEGG
Mycoplasma mobile 163K	bacteria	Firmicutes	Mollicutes	Mycoplasmataceae	KEGG
Ureaplasma parvum serovar 3 str. ATCC 700970	bacteria	Firmicutes	Mollicutes	Mycoplasmataceae	KEGG
Fusobacterium nucleatum subsp. nucleatum ATCC 25586	bacteria	Fusobacteria	Fusobacterales	Fusobacteriaceae	KEGG
Rhodopirellula baltica SH 1	bacteria	Planctomycetes	Planctomycetacia	Planctomycetales	KEGG
Caulobacter crescentus CB15	bacteria	Proteobacteria	Alphaproteobacteria	Caulobacterales	KEGG
Mesorhizobium loti MAFF303099	bacteria	Proteobacteria	Alphaproteobacteria	Rhizobiales	KEGG
Mesorhizobium sp. BNC1	bacteria	Proteobacteria	Alphaproteobacteria	Rhizobiales	KEGG
Sinorhizobium meliloti 1021	bacteria	Proteobacteria	Alphaproteobacteria	Rhizobiales	KEGG
Rhizobium etli CFN 42	bacteria	Proteobacteria	Alphaproteobacteria	Rhizobiales	KEGG
Rhizobium leguminosarum bv. viciae 3841	bacteria	Proteobacteria	Alphaproteobacteria	Rhizobiales	KEGG
Agrobacterium tumefaciens str. C58(UWash/Dupont)	bacteria	Proteobacteria	Alphaproteobacteria	Rhizobiales	KEGG
Agrobacterium tumefaciens str. C58(Cereon)	bacteria	Proteobacteria	Alphaproteobacteria	Rhizobiales	KEGG
Nitrobacter hamburgensis X14	bacteria	Proteobacteria	Alphaproteobacteria	Rhizobiales	KEGG
Nitrobacter winogradskyi Nb-255	bacteria	Proteobacteria	Alphaproteobacteria	Rhizobiales	KEGG
Rhodopseudomonas palustris BisA53	bacteria	Proteobacteria	Alphaproteobacteria	Rhizobiales	KEGG
Rhodopseudomonas palustris BisB18	bacteria	Proteobacteria	Alphaproteobacteria	Rhizobiales	KEGG
Rhodopseudomonas palustris CGA009	bacteria	Proteobacteria	Alphaproteobacteria	Rhizobiales	KEGG
Rhodopseudomonas palustris BisB5	bacteria	Proteobacteria	Alphaproteobacteria	Rhizobiales	KEGG
Rhodopseudomonas palustris HaA2	bacteria	Proteobacteria	Alphaproteobacteria	Rhizobiales	KEGG
Bradyrhizobium japonicum USDA 110	bacteria	Proteobacteria	Alphaproteobacteria	Rhizobiales	KEGG
Brucella melitensis biovar Abortus 2308	bacteria	Proteobacteria	Alphaproteobacteria	Rhizobiales	KEGG
Brucella melitensis 16M	bacteria	Proteobacteria	Alphaproteobacteria	Rhizobiales	KEGG
Brucella suis 1330	bacteria	Proteobacteria	Alphaproteobacteria	Rhizobiales	KEGG
Brucella abortus biovar 1 str. 9-941	bacteria	Proteobacteria	Alphaproteobacteria	Rhizobiales	KEGG
Bartonella quintana str. Toulouse	bacteria	Proteobacteria	Alphaproteobacteria	Rhizobiales	KEGG
Bartonella bacilliformis KC583	bacteria	Proteobacteria	Alphaproteobacteria	Rhizobiales	KEGG
Bartonella henselae str. Houston-1	bacteria	Proteobacteria	Alphaproteobacteria	Rhizobiales	KEGG
Hyphomonas neptunium ATCC 15444	bacteria	Proteobacteria	Alphaproteobacteria	Rhodobacterales	KEGG
Maricaulis maris MCS10	bacteria	Proteobacteria	Alphaproteobacteria	Rhodobacterales	KEGG
Paracoccus denitrificans PD1222	bacteria	Proteobacteria	Alphaproteobacteria	Rhodobacterales	KEGG
Silicibacter pomeroyi DSS-3	bacteria	Proteobacteria	Alphaproteobacteria	Rhodobacterales	KEGG
Silicibacter sp. TM1040	bacteria	Proteobacteria	Alphaproteobacteria	Rhodobacterales	KEGG
Jannaschia sp. CCS1	bacteria	Proteobacteria	Alphaproteobacteria	Rhodobacterales	KEGG
Rhodobacter sphaeroides 2.4.1	bacteria	Proteobacteria	Alphaproteobacteria	Rhodobacterales	KEGG
Roseobacter denitrificans OCh 114	bacteria	Proteobacteria	Alphaproteobacteria	Rhodobacterales	KEGG
Ehrlichia ruminantium str. Gardel	bacteria	Proteobacteria	Alphaproteobacteria	Rickettsiales	KEGG
Ehrlichia canis str. Jake	bacteria	Proteobacteria	Alphaproteobacteria	Rickettsiales	KEGG
Ehrlichia ruminantium str. Welgevonden(South Africa)	bacteria	Proteobacteria	Alphaproteobacteria	Rickettsiales	KEGG
Ehrlichia ruminantium str. Welgevonden(France)	bacteria	Proteobacteria	Alphaproteobacteria	Rickettsiales	KEGG
Ehrlichia chaffeensis str. Arkansas	bacteria	Proteobacteria	Alphaproteobacteria	Rickettsiales	KEGG
Neorickettsia sennetsu str. Miyayama	bacteria	Proteobacteria	Alphaproteobacteria	Rickettsiales	KEGG
Anaplasma phagocytophilum HZ	bacteria	Proteobacteria	Alphaproteobacteria	Rickettsiales	KEGG
Anaplasma marginale str. St. Maries	bacteria	Proteobacteria	Alphaproteobacteria	Rickettsiales	KEGG
Candidatus Pelagibacter ubique HTCC1062	bacteria	Proteobacteria	Alphaproteobacteria	Rickettsiales	KEGG
Rickettsia bellii RML369-C	bacteria	Proteobacteria	Alphaproteobacteria	Rickettsiales	KEGG
Rickettsia prowazekii str. Madrid E	bacteria	Proteobacteria	Alphaproteobacteria	Rickettsiales	KEGG
Rickettsia typhi str. Wilmington	bacteria	Proteobacteria	Alphaproteobacteria	Rickettsiales	KEGG
Rickettsia conorii str. Malish 7	bacteria	Proteobacteria	Alphaproteobacteria	Rickettsiales	KEGG
Rickettsia felis URRWXCal2	bacteria	Proteobacteria	Alphaproteobacteria	Rickettsiales	KEGG
Wolbachia endosymbiont of Drosophila melanogaster	bacteria	Proteobacteria	Alphaproteobacteria	Rickettsiales	KEGG
Zymomonas mobilis subsp. mobilis ZM4	bacteria	Proteobacteria	Alphaproteobacteria	Sphingomonadales	KEGG
Sphingopyxis alaskensis RB2256	bacteria	Proteobacteria	Alphaproteobacteria	Sphingomonadales	KEGG
Novosphingobium aromaticivorans DSM 12444	bacteria	Proteobacteria	Alphaproteobacteria	Sphingomonadales	KEGG
Erythrobacter litoralis HTCC2594	bacteria	Proteobacteria	Alphaproteobacteria	Sphingomonadales	KEGG
Magnetospirillum magneticum AMB-1	bacteria	Proteobacteria	Alphaproteobacteria	Rhodospirillales	KEGG
Rhodospirillum rubrum ATCC 11170	bacteria	Proteobacteria	Alphaproteobacteria	Rhodospirillales	KEGG
Gluconobacter oxydans 621H	bacteria	Proteobacteria	Alphaproteobacteria	Rhodospirillales	KEGG
Methylobacillus flagellatus KT	bacteria	Proteobacteria	Betaproteobacteria	Methylophilales	KEGG
Neisseria meningitidis FAM18	bacteria	Proteobacteria	Betaproteobacteria	Neisseriales	KEGG
Neisseria meningitidis MC58	bacteria	Proteobacteria	Betaproteobacteria	Neisseriales	KEGG
Neisseria gonorrhoeae FA 1090	bacteria	Proteobacteria	Betaproteobacteria	Neisseriales	KEGG
Neisseria meningitidis Z2491	bacteria	Proteobacteria	Betaproteobacteria	Neisseriales	KEGG
Chromobacterium violaceum ATCC 12472	bacteria	Proteobacteria	Betaproteobacteria	Neisseriales	KEGG
Ralstonia eutropha H16	bacteria	Proteobacteria	Betaproteobacteria	Burkholderiales	KEGG
Ralstonia eutropha JMP134	bacteria	Proteobacteria	Betaproteobacteria	Burkholderiales	KEGG
Ralstonia metallidurans CH34	bacteria	Proteobacteria	Betaproteobacteria	Burkholderiales	KEGG
Ralstonia solanacearum GMI1000	bacteria	Proteobacteria	Betaproteobacteria	Burkholderiales	KEGG
Burkholderia xenovorans LB400	bacteria	Proteobacteria	Betaproteobacteria	Burkholderiales	KEGG
Burkholderia mallei ATCC 23344	bacteria	Proteobacteria	Betaproteobacteria	Burkholderiales	KEGG
Burkholderia mallei SAVP1	bacteria	Proteobacteria	Betaproteobacteria	Burkholderiales	KEGG
Burkholderia mallei NCTC 10229	bacteria	Proteobacteria	Betaproteobacteria	Burkholderiales	KEGG
Burkholderia pseudomallei 1710b	bacteria	Proteobacteria	Betaproteobacteria	Burkholderiales	KEGG
Burkholderia thailandensis E264	bacteria	Proteobacteria	Betaproteobacteria	Burkholderiales	KEGG
Burkholderia pseudomallei K96243	bacteria	Proteobacteria	Betaproteobacteria	Burkholderiales	KEGG
Burkholderia cepacia AMMD	bacteria	Proteobacteria	Betaproteobacteria	Burkholderiales	KEGG
Burkholderia cenocepacia HI2424	bacteria	Proteobacteria	Betaproteobacteria	Burkholderiales	KEGG
Burkholderia sp. 383	bacteria	Proteobacteria	Betaproteobacteria	Burkholderiales	KEGG
Burkholderia cenocepacia AU 1054	bacteria	Proteobacteria	Betaproteobacteria	Burkholderiales	KEGG
Methylibium petroleiphilum PM1	bacteria	Proteobacteria	Betaproteobacteria	Burkholderiales	KEGG
Bordetella bronchiseptica RB50	bacteria	Proteobacteria	Betaproteobacteria	Burkholderiales	KEGG
Bordetella pertussis Tohama I	bacteria	Proteobacteria	Betaproteobacteria	Burkholderiales	KEGG
Bordetella parapertussis 12822	bacteria	Proteobacteria	Betaproteobacteria	Burkholderiales	KEGG
Rhodoferax ferrireducens T118	bacteria	Proteobacteria	Betaproteobacteria	Burkholderiales	KEGG
Polaromonas naphthalenivorans CJ2	bacteria	Proteobacteria	Betaproteobacteria	Burkholderiales	KEGG
Polaromonas sp. JS666	bacteria	Proteobacteria	Betaproteobacteria	Burkholderiales	KEGG
Verminephrobacter eiseniae EF01-2	bacteria	Proteobacteria	Betaproteobacteria	Burkholderiales	KEGG
Acidovorax avenae subsp. citrulli AAC00-1	bacteria	Proteobacteria	Betaproteobacteria	Burkholderiales	KEGG
Acidovorax sp. JS42	bacteria	Proteobacteria	Betaproteobacteria	Burkholderiales	KEGG
Nitrosomonas europaea ATCC 19718	bacteria	Proteobacteria	Betaproteobacteria	Nitrosomonadales	KEGG
Nitrosomonas eutropha C91	bacteria	Proteobacteria	Betaproteobacteria	Nitrosomonadales	KEGG
Nitrosospira multiformis ATCC 25196	bacteria	Proteobacteria	Betaproteobacteria	Nitrosomonadales	KEGG
Azoarcus sp. EbN1	bacteria	Proteobacteria	Betaproteobacteria	Rhodocyclales	KEGG
Azoarcus sp. BH72	bacteria	Proteobacteria	Betaproteobacteria	Rhodocyclales	KEGG
Dechloromonas aromatica RCB	bacteria	Proteobacteria	Betaproteobacteria	Rhodocyclales	KEGG
Thiobacillus denitrificans ATCC 25259	bacteria	Proteobacteria	Betaproteobacteria	Hydrogenophilales	KEGG
Geobacter metallireducens GS-15	bacteria	Proteobacteria	Deltaproteobacteria	Desulfuromonadales	KEGG
Geobacter sulfurreducens PCA	bacteria	Proteobacteria	Deltaproteobacteria	Desulfuromonadales	KEGG
Pelobacter propionicus DSM 2379	bacteria	Proteobacteria	Deltaproteobacteria	Desulfuromonadales	KEGG
Pelobacter carbinolicus DSM 2380	bacteria	Proteobacteria	Deltaproteobacteria	Desulfuromonadales	KEGG
Anaeromyxobacter dehalogenans 2CP-C	bacteria	Proteobacteria	Deltaproteobacteria	Myxococcales	KEGG
Myxococcus xanthus DK 1622	bacteria	Proteobacteria	Deltaproteobacteria	Myxococcales	KEGG
Desulfotalea psychrophila LSv54	bacteria	Proteobacteria	Deltaproteobacteria	Desulfobacterales	KEGG
Bdellovibrio bacteriovorus HD100	bacteria	Proteobacteria	Deltaproteobacteria	Bdellovibrionales	KEGG
Lawsonia intracellularis PHE/MN1-00	bacteria	Proteobacteria	Deltaproteobacteria	Desulfovibrionales	KEGG
Desulfovibrio vulgaris subsp. vulgaris DP4	bacteria	Proteobacteria	Deltaproteobacteria	Desulfovibrionales	KEGG
Desulfovibrio desulfuricans G20	bacteria	Proteobacteria	Deltaproteobacteria	Desulfovibrionales	KEGG
Desulfovibrio vulgaris subsp. vulgaris str. Hildenborough	bacteria	Proteobacteria	Deltaproteobacteria	Desulfovibrionales	KEGG
Syntrophus aciditrophicus SB	bacteria	Proteobacteria	Deltaproteobacteria	Syntrophobacterales	KEGG
Syntrophobacter fumaroxidans MPOB	bacteria	Proteobacteria	Deltaproteobacteria	Syntrophobacterales	KEGG
Thiomicrospira denitrificans ATCC 33889	bacteria	Proteobacteria	Epsilonproteobacteria	Campylobacterales	KEGG
Wolinella succinogenes DSM 1740	bacteria	Proteobacteria	Epsilonproteobacteria	Campylobacterales	KEGG
Helicobacter pylori J99	bacteria	Proteobacteria	Epsilonproteobacteria	Campylobacterales	KEGG
Helicobacter hepaticus ATCC 51449	bacteria	Proteobacteria	Epsilonproteobacteria	Campylobacterales	KEGG
Helicobacter pylori HPAG1	bacteria	Proteobacteria	Epsilonproteobacteria	Campylobacterales	KEGG
Helicobacter acinonychis str. Sheeba	bacteria	Proteobacteria	Epsilonproteobacteria	Campylobacterales	KEGG
Helicobacter pylori 26695	bacteria	Proteobacteria	Epsilonproteobacteria	Campylobacterales	KEGG
Campylobacter jejuni subsp. jejuni NCTC 11168	bacteria	Proteobacteria	Epsilonproteobacteria	Campylobacterales	KEGG
Campylobacter jejuni subsp. jejuni 81-176	bacteria	Proteobacteria	Epsilonproteobacteria	Campylobacterales	KEGG
Campylobacter fetus subsp. fetus 82-40	bacteria	Proteobacteria	Epsilonproteobacteria	Campylobacterales	KEGG
Campylobacter jejuni RM1221	bacteria	Proteobacteria	Epsilonproteobacteria	Campylobacterales	KEGG
Coxiella burnetii RSA 493	bacteria	Proteobacteria	Gammaproteobacteria	Legionellales	KEGG
Legionella pneumophila str. Lens	bacteria	Proteobacteria	Gammaproteobacteria	Legionellales	KEGG
Legionella pneumophila subsp. pneumophila str. Philadelphia 1	bacteria	Proteobacteria	Gammaproteobacteria	Legionellales	KEGG
Legionella pneumophila str. Paris	bacteria	Proteobacteria	Gammaproteobacteria	Legionellales	KEGG
Aeromonas hydrophila subsp. hydrophila ATCC 7966	bacteria	Proteobacteria	Gammaproteobacteria	Aeromonadales	KEGG
Xanthomonas campestris pv. vesicatoria str. 85-10	bacteria	Proteobacteria	Gammaproteobacteria	Xanthomonadales	KEGG
Xanthomonas oryzae pv. oryzae MAFF 311018	bacteria	Proteobacteria	Gammaproteobacteria	Xanthomonadales	KEGG
Xanthomonas oryzae pv. oryzae KACC10331	bacteria	Proteobacteria	Gammaproteobacteria	Xanthomonadales	KEGG
Xanthomonas campestris pv. campestris str. 8004	bacteria	Proteobacteria	Gammaproteobacteria	Xanthomonadales	KEGG
Xanthomonas campestris pv. campestris str. ATCC 33913	bacteria	Proteobacteria	Gammaproteobacteria	Xanthomonadales	KEGG
Xanthomonas axonopodis pv. citri str. 306	bacteria	Proteobacteria	Gammaproteobacteria	Xanthomonadales	KEGG
Xylella fastidiosa Temecula1	bacteria	Proteobacteria	Gammaproteobacteria	Xanthomonadales	KEGG
Xylella fastidiosa 9a5c	bacteria	Proteobacteria	Gammaproteobacteria	Xanthomonadales	KEGG
Chromohalobacter salexigens DSM 3043	bacteria	Proteobacteria	Gammaproteobacteria	Oceanospirillales	KEGG
Hahella chejuensis KCTC 2396	bacteria	Proteobacteria	Gammaproteobacteria	Oceanospirillales	KEGG
Alcanivorax borkumensis SK2	bacteria	Proteobacteria	Gammaproteobacteria	Oceanospirillales	KEGG
Yersinia pestis CO92	bacteria	Proteobacteria	Gammaproteobacteria	Enterobacteriales	KEGG
Yersinia pestis Nepal516	bacteria	Proteobacteria	Gammaproteobacteria	Enterobacteriales	KEGG
Yersinia pestis Antiqua	bacteria	Proteobacteria	Gammaproteobacteria	Enterobacteriales	KEGG
Yersinia pestis KIM	bacteria	Proteobacteria	Gammaproteobacteria	Enterobacteriales	KEGG
Yersinia enterocolitica subsp. enterocolitica 8081	bacteria	Proteobacteria	Gammaproteobacteria	Enterobacteriales	KEGG
Yersinia pseudotuberculosis IP 32953	bacteria	Proteobacteria	Gammaproteobacteria	Enterobacteriales	KEGG
Salmonella enterica subsp. enterica serovar Choleraesuis str. SC-B67	bacteria	Proteobacteria	Gammaproteobacteria	Enterobacteriales	KEGG
Salmonella enterica subsp. enterica serovar Typhi Ty2	bacteria	Proteobacteria	Gammaproteobacteria	Enterobacteriales	KEGG
Salmonella enterica subsp. enterica serovar Typhi str. CT18	bacteria	Proteobacteria	Gammaproteobacteria	Enterobacteriales	KEGG
Salmonella typhimurium LT2	bacteria	Proteobacteria	Gammaproteobacteria	Enterobacteriales	KEGG
Salmonella enterica subsp. enterica serovar Paratyphi A str. ATCC 9150	bacteria	Proteobacteria	Gammaproteobacteria	Enterobacteriales	KEGG
Shigella dysenteriae Sd197	bacteria	Proteobacteria	Gammaproteobacteria	Enterobacteriales	KEGG
Shigella flexneri 5 str. 8401	bacteria	Proteobacteria	Gammaproteobacteria	Enterobacteriales	KEGG
Shigella sonnei Ss046	bacteria	Proteobacteria	Gammaproteobacteria	Enterobacteriales	KEGG
Shigella flexneri 2a str. 301	bacteria	Proteobacteria	Gammaproteobacteria	Enterobacteriales	KEGG
Shigella boydii Sb227	bacteria	Proteobacteria	Gammaproteobacteria	Enterobacteriales	KEGG
Shigella flexneri 2a str. 2457T	bacteria	Proteobacteria	Gammaproteobacteria	Enterobacteriales	KEGG
Candidatus Blochmannia pennsylvanicus str. BPEN	bacteria	Proteobacteria	Gammaproteobacteria	Enterobacteriales	KEGG
Candidatus Blochmannia floridanus	bacteria	Proteobacteria	Gammaproteobacteria	Enterobacteriales	KEGG
Escherichia coli 536	bacteria	Proteobacteria	Gammaproteobacteria	Enterobacteriales	KEGG
Escherichia coli O157:H7 EDL933	bacteria	Proteobacteria	Gammaproteobacteria	Enterobacteriales	KEGG
Escherichia coli APEC O1	bacteria	Proteobacteria	Gammaproteobacteria	Enterobacteriales	KEGG
Escherichia coli CFT073	bacteria	Proteobacteria	Gammaproteobacteria	Enterobacteriales	KEGG
Escherichia coli K12	bacteria	Proteobacteria	Gammaproteobacteria	Enterobacteriales	KEGG
Escherichia coli UTI89	bacteria	Proteobacteria	Gammaproteobacteria	Enterobacteriales	KEGG
Escherichia coli O157:H7 str. Sakai	bacteria	Proteobacteria	Gammaproteobacteria	Enterobacteriales	KEGG
Escherichia coli W3110	bacteria	Proteobacteria	Gammaproteobacteria	Enterobacteriales	KEGG
Sodalis glossinidius str. 'morsitans'	bacteria	Proteobacteria	Gammaproteobacteria	Enterobacteriales	KEGG
Erwinia carotovora subsp. atroseptica SCRI1043	bacteria	Proteobacteria	Gammaproteobacteria	Enterobacteriales	KEGG
Buchnera aphidicola str. Sg (Schizaphis graminum)	bacteria	Proteobacteria	Gammaproteobacteria	Enterobacteriales	KEGG
Buchnera aphidicola str. Cc (Cinara cedri)	bacteria	Proteobacteria	Gammaproteobacteria	Enterobacteriales	KEGG
Buchnera aphidicola str. APS (Acyrthosiphon pisum)	bacteria	Proteobacteria	Gammaproteobacteria	Enterobacteriales	KEGG
Buchnera aphidicola str. Bp (Baizongia pistaciae)	bacteria	Proteobacteria	Gammaproteobacteria	Enterobacteriales	KEGG
Photorhabdus luminescens subsp. laumondii TTO1	bacteria	Proteobacteria	Gammaproteobacteria	Enterobacteriales	KEGG
Wigglesworthia glossinidia endosymbiont of Glossina brevipalpis	bacteria	Proteobacteria	Gammaproteobacteria	Enterobacteriales	KEGG
Baumannia cicadellinicola str. Hc (Homalodisca coagulata)	bacteria	Proteobacteria	Gammaproteobacteria	CandidatusBaumannia	KEGG
Thiomicrospira crunogena XCL-2	bacteria	Proteobacteria	Gammaproteobacteria	Thiotrichales	KEGG
Francisella tularensis subsp. holarctica	bacteria	Proteobacteria	Gammaproteobacteria	Thiotrichales	KEGG
Francisella tularensis subsp. holarctica OSU18	bacteria	Proteobacteria	Gammaproteobacteria	Thiotrichales	KEGG
Francisella tularensis subsp. novicida U112	bacteria	Proteobacteria	Gammaproteobacteria	Thiotrichales	KEGG
Francisella tularensis subsp. tularensis FSC 198	bacteria	Proteobacteria	Gammaproteobacteria	Thiotrichales	KEGG
Francisella tularensis subsp. tularensis SCHU S4	bacteria	Proteobacteria	Gammaproteobacteria	Thiotrichales	KEGG
Pasteurella multocida subsp. multocida str. Pm70	bacteria	Proteobacteria	Gammaproteobacteria	Pasteurellales	KEGG
Haemophilus ducreyi 35000HP	bacteria	Proteobacteria	Gammaproteobacteria	Pasteurellales	KEGG
Haemophilus influenzae Rd KW20	bacteria	Proteobacteria	Gammaproteobacteria	Pasteurellales	KEGG
Haemophilus influenzae 86-028NP	bacteria	Proteobacteria	Gammaproteobacteria	Pasteurellales	KEGG
Mannheimia succiniciproducens MBEL55E	bacteria	Proteobacteria	Gammaproteobacteria	Pasteurellales	KEGG
Haemophilus somnus 129PT	bacteria	Proteobacteria	Gammaproteobacteria	Pasteurellales	KEGG
Nitrosococcus oceani ATCC 19707	bacteria	Proteobacteria	Gammaproteobacteria	Chromatiales	KEGG
Alkalilimnicola ehrlichei MLHE-1	bacteria	Proteobacteria	Gammaproteobacteria	Chromatiales	KEGG
Halorhodospira halophila SL1	bacteria	Proteobacteria	Gammaproteobacteria	Chromatiales	KEGG
Methylococcus capsulatus str. Bath	bacteria	Proteobacteria	Gammaproteobacteria	Methylococcales	KEGG
Photobacterium profundum	bacteria	Proteobacteria	Gammaproteobacteria	Vibrionales	KEGG
Vibrio parahaemolyticus RIMD 2210633	bacteria	Proteobacteria	Gammaproteobacteria	Vibrionales	KEGG
Vibrio vulnificus YJ016	bacteria	Proteobacteria	Gammaproteobacteria	Vibrionales	KEGG
Vibrio cholerae O1 biovar eltor str. N16961	bacteria	Proteobacteria	Gammaproteobacteria	Vibrionales	KEGG
Vibrio vulnificus CMCP6	bacteria	Proteobacteria	Gammaproteobacteria	Vibrionales	KEGG
Vibrio fischeri ES114	bacteria	Proteobacteria	Gammaproteobacteria	Vibrionales	KEGG
Candidatus Carsonella ruddii PV	bacteria	Proteobacteria	Gammaproteobacteria	CandidatusCarsonella	KEGG
Candidatus Ruthia magnifica str. Cm (Calyptogena magnifica)	bacteria	Proteobacteria	Gammaproteobacteria	sulfur-oxidizingsymbionts	KEGG
Pseudomonas entomophila L48	bacteria	Proteobacteria	Gammaproteobacteria	Pseudomonadales	KEGG
Pseudomonas syringae pv. syringae B728a	bacteria	Proteobacteria	Gammaproteobacteria	Pseudomonadales	KEGG
Pseudomonas aeruginosa PAO1	bacteria	Proteobacteria	Gammaproteobacteria	Pseudomonadales	KEGG
Pseudomonas putida KT2440	bacteria	Proteobacteria	Gammaproteobacteria	Pseudomonadales	KEGG
Pseudomonas fluorescens PfO-1	bacteria	Proteobacteria	Gammaproteobacteria	Pseudomonadales	KEGG
Pseudomonas syringae pv. phaseolicola 1448A	bacteria	Proteobacteria	Gammaproteobacteria	Pseudomonadales	KEGG
Pseudomonas aeruginosa UCBPP-PA14	bacteria	Proteobacteria	Gammaproteobacteria	Pseudomonadales	KEGG
Pseudomonas fluorescens Pf-5	bacteria	Proteobacteria	Gammaproteobacteria	Pseudomonadales	KEGG
Pseudomonas syringae pv. tomato str. DC3000	bacteria	Proteobacteria	Gammaproteobacteria	Pseudomonadales	KEGG
Psychrobacter cryohalolentis K5	bacteria	Proteobacteria	Gammaproteobacteria	Pseudomonadales	KEGG
Psychrobacter arcticus 273-4	bacteria	Proteobacteria	Gammaproteobacteria	Pseudomonadales	KEGG
Acinetobacter sp. ADP1	bacteria	Proteobacteria	Gammaproteobacteria	Pseudomonadales	KEGG
Saccharophagus degradans 2-40	bacteria	Proteobacteria	Gammaproteobacteria	Alteromonadales	KEGG
Marinobacter aquaeolei VT8	bacteria	Proteobacteria	Gammaproteobacteria	Alteromonadales	KEGG
Psychromonas ingrahamii 37	bacteria	Proteobacteria	Gammaproteobacteria	Alteromonadales	KEGG
Idiomarina loihiensis L2TR	bacteria	Proteobacteria	Gammaproteobacteria	Alteromonadales	KEGG
Pseudoalteromonas atlantica T6c	bacteria	Proteobacteria	Gammaproteobacteria	Alteromonadales	KEGG
Pseudoalteromonas haloplanktis TAC125	bacteria	Proteobacteria	Gammaproteobacteria	Alteromonadales	KEGG
Shewanella sp. MR-7	bacteria	Proteobacteria	Gammaproteobacteria	Alteromonadales	KEGG
Shewanella sp. ANA-3	bacteria	Proteobacteria	Gammaproteobacteria	Alteromonadales	KEGG
Shewanella frigidimarina NCIMB 400	bacteria	Proteobacteria	Gammaproteobacteria	Alteromonadales	KEGG
Shewanella amazonensis SB2B	bacteria	Proteobacteria	Gammaproteobacteria	Alteromonadales	KEGG
Shewanella denitrificans OS217	bacteria	Proteobacteria	Gammaproteobacteria	Alteromonadales	KEGG
Shewanella oneidensis MR-1	bacteria	Proteobacteria	Gammaproteobacteria	Alteromonadales	KEGG
Shewanella sp. W3-18-1	bacteria	Proteobacteria	Gammaproteobacteria	Alteromonadales	KEGG
Shewanella sp. MR-4	bacteria	Proteobacteria	Gammaproteobacteria	Alteromonadales	KEGG
Colwellia psychrerythraea 34H	bacteria	Proteobacteria	Gammaproteobacteria	Alteromonadales	KEGG
Magnetococcus sp. MC-1	bacteria	Proteobacteria	Magnetococcus	sulfur-oxidizingsymbionts	KEGG
Leptospira interrogans serovar Lai str. 56601	bacteria	Spirochaetes	Spirochaetales	Leptospiraceae	KEGG
Leptospira borgpetersenii serovar Hardjo-bovis L550	bacteria	Spirochaetes	Spirochaetales	Leptospiraceae	KEGG
Leptospira interrogans serovar Copenhageni str. Fiocruz L1-130	bacteria	Spirochaetes	Spirochaetales	Leptospiraceae	KEGG
Leptospira borgpetersenii serovar Hardjo-bovis JB197	bacteria	Spirochaetes	Spirochaetales	Leptospiraceae	KEGG
Treponema pallidum subsp. pallidum str. Nichols	bacteria	Spirochaetes	Spirochaetales	Spirochaetaceae	KEGG
Treponema denticola ATCC 35405	bacteria	Spirochaetes	Spirochaetales	Spirochaetaceae	KEGG
Borrelia burgdorferi B31	bacteria	Spirochaetes	Spirochaetales	Spirochaetaceae	KEGG
Borrelia garinii PBi	bacteria	Spirochaetes	Spirochaetales	Spirochaetaceae	KEGG
Borrelia afzelii PKo	bacteria	Spirochaetes	Spirochaetales	Spirochaetaceae	KEGG
Thermotoga maritima MSB8	bacteria	Thermotogae	Thermotogales	Thermotogaceae	KEGG
Candidatus Phytoplasma australiense	bacteria				KEGG
Escherichia coli O157:H7 EC4115	bacteria				KEGG
Helicobacter pylori G27	bacteria				KEGG
Coprothermobacter proteolyticus DSM 5265	bacteria				KEGG
Thermodesulfovibrio yellowstonii DSM 11347	bacteria				KEGG
Klebsiella pneumoniae Kp342	bacteria				KEGG
Borrelia duttonii Ly	bacteria				KEGG
Borrelia recurrentis A1	bacteria				KEGG
Acidithiobacillus ferrooxidans ATCC 53993	bacteria				KEGG
Vibrio fischeri MJ11	bacteria				KEGG
Geobacter bemidjiensis Bem	bacteria				KEGG
Phenylobacterium zucineum HLK1	bacteria				KEGG
Anaeromyxobacter sp K	bacteria				KEGG
Streptococcus equi zooepidemicus MGCS10565	bacteria				KEGG
Stenotrophomonas maltophilia R551-3	bacteria				KEGG
Pelodictyon phaeoclathratiforme BU-1	bacteria				KEGG
Prosthecochloris aestuarii SK413, DSM 271	bacteria				KEGG
Neisseria gonorrhoeae NCCP11945	bacteria				KEGG
Chlorobaculum parvum NCIB 8327	bacteria				KEGG
Chloroherpeton thalassium ATCC 35110	bacteria				KEGG
Mycoplasma arthritidis 158L3-1	bacteria				KEGG
Lactobacillus casei BL23	bacteria				KEGG
Cellvibrio japonicus Ueda107	bacteria				KEGG
Rhizobium etli CIAT 652	bacteria				KEGG
Actinobacillus pleuropneumoniae sv 7 AP76	bacteria				KEGG
Candidatus Amoebophilus asiaticus 5a2	bacteria				KEGG
Chlorobium phaeobacteroides BS1	bacteria				KEGG
Kocuria rhizophila DC2201	bacteria				KEGG
Geobacter lovleyi SZ	bacteria				KEGG
Chlorobium limicola DSM 245	bacteria				KEGG
Methylacidiphilum infernorum V4	bacteria				KEGG
Orientia tsutsugamushi Ikeda	bacteria				KEGG
Porphyromonas gingivalis ATCC 33277	bacteria				KEGG
Brucella abortus S19	bacteria				KEGG
Sulfurihydrogenibium sp. YO3AOP1	bacteria				KEGG
Proteus mirabilis HI4320	bacteria				KEGG
Xanthomonas oryzae pv. oryzae PXO99A	bacteria				KEGG
Erwinia tasmaniensis Et1/99	bacteria				KEGG
Akkermansia muciniphila ATCC BAA-835	bacteria				KEGG
Borrelia hermsii DAH	bacteria				KEGG
Burkholderia phytofirmans PsJN	bacteria				KEGG
Ralstonia pickettii 12J	bacteria				KEGG
Yersinia pseudotuberculosis PB1/+	bacteria				KEGG
Nostoc punctiforme ATCC 29133	bacteria				KEGG
Burkholderia phymatum STM815	bacteria				KEGG
Lactobacillus fermentum IFO 3956	bacteria				KEGG
Acinetobacter baumannii ACICU	bacteria				KEGG
Xylella fastidiosa M23	bacteria				KEGG
Streptococcus pneumoniae CGSP14	bacteria				KEGG
Natranaerobius thermophilus JW/NM-WN-LF	bacteria				KEGG
Methylobacterium populi BJ001	bacteria				KEGG
Opitutus terrae PB90-1	bacteria				KEGG
Exiguobacterium sibiricum 255-15	bacteria				KEGG
Burkholderia ambifaria MC40-6	bacteria				KEGG
Corynebacterium urealyticum DSM 7109	bacteria				KEGG
Polynucleobacter necessarius STIR1	bacteria				KEGG
Leptothrix cholodnii SP-6	bacteria				KEGG
Methylobacterium radiotolerans JCM 2831	bacteria				KEGG
Thermotoga sp. RQ2	bacteria				KEGG
Escherichia coli DH10B	bacteria				KEGG
Burkholderia cenocepacia MC0-3	bacteria				KEGG
Leuconostoc citreum KM20	bacteria				KEGG
Yersinia pseudotuberculosis YPIII	bacteria				KEGG
Escherichia coli C ATCC 8739	bacteria				KEGG
Pseudomonas putida W619	bacteria				KEGG
Candidatus Desulforudis audaxviator MP104C	bacteria				KEGG
Bradyrhizobium sp. BTAi1	bacteria				KEGG
Actinobacillus succinogenes	bacteria				ncbi
Archaeoglobus fulgidus DSM 4304	archea	Euryarchaeota	Archaeoglobi	Archaeoglobales	KEGG
Methanocaldococcus jannaschii DSM 2661	archea	Euryarchaeota	Methanococci	Methanococcales	KEGG
Methanococcus maripaludis S2	archea	Euryarchaeota	Methanococci	Methanococcales	KEGG
Halobacterium sp. NRC-1	archea	Euryarchaeota	Halobacteria	Halobacteriales	KEGG
Haloarcula marismortui ATCC 43049	archea	Euryarchaeota	Halobacteria	Halobacteriales	KEGG
Natronomonas pharaonis DSM 2160	archea	Euryarchaeota	Halobacteria	Halobacteriales	KEGG
Haloquadratum walsbyi DSM 16790	archea	Euryarchaeota	Halobacteria	Halobacteriales	KEGG
Methanothermobacter thermautotrophicus str. Delta H	archea	Euryarchaeota	Methanobacteria	Methanobacteriales	KEGG
Methanosphaera stadtmanae DSM 3091	archea	Euryarchaeota	Methanobacteria	Methanobacteriales	KEGG
Picrophilus torridus DSM 9790	archea	Euryarchaeota	Thermoplasmata	Thermoplasmatales	KEGG
Thermoplasma acidophilum DSM 1728	archea	Euryarchaeota	Thermoplasmata	Thermoplasmatales	KEGG
Thermoplasma volcanium GSS1	archea	Euryarchaeota	Thermoplasmata	Thermoplasmatales	KEGG
Pyrococcus horikoshii OT3	archea	Euryarchaeota	Thermococci	Thermococcales	KEGG
Pyrococcus abyssi GE5	archea	Euryarchaeota	Thermococci	Thermococcales	KEGG
Pyrococcus furiosus DSM 3638	archea	Euryarchaeota	Thermococci	Thermococcales	KEGG
Thermococcus kodakarensis KOD1	archea	Euryarchaeota	Thermococci	Thermococcales	KEGG
Methanosaeta thermophila PT	archea	Euryarchaeota	Methanomicrobia	Methanosarcinales	KEGG
Methanococcoides burtonii DSM 6242	archea	Euryarchaeota	Methanomicrobia	Methanosarcinales	KEGG
Methanosarcina barkeri str. Fusaro	archea	Euryarchaeota	Methanomicrobia	Methanosarcinales	KEGG
Methanosarcina acetivorans C2A	archea	Euryarchaeota	Methanomicrobia	Methanosarcinales	KEGG
Methanosarcina mazei Go1	archea	Euryarchaeota	Methanomicrobia	Methanosarcinales	KEGG
Methanospirillum hungatei JF-1	archea	Euryarchaeota	Methanomicrobia	Methanomicrobiales	KEGG
Methanocorpusculum labreanum Z	archea	Euryarchaeota	Methanomicrobia	Methanomicrobiales	KEGG
Methanopyrus kandleri AV19	archea	Euryarchaeota	Methanopyri	Methanopyrales	KEGG
Nanoarchaeum equitans Kin4-M	archea	Nanoarchaeota	Nanoarchaeum	Thermoplasmatales	KEGG
Sulfolobus acidocaldarius DSM 639	archea	Crenarchaeota	Thermoprotei	Sulfolobales	KEGG
Sulfolobus solfataricus P2	archea	Crenarchaeota	Thermoprotei	Sulfolobales	KEGG
Sulfolobus tokodaii str. 7	archea	Crenarchaeota	Thermoprotei	Sulfolobales	KEGG
Hyperthermus butylicus DSM 5456	archea	Crenarchaeota	Thermoprotei	Desulfurococcales	KEGG
Aeropyrum pernix K1	archea	Crenarchaeota	Thermoprotei	Desulfurococcales	KEGG
Thermofilum pendens Hrk 5	archea	Crenarchaeota	Thermoprotei	Thermoproteales	KEGG
Pyrobaculum islandicum DSM 4184	archea	Crenarchaeota	Thermoprotei	Thermoproteales	KEGG
Pyrobaculum aerophilum	archea	Crenarchaeota	Thermoprotei	Thermoproteales	KEGG
Thermoproteus neutrophilus V24Sta	Archaea				KEGG
